# Supplementary material for: Synthesis and crystal structure of 2-(2,4-dioxo-6-methyl­pyran-3-yl­idene)-4-(4-hy­droxy­phen­yl)-2,3,4,5-tetra­hydro-1H-1,5-benzodiazepine
Source: Acta Crystallogr E Crystallogr Commun. 2025 Apr 8;81(Pt 5):381–4. doi: 10.1107/S2056989025003032 (PMC12054760; doi:10.1107/S2056989025003032)
Supplement: Supplementary file 1 [file e-81-00381-sup1.cif]

##############################################################################
#                                                                            #
# This CIF contains the data in a paper accepted for publication in          #
# Acta Crystallographica Section E. It conforms to the requirements of       #
# Notes for Authors for Acta Crystallographica Section E, and has been       #
# peer reviewed under the auspices of the IUCr Commission on Journals.       #
#                                                                            #
# Full details of the Crystallographic Information File format               #
# are given in the paper "The Crystallographic Information File (CIF):       #
# a New Standard Archive File for Crystallography" by S. R. Hall, F. H.      #
# Allen and I. D. Brown [Acta Cryst. (1991), A47, 655-685].                  #
#                                                                            #
# The current version of the core CIF dictionary is obtainable from          #
# ftp://ftp.iucr.org/pub/cif_core.dic.                                       #
#                                                                            #
# Software is freely available for graphical display of the structure(s)     #
# in this CIF. For information consult the CIF software page                 #
# http://www.iucr.org/resources/cif/software.                                #
#                                                                            #
# This file may be used for bona fide research purposes within the           #
# scientific community so long as proper attribution is given to the journal # 
# article from which it was obtained.                                        #
#                                                                            #
##############################################################################
data_I
_audit_creation_method
;
Olex2 1.5-ac6-012
(compiled 2023.08.24 svn.re1ec1418 for Rigaku Oxford Diffraction, GUI svn.r6817)
;
_journal_date_recd_electronic     2025-03-27
_journal_date_accepted     2025-04-03
_journal_name_full     'Acta Crystallographica, Section E'
_journal_year     2025
_journal_volume     81
_journal_issue      5
_journal_page_first     0
_journal_page_last     0
_journal_paper_category     GO
_journal_paper_doi     10.1107/S2056989025003032
_journal_coeditor_code     HB8131
_publ_contact_author_name     'Lhoussaine,El Ghayati'
_publ_contact_author_address
;
Laboratory of Heterocyclic Organic Chemistry, Medicines Science Research,
Center, Pharmacochemistry Competence Center, Mohammed V University in Rabat,
Facult\'e des Sciences, Av. Ibn Battouta, BP 1014, Rabat,
Morocco
;
_publ_contact_author_email     'l.elghayati@um5r.ac.ma'
_publ_contact_author_fax     ?
_publ_contact_author_phone     ?
_publ_section_title
;\
Synthesis and crystal structure of
2-(2,4-dioxo-6-methylpyran-3-ylidene)-4-(4-hydroxyphenyl)-2,3,4,5-tetrahydro-\
1<i>H</i>-1,5-benzodiazepine
;
loop_
    _publ_author_name
    _publ_author_footnote
    _publ_author_address
    'Faraj, Imane' .
;
Laboratory of Heterocyclic Organic Chemistry, Medicines Science Research,
Center, Pharmacochemistry Competence Center, Mohammed V University in Rabat,
Facult\'e des Sciences, Av. Ibn Battouta, BP 1014, Rabat,
Morocco
;
    'El Ghayati, Lhoussaine' .
;
Laboratory of Heterocyclic Organic Chemistry, Medicines Science Research,
Center, Pharmacochemistry Competence Center, Mohammed V University in Rabat,
Facult\'e des Sciences, Av. Ibn Battouta, BP 1014, Rabat,
Morocco
;
    'Blacque, Olivier' .
;
University of Zurich
Department of Chemistry
Winterthurerstrasse 190
CH-8057 Zurich
Switzerland
;
    'H\"okelek, Tuncer' .
;
Department of Physics,
Hacettepe University
06800 Beytepe, Ankara,
T\"urkiye
;
    'Mazzah, Ahmed' .
;
Science and Technology of Lille USR 3290,
Villeneuve d'ascq cedex
France
;
    'Essassi, El Mokhtar' .
;
Laboratory of Heterocyclic Organic Chemistry, Medicines Science Research,
Center, Pharmacochemistry Competence Center, Mohammed V University in Rabat,
Facult\'e des Sciences, Av. Ibn Battouta, BP 1014, Rabat,
Morocco
;
    'Sebbar, Nada Kheira' .
;
Laboratory of Organic and Physical Chemistry, Applied Bioorganic Chemistry Team,
Faculty of Sciences, Ibnou Zohr University,
Agadir,
Morocco
Laboratory of Plant Chemistry, Organic and Bioorganic Synthesis,
Faculty of Sciences,
Mohammed V University in Rabat,
4 Avenue Ibn Battouta BP 1014 RP
Rabat,
Morocco
;
_publ_section_synopsis
;
In the crystal, O---H...O and N---H...O hydrogen bonds link the molecules,
enclosing <i>R</i>~2~^2^(16) and <i>R</i>~2~^2^(24) ring motifs, to generate
[110] chains. Very weak \p--\p stacking interactions between the phenyl rings
of adjacent molecules  help to consolidate a three-dimensional architecture.
;
_chemical_name_systematic
;\
4-(4-Hydroxyphenyl)-2-(6-methyl-2,4-dioxopyran-3-ylidene)-\
2,3,4,5-tetrahydro-1<i>H</i>-1,5-benzodiazepine
;
_chemical_name_common     ?
_chemical_formula_moiety     'C21 H18 N2 O4'
_chemical_formula_sum     'C21 H18 N2 O4'
_chemical_formula_iupac     'C21 H18 N2 O4'
_chemical_formula_weight     362.37
_chemical_melting_point     ?
_space_group_crystal_system     triclinic
_space_group_name_H-M_alt     'P -1'
_space_group_name_Hall     '-P 1'
loop_
    _space_group_symop_operation_xyz
    'x, y, z'
    '-x, -y, -z'
_cell_length_a     6.37570(10)
_cell_length_b     7.75060(10)
_cell_length_c     17.9997(4)
_cell_angle_alpha     100.967(2)
_cell_angle_beta     97.373(2)
_cell_angle_gamma     100.127(2)
_cell_volume     847.49(3)
_cell_formula_units_Z     2
_cell_measurement_reflns_used     9714
_cell_measurement_theta_min     2.5240
_cell_measurement_theta_max     79.1140
_cell_measurement_temperature     160.00(10)
_exptl_crystal_description     needle
_exptl_crystal_colour     yellow
_exptl_crystal_size_max     0.10
_exptl_crystal_size_mid     0.03
_exptl_crystal_size_min     0.02
_exptl_crystal_density_diffrn     1.420
_exptl_crystal_density_meas     ?
_exptl_crystal_density_method     ?
_exptl_crystal_F_000     380
loop_
    _exptl_crystal_face_index_h
    _exptl_crystal_face_index_k
    _exptl_crystal_face_index_l
    _exptl_crystal_face_perp_dist
    0 0 0 0.0200
    0 0 0 0.0050
    0 -1 0 0.0145
    0 1 0 0.0010
    3 0 1 0.0411
    -3 0 -1 0.0411
_exptl_absorpt_coefficient_mu     0.817
_exptl_absorpt_correction_type     analytical
_exptl_absorpt_process_details
;
(CrysAlisPro; Rigaku OD, 2024)
;
_exptl_absorpt_correction_T_min     0.941
_exptl_absorpt_correction_T_max     0.988
_diffrn_ambient_temperature     160.00(10)
_diffrn_source     'micro-focus sealed X-ray tube'
_diffrn_radiation_type     'Cu K\a'
_diffrn_radiation_wavelength     1.54184
_diffrn_radiation_monochromator     mirror
_diffrn_measurement_device_type     'XtaLAB Synergy, Dualflex, HyPix'
_diffrn_measurement_device     'four-circle diffractometer'
_diffrn_measurement_method     '\w scans'
_diffrn_detector     'Hybrid Pixel Array Detector'
_diffrn_detector_area_resol_mean     10.0000
_diffrn_reflns_number     18745
_diffrn_reflns_av_R_equivalents     0.0275
_diffrn_reflns_av_unetI/netI     0.0214
_diffrn_reflns_theta_min     2.536
_diffrn_reflns_theta_max     79.437
_diffrn_reflns_theta_full     67.684
_diffrn_measured_fraction_theta_max     0.982
_diffrn_measured_fraction_theta_full     1.000
_diffrn_reflns_limit_h_min     -8
_diffrn_reflns_limit_h_max     8
_diffrn_reflns_limit_k_min     -9
_diffrn_reflns_limit_k_max     7
_diffrn_reflns_limit_l_min     -21
_diffrn_reflns_limit_l_max     22
_diffrn_radiation_probe     x-ray
_refine_special_details     ?
_reflns_number_total     3608
_reflns_number_gt     3159
_reflns_threshold_expression     'I > 2\s(I)'
_refine_ls_structure_factor_coef     Fsqd
_refine_ls_matrix_type     full
_refine_ls_R_factor_all     0.0467
_refine_ls_R_factor_gt     0.0412
_refine_ls_wR_factor_gt     0.1106
_refine_ls_wR_factor_ref     0.1146
_refine_ls_goodness_of_fit_ref     1.076
_refine_ls_restrained_S_all     1.076
_refine_ls_number_reflns     3608
_refine_ls_number_parameters     258
_refine_ls_number_restraints     0
_refine_ls_hydrogen_treatment     mixed
_refine_ls_weighting_scheme     calc
_refine_ls_weighting_details
              'w=1/[\s^2^(Fo^2^)+(0.0570P)^2^+0.3065P] where P=(Fo^2^+2Fc^2^)/3'
_atom_sites_solution_hydrogens     mixed
_atom_sites_solution_primary     dual
_atom_sites_solution_secondary     ?
_refine_ls_shift/su_max     0.000
_refine_ls_shift/su_mean     0.000
_refine_diff_density_max     0.452
_refine_diff_density_min     -0.315
_refine_ls_extinction_method
;
SHELXL (Sheldrick, 2015b)
;
_refine_ls_extinction_coef     0.0020(5)
_refine_ls_extinction_expression
                                  'Fc^*^=kFc[1+0.001xFc^2^\l^3^/sin(2\q)]^-1/4^'
loop_
    _atom_type_symbol
    _atom_type_description
    _atom_type_scat_dispersion_real
    _atom_type_scat_dispersion_imag
    _atom_type_scat_source
    'C' 'C' 0.0181 0.0091
                         'International Tables Vol C Tables 4.2.6.8 and 6.1.1.4'
    'H' 'H' 0.0000 0.0000
                         'International Tables Vol C Tables 4.2.6.8 and 6.1.1.4'
    'N' 'N' 0.0311 0.0180
                         'International Tables Vol C Tables 4.2.6.8 and 6.1.1.4'
    'O' 'O' 0.0492 0.0322
                         'International Tables Vol C Tables 4.2.6.8 and 6.1.1.4'
_computing_data_collection
;
CrysAlisPro 1.171.43.117a (Rigaku OD, 2024)
;
_computing_cell_refinement
;
CrysAlisPro 1.171.43.117a (Rigaku OD, 2024)
;
_computing_data_reduction
;
CrysAlisPro 1.171.43.117a (Rigaku OD, 2024)
;
_computing_structure_solution
;
<i>SHELXT</i> (Sheldrick, 2015a)
;
_computing_structure_refinement
;
SHELXL (Sheldrick, 2015b)
;
_computing_molecular_graphics
;
Olex2 1.5-ac6-012 (Dolomanov <i>et al.</i>,  2009)
;
_computing_publication_material
;
Olex2 1.5-ac6-012 (Dolomanov <i>et al.</i>,  2009)
;
loop_
    _atom_site_type_symbol
    _atom_site_label
    _atom_site_fract_x
    _atom_site_fract_y
    _atom_site_fract_z
    _atom_site_U_iso_or_equiv
    _atom_site_adp_type
    _atom_site_calc_flag
    _atom_site_occupancy
    _atom_site_disorder_assembly
    _atom_site_disorder_group
    O O1 0.65055(17) 0.66657(15) 0.03539(6) 0.0334(3) Uani d 1 . .
    O O2 1.17867(16) 0.94555(14) 0.18839(6) 0.0314(2) Uani d 1 . .
    O O3 1.03777(17) 0.89041(15) 0.28886(6) 0.0352(3) Uani d 1 . .
    O O4 0.58361(18) 0.87903(15) 0.63441(6) 0.0335(3) Uani d 1 . .
    H H4 0.709(4) 0.952(3) 0.6591(14) 0.060(7) Uiso d 1 . .
    N N1 0.47933(19) 0.44213(16) 0.28508(7) 0.0283(3) Uani d 1 . .
    H H1 0.462(3) 0.363(3) 0.3168(11) 0.041(5) Uiso d 1 . .
    N N2 0.46259(18) 0.58760(16) 0.14729(7) 0.0257(3) Uani d 1 . .
    H H2 0.478(3) 0.574(3) 0.0958(12) 0.044(5) Uiso d 1 . .
    C C1 0.2753(2) 0.49401(18) 0.16861(8) 0.0255(3) Uani d 1 . .
    C C2 0.0839(2) 0.45358(19) 0.11617(8) 0.0289(3) Uani d 1 . .
    H H2A 0.081763 0.494087 0.069522 0.035 Uiso calc 1 . .
    C C3 -0.1035(2) 0.3553(2) 0.13089(9) 0.0330(3) Uani d 1 . .
    H H3 -0.232941 0.326686 0.094441 0.040 Uiso calc 1 . .
    C C4 -0.0992(2) 0.2990(2) 0.19981(9) 0.0337(3) Uani d 1 . .
    H H4A -0.227750 0.234648 0.211340 0.040 Uiso calc 1 . .
    C C5 0.0913(2) 0.33631(19) 0.25171(8) 0.0306(3) Uani d 1 . .
    H H5 0.091044 0.296638 0.298496 0.037 Uiso calc 1 . .
    C C6 0.2848(2) 0.43108(18) 0.23716(8) 0.0257(3) Uani d 1 . .
    C C7 0.6316(2) 0.61210(19) 0.32150(8) 0.0272(3) Uani d 1 . .
    H H7 0.781572 0.592843 0.318419 0.033 Uiso calc 1 . .
    C C8 0.5909(2) 0.75522(18) 0.27661(8) 0.0266(3) Uani d 1 . .
    H H8A 0.441204 0.773084 0.277664 0.032 Uiso calc 1 . .
    H H8B 0.690582 0.870450 0.301855 0.032 Uiso calc 1 . .
    C C9 0.6225(2) 0.70452(17) 0.19521(7) 0.0246(3) Uani d 1 . .
    C C10 0.8083(2) 0.78109(18) 0.16665(7) 0.0247(3) Uani d 1 . .
    C C11 0.8057(2) 0.75700(18) 0.08500(8) 0.0265(3) Uani d 1 . .
    C C12 0.9941(2) 0.84607(18) 0.06080(7) 0.0252(3) Uani d 1 . .
    H H12 0.994265 0.840831 0.007649 0.030 Uiso calc 1 . .
    C C13 1.1697(2) 0.93642(18) 0.11166(8) 0.0270(3) Uani d 1 . .
    C C14 1.0025(2) 0.87205(18) 0.21893(8) 0.0266(3) Uani d 1 . .
    C C15 1.3704(3) 1.0348(2) 0.09359(11) 0.0425(4) Uani d 1 . .
    H H15A 1.398618 1.160599 0.121192 0.064 Uiso calc 1 . .
    H H15B 1.354219 1.028990 0.038227 0.064 Uiso calc 1 . .
    H H15C 1.491521 0.980219 0.109353 0.064 Uiso calc 1 . .
    C C16 0.6170(2) 0.67727(19) 0.40544(8) 0.0281(3) Uani d 1 . .
    C C17 0.4208(2) 0.6658(2) 0.43198(8) 0.0337(3) Uani d 1 . .
    H H17 0.290729 0.610431 0.397254 0.040 Uiso calc 1 . .
    C C18 0.4116(2) 0.7339(2) 0.50830(8) 0.0340(3) Uani d 1 . .
    H H18 0.276168 0.724100 0.525576 0.041 Uiso calc 1 . .
    C C19 0.6007(2) 0.81657(19) 0.55939(8) 0.0282(3) Uani d 1 . .
    C C20 0.7980(2) 0.8286(2) 0.53405(8) 0.0336(3) Uani d 1 . .
    H H20 0.927986 0.884150 0.568830 0.040 Uiso calc 1 . .
    C C21 0.8048(2) 0.7590(2) 0.45751(8) 0.0328(3) Uani d 1 . .
    H H21 0.940413 0.767471 0.440438 0.039 Uiso calc 1 . .
loop_
    _atom_site_aniso_label
    _atom_site_aniso_U_11
    _atom_site_aniso_U_22
    _atom_site_aniso_U_33
    _atom_site_aniso_U_12
    _atom_site_aniso_U_13
    _atom_site_aniso_U_23
    O1 0.0320(5) 0.0402(6) 0.0219(5) -0.0044(4) 0.0028(4) 0.0037(4)
    O2 0.0288(5) 0.0357(5) 0.0268(5) 0.0007(4) 0.0040(4) 0.0062(4)
    O3 0.0316(5) 0.0468(6) 0.0216(5) -0.0040(4) 0.0018(4) 0.0071(4)
    O4 0.0352(6) 0.0388(6) 0.0225(5) 0.0007(5) 0.0044(4) 0.0037(4)
    N1 0.0298(6) 0.0288(6) 0.0258(6) 0.0023(5) 0.0034(5) 0.0085(5)
    N2 0.0250(6) 0.0293(6) 0.0215(6) 0.0012(4) 0.0054(4) 0.0051(4)
    C1 0.0242(6) 0.0252(6) 0.0258(6) 0.0025(5) 0.0069(5) 0.0025(5)
    C2 0.0285(7) 0.0291(7) 0.0274(7) 0.0052(5) 0.0036(5) 0.0034(5)
    C3 0.0251(7) 0.0324(7) 0.0368(8) 0.0031(6) 0.0024(6) 0.0006(6)
    C4 0.0275(7) 0.0308(7) 0.0407(8) 0.0011(6) 0.0114(6) 0.0035(6)
    C5 0.0322(7) 0.0296(7) 0.0294(7) 0.0023(6) 0.0105(6) 0.0054(5)
    C6 0.0260(6) 0.0243(6) 0.0251(6) 0.0032(5) 0.0056(5) 0.0022(5)
    C7 0.0253(6) 0.0313(7) 0.0241(6) 0.0026(5) 0.0055(5) 0.0056(5)
    C8 0.0265(6) 0.0284(7) 0.0231(6) 0.0016(5) 0.0061(5) 0.0034(5)
    C9 0.0257(6) 0.0247(6) 0.0233(6) 0.0037(5) 0.0047(5) 0.0058(5)
    C10 0.0258(7) 0.0257(6) 0.0217(6) 0.0024(5) 0.0049(5) 0.0048(5)
    C11 0.0276(7) 0.0268(6) 0.0237(6) 0.0020(5) 0.0048(5) 0.0053(5)
    C12 0.0257(6) 0.0303(7) 0.0184(6) 0.0006(5) 0.0064(5) 0.0056(5)
    C13 0.0284(7) 0.0287(7) 0.0244(6) 0.0046(5) 0.0064(5) 0.0072(5)
    C14 0.0276(7) 0.0278(7) 0.0237(6) 0.0025(5) 0.0060(5) 0.0061(5)
    C15 0.0309(8) 0.0484(9) 0.0552(10) 0.0073(7) 0.0146(7) 0.0243(8)
    C16 0.0287(7) 0.0316(7) 0.0233(6) 0.0034(5) 0.0038(5) 0.0076(5)
    C17 0.0258(7) 0.0455(8) 0.0252(7) 0.0023(6) 0.0010(5) 0.0030(6)
    C18 0.0266(7) 0.0464(9) 0.0271(7) 0.0037(6) 0.0056(5) 0.0066(6)
    C19 0.0326(7) 0.0290(7) 0.0219(6) 0.0030(5) 0.0037(5) 0.0066(5)
    C20 0.0286(7) 0.0413(8) 0.0255(7) -0.0035(6) 0.0004(5) 0.0062(6)
    C21 0.0261(7) 0.0427(8) 0.0269(7) -0.0001(6) 0.0047(5) 0.0078(6)
_geom_special_details
;
 All esds (except the esd in the dihedral angle between two l.s. planes)
 are estimated using the full covariance matrix.  The cell esds are taken
 into account individually in the estimation of esds in distances, angles
 and torsion angles; correlations between esds in cell parameters are only
 used when they are defined by crystal symmetry.  An approximate (isotropic)
 treatment of cell esds is used for estimating esds involving l.s. planes.
;
loop_
    _geom_bond_atom_site_label_1
    _geom_bond_atom_site_label_2
    _geom_bond_site_symmetry_2
    _geom_bond_distance
    _geom_bond_publ_flag
    O1 C11 . 1.2484(17) ?
    O2 C13 . 1.3626(16) ?
    O2 C14 . 1.3933(16) ?
    O3 C14 . 1.2260(17) ?
    O4 H4 . 0.90(3) ?
    O4 C19 . 1.3702(17) ?
    N1 H1 . 0.92(2) ?
    N1 C6 . 1.3963(18) ?
    N1 C7 . 1.4717(18) ?
    N2 H2 . 0.93(2) ?
    N2 C1 . 1.4206(17) ?
    N2 C9 . 1.3254(17) ?
    C1 C2 . 1.3914(19) ?
    C1 C6 . 1.4086(19) ?
    C2 H2A . 0.9500 ?
    C2 C3 . 1.384(2) ?
    C3 H3 . 0.9500 ?
    C3 C4 . 1.390(2) ?
    C4 H4A . 0.9500 ?
    C4 C5 . 1.384(2) ?
    C5 H5 . 0.9500 ?
    C5 C6 . 1.4027(19) ?
    C7 H7 . 1.0000 ?
    C7 C8 . 1.5295(19) ?
    C7 C16 . 1.5195(18) ?
    C8 H8A . 0.9900 ?
    C8 H8B . 0.9900 ?
    C8 C9 . 1.4922(18) ?
    C9 C10 . 1.4300(18) ?
    C10 C11 . 1.4434(18) ?
    C10 C14 . 1.4341(19) ?
    C11 C12 . 1.4375(18) ?
    C12 H12 . 0.9500 ?
    C12 C13 . 1.3414(19) ?
    C13 C15 . 1.478(2) ?
    C15 H15A . 0.9800 ?
    C15 H15B . 0.9800 ?
    C15 H15C . 0.9800 ?
    C16 C17 . 1.390(2) ?
    C16 C21 . 1.390(2) ?
    C17 H17 . 0.9500 ?
    C17 C18 . 1.387(2) ?
    C18 H18 . 0.9500 ?
    C18 C19 . 1.389(2) ?
    C19 C20 . 1.386(2) ?
    C20 H20 . 0.9500 ?
    C20 C21 . 1.390(2) ?
    C21 H21 . 0.9500 ?
loop_
    _geom_contact_atom_site_label_1
    _geom_contact_atom_site_label_2
    _geom_contact_distance
    _geom_contact_site_symmetry_1
    _geom_contact_site_symmetry_2
    _geom_contact_publ_flag
    O1 N2 2.5882(16) . . yes
    O1 O1 2.8900(16) . 2_665 yes
    O2 C5 3.1976(18) . 1_665 yes
    O3 C8 2.8223(17) . . yes
    O3 O4 2.7598(16) . 2_776 yes
    O1 H2 1.80(2) . . yes
    O1 H2 2.65(2) . 2_665 yes
    O2 H4 2.67(2) . 2_776 yes
    O3 H8B 2.24 . . yes
    O3 H4 1.86(3) . 2_776 yes
    O4 H1 2.21(2) . 2_666 yes
    N1 N2 2.9107(17) . . yes
    N1 H17 2.72 . . yes
    C2 C11 3.272(2) . 1_455 yes
    C2 C10 3.3849(19) . 1_455 yes
    C3 C10 3.400(2) . 1_455 yes
    C1 H15A 2.84 . 1_445 yes
    C1 H8A 2.59 . . yes
    C2 H12 2.79 . 2_665 yes
    C6 H8A 2.59 . . yes
    C11 H2 2.36(2) . . yes
    C14 H8B 2.64 . . yes
    C14 H4 2.65(2) . 2_776 yes
    C17 H1 2.90(2) . . yes
    C19 H1 2.88(2) . 2_666 yes
    H1 H5 2.2962 . . yes
    H2 H2A 2.45 . . yes
    H4 H20 2.32 . . yes
    H7 H21 2.35 . . yes
loop_
    _geom_angle_atom_site_label_1
    _geom_angle_atom_site_label_2
    _geom_angle_atom_site_label_3
    _geom_angle_site_symmetry_1
    _geom_angle_site_symmetry_3
    _geom_angle
    _geom_angle_publ_flag
    C13 O2 C14 . . 122.21(11) ?
    C19 O4 H4 . . 109.6(16) ?
    C6 N1 H1 . . 110.6(12) ?
    C6 N1 C7 . . 123.76(12) ?
    C7 N1 H1 . . 113.6(12) ?
    C1 N2 H2 . . 120.6(13) ?
    C9 N2 H2 . . 114.0(13) ?
    C9 N2 C1 . . 125.33(11) ?
    C2 C1 N2 . . 117.37(12) ?
    C2 C1 C6 . . 120.69(12) ?
    C6 C1 N2 . . 121.73(12) ?
    C1 C2 H2A . . 119.5 ?
    C3 C2 C1 . . 121.03(13) ?
    C3 C2 H2A . . 119.5 ?
    C2 C3 H3 . . 120.5 ?
    C2 C3 C4 . . 118.99(14) ?
    C4 C3 H3 . . 120.5 ?
    C3 C4 H4A . . 119.9 ?
    C5 C4 C3 . . 120.29(13) ?
    C5 C4 H4A . . 119.9 ?
    C4 C5 H5 . . 119.1 ?
    C4 C5 C6 . . 121.83(13) ?
    C6 C5 H5 . . 119.1 ?
    N1 C6 C1 . . 122.60(12) ?
    N1 C6 C5 . . 119.93(12) ?
    C5 C6 C1 . . 117.06(13) ?
    N1 C7 H7 . . 108.1 ?
    N1 C7 C8 . . 109.11(11) ?
    N1 C7 C16 . . 113.14(11) ?
    C8 C7 H7 . . 108.1 ?
    C16 C7 H7 . . 108.1 ?
    C16 C7 C8 . . 110.02(11) ?
    C7 C8 H8A . . 109.2 ?
    C7 C8 H8B . . 109.2 ?
    H8A C8 H8B . . 107.9 ?
    C9 C8 C7 . . 112.11(11) ?
    C9 C8 H8A . . 109.2 ?
    C9 C8 H8B . . 109.2 ?
    N2 C9 C8 . . 116.72(12) ?
    N2 C9 C10 . . 119.55(12) ?
    C10 C9 C8 . . 123.66(12) ?
    C9 C10 C11 . . 120.11(12) ?
    C9 C10 C14 . . 120.03(12) ?
    C14 C10 C11 . . 119.74(12) ?
    O1 C11 C10 . . 124.06(12) ?
    O1 C11 C12 . . 119.13(12) ?
    C12 C11 C10 . . 116.80(12) ?
    C11 C12 H12 . . 119.3 ?
    C13 C12 C11 . . 121.42(12) ?
    C13 C12 H12 . . 119.3 ?
    O2 C13 C15 . . 112.37(13) ?
    C12 C13 O2 . . 121.51(12) ?
    C12 C13 C15 . . 126.11(13) ?
    O2 C14 C10 . . 117.90(11) ?
    O3 C14 O2 . . 114.04(12) ?
    O3 C14 C10 . . 128.03(13) ?
    C13 C15 H15A . . 109.5 ?
    C13 C15 H15B . . 109.5 ?
    C13 C15 H15C . . 109.5 ?
    H15A C15 H15B . . 109.5 ?
    H15A C15 H15C . . 109.5 ?
    H15B C15 H15C . . 109.5 ?
    C17 C16 C7 . . 122.38(12) ?
    C17 C16 C21 . . 118.19(13) ?
    C21 C16 C7 . . 119.36(12) ?
    C16 C17 H17 . . 119.4 ?
    C18 C17 C16 . . 121.16(13) ?
    C18 C17 H17 . . 119.4 ?
    C17 C18 H18 . . 120.1 ?
    C17 C18 C19 . . 119.86(14) ?
    C19 C18 H18 . . 120.1 ?
    O4 C19 C18 . . 117.69(13) ?
    O4 C19 C20 . . 122.47(13) ?
    C20 C19 C18 . . 119.81(13) ?
    C19 C20 H20 . . 120.2 ?
    C19 C20 C21 . . 119.66(13) ?
    C21 C20 H20 . . 120.2 ?
    C16 C21 H21 . . 119.3 ?
    C20 C21 C16 . . 121.32(14) ?
    C20 C21 H21 . . 119.3 ?
loop_
    _geom_torsion_atom_site_label_1
    _geom_torsion_atom_site_label_2
    _geom_torsion_atom_site_label_3
    _geom_torsion_atom_site_label_4
    _geom_torsion_site_symmetry_1
    _geom_torsion_site_symmetry_2
    _geom_torsion_site_symmetry_3
    _geom_torsion_site_symmetry_4
    _geom_torsion
    _geom_torsion_publ_flag
    O1 C11 C12 C13 . . . . -176.20(14) ?
    O4 C19 C20 C21 . . . . 178.55(14) ?
    N1 C7 C8 C9 . . . . -60.37(14) ?
    N1 C7 C16 C17 . . . . -40.57(19) ?
    N1 C7 C16 C21 . . . . 142.47(14) ?
    N2 C1 C2 C3 . . . . 176.89(12) ?
    N2 C1 C6 N1 . . . . -5.7(2) ?
    N2 C1 C6 C5 . . . . -178.41(12) ?
    N2 C9 C10 C11 . . . . 11.1(2) ?
    N2 C9 C10 C14 . . . . -164.86(13) ?
    C1 N2 C9 C8 . . . . -6.8(2) ?
    C1 N2 C9 C10 . . . . 176.18(12) ?
    C1 C2 C3 C4 . . . . 1.0(2) ?
    C2 C1 C6 N1 . . . . 169.01(13) ?
    C2 C1 C6 C5 . . . . -3.7(2) ?
    C2 C3 C4 C5 . . . . -1.9(2) ?
    C3 C4 C5 C6 . . . . 0.1(2) ?
    C4 C5 C6 N1 . . . . -170.18(13) ?
    C4 C5 C6 C1 . . . . 2.7(2) ?
    C6 N1 C7 C8 . . . . -21.39(17) ?
    C6 N1 C7 C16 . . . . 101.43(15) ?
    C6 C1 C2 C3 . . . . 1.9(2) ?
    C7 N1 C6 C1 . . . . 59.64(19) ?
    C7 N1 C6 C5 . . . . -127.87(14) ?
    C7 C8 C9 N2 . . . . 78.98(15) ?
    C7 C8 C9 C10 . . . . -104.10(15) ?
    C7 C16 C17 C18 . . . . -176.98(14) ?
    C7 C16 C21 C20 . . . . 176.77(14) ?
    C8 C7 C16 C17 . . . . 81.74(17) ?
    C8 C7 C16 C21 . . . . -95.22(15) ?
    C8 C9 C10 C11 . . . . -165.74(13) ?
    C8 C9 C10 C14 . . . . 18.3(2) ?
    C9 N2 C1 C2 . . . . 147.66(14) ?
    C9 N2 C1 C6 . . . . -37.4(2) ?
    C9 C10 C11 O1 . . . . -2.4(2) ?
    C9 C10 C11 C12 . . . . 176.74(12) ?
    C9 C10 C14 O2 . . . . -179.54(12) ?
    C9 C10 C14 O3 . . . . 2.7(2) ?
    C10 C11 C12 C13 . . . . 4.6(2) ?
    C11 C10 C14 O2 . . . . 4.5(2) ?
    C11 C10 C14 O3 . . . . -173.28(14) ?
    C11 C12 C13 O2 . . . . 1.0(2) ?
    C11 C12 C13 C15 . . . . -179.05(14) ?
    C13 O2 C14 O3 . . . . 179.40(13) ?
    C13 O2 C14 C10 . . . . 1.33(19) ?
    C14 O2 C13 C12 . . . . -4.2(2) ?
    C14 O2 C13 C15 . . . . 175.86(12) ?
    C14 C10 C11 O1 . . . . 173.61(13) ?
    C14 C10 C11 C12 . . . . -7.29(19) ?
    C16 C7 C8 C9 . . . . 174.97(11) ?
    C16 C17 C18 C19 . . . . 0.5(2) ?
    C17 C16 C21 C20 . . . . -0.3(2) ?
    C17 C18 C19 O4 . . . . -178.94(14) ?
    C17 C18 C19 C20 . . . . -0.8(2) ?
    C18 C19 C20 C21 . . . . 0.5(2) ?
    C19 C20 C21 C16 . . . . 0.1(2) ?
    C21 C16 C17 C18 . . . . 0.0(2) ?
loop_
    _geom_hbond_atom_site_label_D
    _geom_hbond_atom_site_label_H
    _geom_hbond_atom_site_label_A
    _geom_hbond_site_symmetry_A
    _geom_hbond_distance_DH
    _geom_hbond_distance_HA
    _geom_hbond_distance_DA
    _geom_hbond_angle_DHA
    _geom_hbond_publ_flag
    O4 H4 O3 2_776 0.90(3) 1.86(3) 2.7597(15) 178(2) yes
    N1 H1 O4 2_666 0.92(2) 2.21(2) 3.1028(16) 165.2(17) yes
    N2 H2 O1 . 0.93(2) 1.80(2) 2.5882(15) 140.8(18) yes
_shelx_space_group_comment
;
The symmetry employed for this shelxl refinement is uniquely defined
by the following loop, which should always be used as a source of
symmetry information in preference to the above space-group names.
They are only intended as comments.
;
_shelx_estimated_absorpt_T_min     0.923
_shelx_estimated_absorpt_T_max     0.984
_shelx_hkl_file
;
   0   0  -1 2732.51 81.5766  10
   0   0  -1 2606.60 81.1302   7
   0   0  -1 2800.53 81.6189  13
   0   0  -2 8415.54 254.159  10
   0   0  -2 8709.19 254.151  13
   0   0  -2 8314.77 253.311   7
   0   0  -3 23074.3 679.925  13
   0   0  -3 22501.7 678.727   7
   0   0  -4 7.38896 12.1122  13
   0   0  -4 4.04802 9.60481   7
   0   0  -5 3434.10 109.737  13
   0   0  -6 705.526 31.4002  13
   0   0  -7 1502.57 56.7428  13
   0   0   8 3880.05 118.829  18
   0   0  -8 3942.55 127.921  13
   0   0   8 3755.74 118.930  14
   0   0   9 437.293 20.4075  18
   0   0   9 443.615 21.0568  14
   0   0  -9 468.692 29.4401  13
   0   0 -10 150.992 19.9953  13
   0   0  10 153.162 14.4568  14
   0   0 -11 1617.24 66.8679  13
   0   0  11 1630.37 56.5434  14
   0   0  12 2122.14 70.3833  49
   0   0 -12 2104.74 82.7359  13
   0   0  12 2019.97 71.5363  14
   0   0  12 2093.88 70.2460  55
   0   0  12 2186.66 70.5418  30
   0   0  13 534.524 24.4323  37
   0   0  13 549.586 27.9675  14
   0   0  13 587.083 26.0828  55
   0   0  13 570.097 25.6840  49
   0   0  13 533.818 25.3335  30
   0   0 -13 595.696 25.7720  20
   0   0  14 20.4482 15.3572  14
   0   0  14 12.2910 12.4479  30
   0   0 -14 1.82221 11.0543  20
   0   0  14 18.1691 10.9378  37
   0   0  14-3.88612 12.5620  55
   0   0  14 1.94072 12.0193  49
   0   0  15 446.687 23.4220  49
   0   0  15 432.489 24.5303  55
   0   0 -15 456.078 23.2162  20
   0   0  15 474.030 24.2720  30
   0   0  15 440.108 24.7827  29
   0   0  16 14.2095 12.6146  49
   0   0 -16 10.8500 11.5676  20
   0   0  16 5.61427 13.6932  29
   0   0  16 11.6094 13.1955  30
   0   0  16 17.2391 14.4840  55
   0   0  17 45.9390 14.0315  55
   0   0  17 41.4054 12.7858  49
   0   0  17 43.8988 13.2252  30
   0   0  17 40.5588 14.5950  29
   0   0 -17 49.4993 11.5092  20
   0   0  17 44.3166 15.0004  16
   0   0  18 12.4470 10.3919  54
   0   0  18 13.6706 12.0820  30
   0   0  18 20.9204 13.0853  29
   0   0  18 9.94942 11.9287  49
   0   0  18 12.2034 13.3936  16
   0   0 -18 8.70181 9.32851  20
   0   0  18 3.00034 10.5052  38
   0   0  19 104.281 10.7237  54
   0   0  19 102.244 12.5671  49
   0   0  19 93.6826 13.3153  16
   0   0 -19 65.7312 9.26968  25
   0   0  19 104.173 12.9593  30
   0   0  19 92.8038 13.3762  29
   0   0  19 101.084 10.5980  38
   0   0  20-1.16491 9.05239  49
   0   0  20 1.39394 9.29784  16
   0   0  20 10.8628 9.87773  29
   0   0  21 19.0017 6.78150  16
   0   0  21 20.9116 7.72275  29
   0   0  22 20.6174 5.15009  23
   0   0  22 22.9593 4.16500  29
   0   0  22 29.6905 5.15130  22
   0  -1  22-3.92847 4.99059  29
   0  -1  21 211.963 12.2768  29
   0  -1  21 185.397 11.8642  16
   0  -1  20 19.7148 8.24699  38
   0  -1  20 4.00834 9.66478  16
   0  -1  20 13.3924 8.44249  54
   0  -1  20 4.09973 10.2506  29
   0  -1  19 51.4766 11.3089  49
   0  -1  19 45.4662 10.3538  38
   0  -1  19 37.7263 12.7940  16
   0  -1  19 28.6732 10.6219  54
   0  -1  19 75.7385 13.0527  29
   0  -1  19 64.0658 13.4373  30
   0  -1  18-5.83943 11.7918  49
   0  -1  18-4.52548 11.6278  38
   0  -1  18 2.76640 12.9706  16
   0  -1  18 0.58689 11.6568  54
   0  -1  18-8.94010 13.4542  30
   0  -1  18 0.63536 12.8184  29
   0  -1  17 2239.18 75.9499  49
   0  -1  17 2244.44 75.9636  38
   0  -1  17 2111.09 77.0648  16
   0  -1  17 2242.65 76.8375  30
   0  -1  17 2434.98 77.2733  29
   0  -1  17 2293.69 76.3837  54
   0  -1  16 28.6603 12.7980  37
   0  -1  16 57.6114 14.7853  30
   0  -1  16 53.6364 14.2892  29
   0  -1  16 40.4346 12.4388  49
   0  -1  15 362.726 20.4615  49
   0  -1  15 335.282 21.4389  30
   0  -1  15 380.980 21.7371  29
   0  -1  15 324.533 20.1673  37
   0  -1  14 218.660 16.2859  49
   0  -1  14 206.245 16.8552  37
   0  -1  14 223.394 17.1096  30
   0  -1  14 228.874 16.9500  29
   0  -1  13 121.756 13.0121  49
   0  -1  13 116.520 13.1453  37
   0  -1  13 107.358 16.3601  14
   0  -1  13 132.815 14.0765  30
   0  -1  13 98.1912 13.5131  29
   0  -1  12 1267.41 45.6967  37
   0  -1  12 1307.24 46.3832  30
   0  -1  12 1354.58 46.2994  29
   0  -1  12 1250.47 47.1175  14
   0  -1  11 6271.89 193.711  14
   0  -1  11 6285.26 193.813  18
   0  -1  10 1586.24 54.2328  14
   0  -1  10 1603.30 54.0968  18
   0  -1   9 8519.93 256.100  14
   0   1  -9 8276.05 261.255  13
   0   1  -8 14146.1 429.226  13
   0   1  -7 22885.0 687.194  13
   0   1  -6 1973.99 63.3623  13
   0  -1   6 1900.99 60.6536   3
   0   1  -5 1674.46 53.1956  13
   0  -1   5 1608.05 52.5299   3
   0  -1   4 2318.45 73.0433   3
   0  -1   4 2351.60 74.2676   2
   0  -1   4 2310.01 74.1552   1
   0  -1   3 728.532 32.9291   9
   0  -1   3 753.892 26.0459   3
   0  -1   3 709.637 27.4862   2
   0  -1   3 687.365 27.3471   1
   0  -1   2 21.4134 3.40230   8
   0  -1   2 20.8692 14.2946   9
   0  -1   1 12636.7 389.714   9
   0  -1   1 12991.3 385.283  10
   0  -1   1 12890.8 385.419  11
   0  -1   0 1614.22 51.1381   3
   0  -1   0 1602.51 52.8466   2
   0  -1   0 1590.32 52.8374   1
   0  -1   0 1559.13 50.5736  13
   0  -1  -1 5703.70 175.376   7
   0  -1  -1 5748.73 176.046   1
   0  -1  -1 5716.32 176.054   2
   0  -1  -1 5823.36 174.601   3
   0  -1  -2 10751.2 329.064   7
   0  -1  -2 10994.2 328.720   1
   0  -1  -2 10831.4 327.185   3
   0  -1  -2 11018.2 328.819   2
   0  -1  -3 3750.24 114.479   3
   0  -1  -3 3672.95 116.256   2
   0  -1  -3 3602.13 118.274   7
   0  -1  -3 3822.87 116.290   1
   0  -1  -4 1086.18 39.9211  13
   0  -1  -4 866.630 34.3761   2
   0  -1  -4 1008.12 40.0085  10
   0  -1  -4 858.316 34.4580   1
   0  -1  -4 1007.94 32.6002   3
   0  -1  -5 1322.57 42.6585   3
   0  -1  -5 1332.47 51.6104  13
   0  -1  -6 47.7314 17.1397  13
   0  -1  -7 344.595 26.1850  13
   0   1   8 2832.15 90.5890  14
   0  -1  -8 2978.41 103.582  13
   0   1   9 3993.65 125.830  14
   0  -1  -9 4119.65 140.712  13
   0  -1 -10 712.954 43.0884  13
   0   1  10 753.541 30.5699  14
   0   1  11 3314.89 111.205  14
   0  -1 -11 3700.46 128.806  13
   0   1  11 3557.49 110.277  30
   0  -1 -11 3451.89 111.067  20
   0   1  11 3497.54 110.211  55
   0   1  12 687.087 31.6119  14
   0  -1 -12 779.434 46.2845  13
   0   1  12 712.680 29.8666  30
   0  -1 -12 719.396 30.6312  20
   0   1  12 717.844 29.7364  55
   0   1  13 7.49976 15.2261  14
   0  -1 -13-2.31496 18.1100  13
   0  -1 -13 6.66217 12.5596  20
   0   1  13-5.48634 11.7864  30
   0   1  13-4.91841 11.5542  55
   0  -1 -14 219.871 17.9028  20
   0   1  14 226.401 17.4114  30
   0   1  14 238.402 17.9672  55
   0  -1 -15 171.398 16.6102  20
   0   1  15 161.226 15.8021  30
   0   1  15 127.530 16.0222  55
   0  -1 -16 160.240 16.3966  20
   0   1  16 164.715 15.4691  30
   0   1  16 122.886 16.1999  55
   0   1  17 432.112 22.3743  55
   0   1  17 390.547 21.4871  30
   0  -1 -17 393.892 21.7619  20
   0   1  17 404.784 23.1678  16
   0   1  18 19.7787 10.9530  30
   0   1  18 26.7869 9.32094  38
   0  -1 -18 30.2885 10.7755  20
   0   1  18 14.4696 12.0620  16
   0   1  19 70.3898 10.3867  30
   0   1  19 76.7982 11.9230  29
   0   1  19 69.2762 11.2659  16
   0  -1 -19 85.8103 9.19437  25
   0   1  20 8.31054 8.65517  29
   0   1  20 19.4893 7.90934  49
   0  -1 -20 16.2072 5.48032  25
   0   1  20 14.6046 7.53804  16
   0   1  21 220.278 10.3295  29
   0  -2  22 141.551 8.17291  29
   0  -2  22 121.102 8.77030  35
   0  -2  21 58.4594 8.98417  29
   0  -2  21 55.4890 7.19894  38
   0  -2  21 40.6544 8.32180  16
   0  -2  20 12.3347 9.18995  54
   0  -2  20 0.45757 10.2101  29
   0  -2  20 19.8246 9.23445  38
   0  -2  20 26.6157 10.3017  16
   0  -2  19 483.710 23.0911  54
   0  -2  19 459.447 23.0446  29
   0  -2  19 485.378 22.5607  38
   0  -2  19 464.995 22.7042  16
   0  -2  18 1138.78 42.7461  54
   0  -2  18 1100.19 42.8515  16
   0  -2  18 1174.25 43.5265  29
   0  -2  18 1138.45 42.3592  38
   0  -2  17 1301.98 47.8963  30
   0  -2  17 1279.96 47.3955  29
   0  -2  17 1294.78 47.5858  54
   0  -2  17 1254.90 45.9713  49
   0  -2  17 1246.10 44.8933  41
   0  -2  17 1252.38 47.4119  16
   0  -2  17 1213.23 46.7102  37
   0  -2  17 1227.84 46.8455  38
   0  -2  16 589.029 27.0923  29
   0  -2  16 613.041 28.3247  54
   0  -2  16 538.872 25.9529  49
   0  -2  16 555.432 25.1834  41
   0  -2  16 603.977 27.7517  16
   0  -2  16 566.037 27.2866  37
   0  -2  16 525.329 27.1402  38
   0  -2  15 344.767 21.3088  29
   0  -2  15 379.690 21.6464  38
   0  -2  15 356.300 21.8600  37
   0  -2  15 366.180 21.9162  54
   0  -2  15 342.075 19.1396  41
   0  -2  15 343.812 19.9926  49
   0  -2  14 102.569 14.1676  29
   0  -2  14 125.789 14.9442  37
   0  -2  14 119.760 13.5261  49
   0  -2  14 132.084 12.9823  41
   0  -2  14 129.557 15.2813  38
   0  -2  13 442.221 21.8887  55
   0  -2  13 432.632 22.4397  31
   0  -2  13 409.174 22.2594  32
   0  -2  13 422.501 20.4764  49
   0  -2  13 422.661 21.8319  29
   0  -2  13 432.899 22.0744  37
   0  -2  13 434.232 22.4447  38
   0  -2  13 424.273 20.9082  41
   0  -2  12 84.6446 12.4060  32
   0  -2  12 94.0033 12.5628  31
   0  -2  12 87.1763 12.0891  55
   0  -2  12 67.6023 12.9898  14
   0  -2  12 75.9180 13.1336  18
   0  -2  12 113.160 12.6832  29
   0  -2  12 98.7535 12.8016  37
   0  -2  11 1493.52 52.5539  14
   0  -2  11 1596.70 53.1880  18
   0  -2  11 1470.05 55.6822   8
   0  -2  10 2460.28 77.8517  18
   0  -2  10 2343.95 77.5080  14
   0  -2   9 2338.09 79.4939   3
   0  -2   9 2517.55 78.7924  14
   0  -2   9 2511.07 79.1484  18
   0  -2   9 2500.33 81.3247   8
   0  -2   8 1994.12 67.9697   3
   0  -2   8 2079.89 65.5492  18
   0  -2   8 2002.77 66.7608   8
   0  -2   7 5132.69 161.027   8
   0  -2   7 5489.36 164.476   3
   0  -2   6 3266.18 101.810   1
   0  -2   6 3280.67 102.151   2
   0  -2   6 2985.04 94.5829   8
   0  -2   6 3036.07 99.4014   3
   0   2  -5 5535.99 168.509  12
   0  -2   5 6241.59 178.272   1
   0  -2   5 6211.26 175.739   3
   0  -2   5 6198.38 178.352   2
   0  -2   5 5377.89 168.641   8
   0  -2   5 5815.54 170.093  11
   0  -2   4 20666.8 598.731   1
   0  -2   4 20359.6 598.747   2
   0  -2   4 19214.4 595.750   3
   0  -2   4 19560.1 591.135  11
   0  -2   4 20368.2 604.206   9
   0  -2   3 38475.8 1108.94   3
   0  -2   3 37537.4 1111.46   2
   0  -2   3 36666.8 1104.36  11
   0  -2   3 38283.7 1103.76  10
   0  -2   3 37952.4 1115.45   9
   0  -2   3 36209.8 1102.46  13
   0  -2   3 37285.3 1111.41   1
   0  -2   2 54662.0 1590.80  10
   0  -2   2 53104.9 1599.91   9
   0  -2   2 51733.1 1590.91  11
   0  -2   2 53779.6 1590.16  13
   0  -2   1 363.044 26.6098   2
   0  -2   1 368.173 18.6738  10
   0  -2   1 353.431 31.2107   9
   0  -2   1 341.417 26.5052   1
   0  -2   1 369.160 17.7927  13
   0  -2   0 7983.74 243.788   3
   0  -2   0 8031.93 247.232   2
   0  -2   0 7782.92 250.160   9
   0  -2   0 7861.32 243.038  10
   0  -2   0 7917.90 247.124   1
   0  -2   0 8049.15 242.895  13
   0  -2  -1 31689.0 973.570   2
   0  -2  -1 33123.9 970.347   3
   0  -2  -1 31507.2 971.044  10
   0  -2  -1 32751.2 973.664   1
   0  -2  -1 32775.3 970.701  13
   0  -2  -2 1703.87 62.0827   1
   0  -2  -2 1743.19 58.9531   3
   0  -2  -2 1683.16 61.9157   2
   0  -2  -2 1672.73 60.5329  13
   0  -2  -3 14103.2 439.153   2
   0  -2  -3 13830.7 439.259   1
   0  -2  -3 15028.9 435.925   3
   0  -2  -4 1924.65 71.3492   2
   0  -2  -4 2084.51 73.7813  10
   0  -2  -4 1875.94 70.7037   1
   0  -2  -4 2113.18 67.8399   3
   0  -2  -5 15.2980 11.4305   3
   0  -2  -5 18.2095 17.6245  13
   0  -2  -6 410.412 29.3970  13
   0  -2  -6 381.209 19.3445   3
   0   2   7 1292.31 44.3353  14
   0  -2  -7 1332.77 58.2512  13
   0   2   8 813.035 31.2800  14
   0  -2  -8 911.107 46.7051  13
   0   2   9 333.314 18.6409  14
   0  -2  -9 322.477 32.4322  13
   0   2  10 12.3718 10.3919  55
   0  -2 -10 11.0902 21.2943  13
   0   2  10 1.72178 12.1122  14
   0  -2 -10-9.08819 11.8070  20
   0  -2 -11 324.171 20.5557  20
   0  -2 -11 336.792 17.9749  46
   0   2  11 367.231 19.6380  55
   0   2  11 347.969 18.7592  30
   0   2  11 347.082 21.2729  14
   0  -2 -11 383.018 35.1693  13
   0   2  12 14.7445 13.3002  14
   0  -2 -12 23.4092 23.0001  13
   0   2  12 24.8964 11.5314  30
   0   2  12 11.6558 11.6715  55
   0  -2 -12 11.3314 13.4017  20
   0   2  12 15.7266 12.5536  49
   0  -2 -13 149.841 28.5025  13
   0   2  13 163.787 16.8662  49
   0   2  13 169.503 15.0388  30
   0  -2 -13 159.023 17.2921  20
   0   2  13 173.845 15.6245  55
   0   2  14 876.797 36.1924  49
   0   2  14 856.055 34.8852  55
   0  -2 -14 819.787 36.6668  20
   0   2  14 868.338 34.1857  30
   0   2  15 496.979 24.9830  49
   0   2  15 436.190 23.6988  55
   0   2  15 451.874 24.3322  16
   0  -2 -15 479.006 25.4619  20
   0   2  15 488.395 23.2301  30
   0   2  16 156.308 15.6935  49
   0   2  16 160.266 15.5872  55
   0   2  16 175.285 15.8858  16
   0  -2 -16 170.024 17.0281  20
   0   2  16 167.181 14.8375  30
   0   2  17 398.520 21.7079  49
   0   2  17 411.112 21.1563  16
   0   2  17 426.977 20.8163  55
   0  -2 -17 415.808 21.9872  20
   0   2  17 430.655 20.0220  30
   0   2  18 2183.98 69.5268  16
   0   2  18 2178.60 69.7246  49
   0  -2 -18 2048.09 69.3400  20
   0  -2 -18 2111.91 68.5193  25
   0   2  18 2089.69 67.9327  30
   0   2  19 701.889 26.2102  49
   0  -2 -19 682.896 24.8237  25
   0   2  19 694.456 25.5806  16
   0   2  20 18.3946 6.09220  49
   0  -2 -20 15.5759 3.94204  25
   0  -3  22-1.60477 5.23331  35
   0  -3  21 124.450 10.2967  52
   0  -3  21 124.151 10.0547  35
   0  -3  21 101.802 8.88663  38
   0  -3  21 128.691 10.1644  29
   0  -3  20 417.218 18.6012  16
   0  -3  20 462.276 20.0020  29
   0  -3  20 409.397 19.9868  35
   0  -3  20 428.022 19.6838  38
   0  -3  19 222.206 16.2633  54
   0  -3  19 203.662 14.2402  16
   0  -3  19 204.027 13.4372  41
   0  -3  19 184.501 15.3146  29
   0  -3  19 212.740 15.8349  38
   0  -3  18 451.691 23.4610  38
   0  -3  18 465.145 22.4216  16
   0  -3  18 469.378 24.0847  54
   0  -3  18 497.114 22.4772  41
   0  -3  18 494.889 22.4877  40
   0  -3  18 447.288 23.7325  29
   0  -3  17 1966.54 71.7774  37
   0  -3  17 2111.01 71.6077  38
   0  -3  17 2116.66 70.3985  16
   0  -3  17 2152.18 70.5808  40
   0  -3  17 2103.86 71.9646  54
   0  -3  17 2042.90 70.4242  41
   0  -3  17 2149.60 71.7064  29
   0  -3  16 46.4922 14.2100  37
   0  -3  16 20.0746 13.4211  38
   0  -3  16 45.3436 12.1745  16
   0  -3  16 65.7629 14.3703  54
   0  -3  16 50.5738 12.6769  41
   0  -3  16 61.4062 14.6797  29
   0  -3  15 341.308 20.3564  16
   0  -3  15 372.402 21.4606  29
   0  -3  15 368.252 21.6940  41
   0  -3  15 366.823 22.2559  54
   0  -3  15 367.933 22.6004  37
   0  -3  15 385.531 22.0558  38
   0  -3  14 205.679 17.7569  32
   0  -3  14 204.370 17.8911  31
   0  -3  14 200.236 15.2644  16
   0  -3  14 236.602 17.5963  30
   0  -3  14 223.546 17.2812  29
   0  -3  14 222.699 16.6369  41
   0  -3  14 197.566 17.9591  54
   0  -3  14 199.107 17.4362  37
   0  -3  14 241.108 18.6723  38
   0  -3  13 2848.62 97.1395  32
   0  -3  13 2890.42 97.2394  31
   0  -3  13 3087.47 95.9982  16
   0  -3  13 2990.78 98.0935  54
   0  -3  13 2927.24 97.0376  29
   0  -3  13 2946.15 96.9593  30
   0  -3  13 3064.98 97.3125  41
   0  -3  13 3095.46 98.1201  38
   0  -3  12 2803.82 91.0412  54
   0  -3  12 2733.94 90.1935  41
   0  -3  12 2656.31 89.8488  30
   0  -3  12 2692.17 90.0753  29
   0  -3  12 2877.49 90.3641  18
   0  -3  12 2773.05 90.6516  38
   0  -3  12 2769.49 90.2109  32
   0  -3  12 2831.47 90.4783  31
   0  -3  11 4449.92 139.666  54
   0  -3  11 4363.05 138.793  31
   0  -3  11 4518.60 138.996  32
   0  -3  11 4475.76 139.005  41
   0  -3  11 4496.88 138.815  30
   0  -3  11 4263.92 138.238  28
   0  -3  11 4401.77 139.549  38
   0  -3  11 4402.67 138.911  37
   0  -3  11 4526.09 138.941  18
   0  -3  10-10.2713 10.5540  18
   0  -3  10 7.35575 10.5340   3
   0  -3   9 2684.71 93.9494   3
   0  -3   9 2784.84 87.5066  18
   0  -3   8-3.94616 8.49243  18
   0  -3   8 16.6809 13.2689   3
   0  -3   7 3917.55 128.987   3
   0  -3   6 286.193 22.0434   3
   0  -3   6 289.986 25.8913   2
   0  -3   6 279.949 25.7396   1
   0  -3   6 284.551 32.9092   9
   0  -3   5 5514.40 178.628   2
   0  -3   5 5655.31 178.749   1
   0  -3   5 5266.88 173.413   3
   0  -3   5 5341.50 184.255   9
   0  -3   4 172.427 19.3202   3
   0  -3   4 206.374 30.3039   9
   0  -3   4 213.267 25.8065   2
   0  -3   4 215.831 25.5751   1
   0  -3   3 669.510 24.5685  13
   0  -3   3 614.740 41.9307   9
   0  -3   3 604.792 25.3363  10
   0  -3   2 202.956 20.0430   3
   0  -3   2 207.467 26.4786   2
   0  -3   2 185.825 25.8434   1
   0  -3   2 197.159 9.65840  12
   0  -3   2 208.032 14.5137  13
   0  -3   2 220.457 15.4535  10
   0  -3   2 231.641 29.8086   9
   0  -3   1 2750.73 99.5722   2
   0  -3   1 2758.13 93.9246   3
   0  -3   1 2628.85 98.8305   1
   0  -3   1 2847.09 90.6484  13
   0  -3   1 2709.97 102.997   9
   0  -3   1 2719.63 90.9462  10
   0  -3   0 251.581 21.7836   3
   0  -3   0 242.637 26.0168   2
   0  -3   0 191.000 24.8678   1
   0  -3   0 262.735 18.8458  13
   0  -3   0 221.174 31.1952   9
   0  -3   0 263.880 20.1555  10
   0  -3  -1 314.527 22.6773   3
   0  -3  -1 347.635 29.0737   2
   0  -3  -1 300.353 28.0305   1
   0  -3  -1 300.906 22.8861  13
   0  -3  -1 354.965 24.0798  10
   0  -3  -1 306.337 32.6329   9
   0  -3  -2 414.397 27.5815  10
   0  -3  -2 353.220 30.6612   2
   0  -3  -2 397.947 25.4194  13
   0  -3  -2 433.853 25.4285   3
   0  -3  -3 490.813 30.2508  10
   0  -3  -3 406.996 31.4730   2
   0  -3  -3 403.764 31.9980   1
   0  -3  -3 455.944 26.8395   3
   0  -3  -3 518.159 30.3703  13
   0  -3  -4 402.585 31.5815   2
   0  -3  -4 407.285 32.2516   1
   0  -3  -4 516.507 27.4384   3
   0  -3  -4 515.989 32.0372  13
   0  -3  -5 16.9829 13.3712   3
   0  -3  -6 11.1539 11.9235   3
   0  -3  -7 2030.03 82.3843  13
   0   3   7 1912.79 62.9430  14
   0  -3  -8 50.9731 10.6166  46
   0  -3  -8 59.4702 12.7338  20
   0   3   8 50.2242 10.8179  14
   0  -3  -8 37.4535 23.5274  13
   0  -3  -9 34.5420 10.6294  46
   0   3   9 49.3660 10.3761  30
   0   3   9 55.8338 10.7769  55
   0  -3  -9 68.8778 24.6698  13
   0   3   9 34.7250 11.2200  14
   0  -3 -10 3276.16 106.675  46
   0   3  10 3317.22 106.004  30
   0   3  10 3268.83 105.946  55
   0   3  10 3457.76 107.265  14
   0  -3 -10 3497.92 132.805  13
   0   3  11 400.216 20.6312  55
   0  -3 -11 414.382 24.2250  20
   0   3  11 402.217 20.6911  30
   0  -3 -11 444.397 40.1418  13
   0   3  12 79.7719 12.7717  55
   0  -3 -12 64.6778 27.0724  13
   0  -3 -12 103.618 16.8198  20
   0   3  12 82.0554 14.8493  49
   0   3  12 86.7750 12.4406  30
   0   3  13 2039.01 68.2901  16
   0  -3 -13 1990.92 70.5975  20
   0   3  13 2074.19 67.8781  55
   0   3  13 1976.88 69.4519  49
   0   3  13 1986.92 67.2927  30
   0   3  14 1720.13 58.5657  16
   0  -3 -14 1704.96 60.8620  20
   0   3  14 1701.03 57.8914  55
   0   3  14 1673.90 59.3763  49
   0   3  14 1645.73 57.2279  30
   0   3  15 188.224 14.4873  16
   0   3  15 177.890 13.6378  30
   0  -3 -15 230.092 17.8675  20
   0   3  15 167.298 14.2610  55
   0   3  15 191.437 15.8140  49
   0   3  16 239.137 14.5830  16
   0   3  16 216.900 13.7068  30
   0  -3 -16 247.198 17.7897  20
   0   3  16 236.404 16.5199  49
   0   3  16 236.398 14.5245  55
   0  -3 -16 236.896 16.0403  25
   0  -3 -17 333.828 18.0937  20
   0   3  17 283.769 13.7734  30
   0   3  17 308.756 17.3579  29
   0  -3 -17 343.633 16.9057  25
   0   3  17 293.493 14.7933  16
   0   3  17 357.654 17.4579  49
   0  -3 -18 2340.63 75.4965  20
   0  -3 -18 2422.51 74.6730  25
   0   3  18 2394.70 75.1812  49
   0  -3 -18 2310.02 78.3774  15
   0   3  19 18.6283 5.58457  49
   0  -3 -19 25.2053 5.15131  25
   0  -4  22 13.9540 5.12819  22
   0  -4  22 19.5682 5.26396  23
   0  -4  21 20.1721 7.66238  52
   0  -4  21 32.3161 6.51643  38
   0  -4  21 13.3420 6.19026  35
   0  -4  20 505.208 21.4445  52
   0  -4  20 448.281 19.3186  41
   0  -4  20 499.536 20.7423  38
   0  -4  20 475.021 20.1532  35
   0  -4  19 197.384 13.8990  41
   0  -4  19 180.283 14.6686  38
   0  -4  19 185.903 14.2565  35
   0  -4  19 197.867 14.1121  29
   0  -4  18 143.578 13.9834  35
   0  -4  18 142.218 14.2292  29
   0  -4  18 145.923 15.7044  38
   0  -4  18 152.387 13.6907  40
   0  -4  18 119.962 13.5670  41
   0  -4  17 1.87759 12.0778  35
   0  -4  17 10.4892 13.2109  54
   0  -4  17-2.46782 12.2545  29
   0  -4  17 4.47379 12.5273  41
   0  -4  17 0.57854 12.0778  40
   0  -4  17 16.9727 13.0364  38
   0  -4  16 172.134 17.2363  38
   0  -4  16 135.512 14.9888  35
   0  -4  16 137.256 17.0367  54
   0  -4  16 175.652 16.6885  41
   0  -4  16 156.115 15.9012  29
   0  -4  16 129.399 11.0417  16
   0  -4  16 150.521 15.8944  40
   0  -4  15 396.859 22.4514  40
   0  -4  15 432.402 23.3050  41
   0  -4  15 386.541 22.5851  35
   0  -4  15 379.018 18.3980  16
   0  -4  15 366.536 23.7638  54
   0  -4  15 429.785 24.2330  38
   0  -4  15 379.451 23.4861  37
   0  -4  15 416.875 23.1427  29
   0  -4  14 20.3562 12.5969  35
   0  -4  14 22.3206 13.6015  40
   0  -4  14 20.0424 13.3292  41
   0  -4  14 44.9515 15.2260  38
   0  -4  14 29.2520 14.2200  37
   0  -4  14 14.0739 12.3622  29
   0  -4  14 7.69687 14.1922  54
   0  -4  14 34.1651 8.56274  16
   0  -4  14 11.8867 15.3585  31
   0  -4  14 13.2439 14.8958  32
   0  -4  13 8.89482 10.2481  27
   0  -4  13-5.60405 13.0011  41
   0  -4  13 7.30844 12.4495  40
   0  -4  13 7.49222 13.5431  54
   0  -4  13 16.4147 10.8580  26
   0  -4  13-0.66693 13.2484  37
   0  -4  13 16.2520 12.6703  29
   0  -4  13 10.9532 13.9102  38
   0  -4  12 106.051 14.8627  38
   0  -4  12 112.157 14.5143  37
   0  -4  12 118.508 12.5114  27
   0  -4  12 102.310 14.1259  28
   0  -4  12 113.062 14.5795  41
   0  -4  12 106.612 14.8279  40
   0  -4  12 122.020 12.8466  26
   0  -4  12 97.8473 13.6455  35
   0  -4  12 113.975 15.2253  54
   0  -4  12 115.295 14.1284  29
   0  -4  11 56.9081 11.6502  27
   0  -4  11 45.9298 11.0723  28
   0  -4  11 42.3034 12.4731  40
   0  -4  11 73.5201 12.7966  41
   0  -4  11 37.9653 12.8205  54
   0  -4  11 46.6651 10.3408  18
   0  -4  11 44.3732 13.3770  38
   0  -4  11 40.0221 12.2528  37
   0  -4  11 46.4942 9.50346  36
   0  -4  11 31.0323 11.2204  29
   0  -4  11 66.7275 11.9386  26
   0  -4  11 47.7891 12.8004  31
   0  -4  11 50.5886 13.0473  32
   0  -4  11 31.9593 12.9143   3
   0  -4  11 57.3002 10.9547  35
   0  -4  10 76.2434 12.5273  31
   0  -4  10 75.9678 12.5019  32
   0  -4  10 86.2187 12.0469  29
   0  -4  10 81.4833 11.8958  37
   0  -4  10 83.4490 13.3597  54
   0  -4  10 100.863 13.4061  40
   0  -4  10 82.1790 12.7828  41
   0  -4  10 123.825 14.0529  22
   0  -4  10 103.381 11.6265  35
   0  -4  10 80.8089 11.3018  28
   0  -4  10 90.1323 10.9694  18
   0  -4  10 87.2011 13.0090  38
   0  -4  10 114.671 13.7002  23
   0  -4  10 66.6064 16.1326   3
   0  -4   9 14.4606 15.6576   3
   0  -4   9-4.44140 8.63324  18
   0  -4   9-0.59804 10.8696  54
   0  -4   9 12.8565 10.9253  38
   0  -4   8 1159.64 39.7602  18
   0  -4   8 1232.79 53.4079   3
   0  -4   7 444.531 30.5251   3
   0  -4   6 256.760 24.3634   3
   0  -4   6 268.755 35.8150   9
   0  -4   6 274.833 29.3181   2
   0  -4   6 293.423 30.2109   1
   0  -4   6 328.427 17.8167   5
   0  -4   5 4157.83 132.481   5
   0  -4   5 4321.03 149.974   1
   0  -4   5 4336.65 156.169   9
   0  -4   5 4157.78 142.760   3
   0  -4   5 4325.02 150.203   2
   0  -4   4 2315.66 74.2439   5
   0  -4   4 2058.64 89.1296   1
   0  -4   4 2334.70 95.6601   9
   0  -4   4 2092.11 89.9210   2
   0  -4   3 8806.95 259.450  15
   0  -4   3 8694.92 280.250   9
   0  -4   3 8048.93 257.965  13
   0  -4   2 2333.10 91.4702   2
   0  -4   2 2064.73 72.6507   5
   0  -4   2 2200.63 75.7614  13
   0  -4   2 2238.52 82.4819   3
   0  -4   2 2255.84 71.9934  17
   0  -4   2 2231.88 74.9376  15
   0  -4   2 2212.88 93.5415   9
   0  -4   2 2042.51 89.6983   1
   0  -4   1 416.014 36.2690   2
   0  -4   1 395.685 22.4375   5
   0  -4   1 484.754 26.2626  13
   0  -4   1 389.830 30.0457   3
   0  -4   1 452.281 21.2598  17
   0  -4   1 469.528 24.6726  15
   0  -4   1 481.494 42.8179   9
   0  -4   1 414.824 36.6916   1
   0  -4   0 771.781 47.2763   2
   0  -4   0 786.061 32.7884   5
   0  -4   0 842.505 39.1173  13
   0  -4   0 793.038 42.6176   3
   0  -4   0 845.782 32.0647  17
   0  -4   0 834.964 35.9989  15
   0  -4   0 845.299 54.6316   9
   0  -4   0 862.918 48.8757   1
   0  -4  -1 2593.20 104.177   2
   0  -4  -1 2715.12 87.3863   5
   0  -4  -1 2585.08 103.989   1
   0  -4  -1 2790.34 97.1758   3
   0  -4  -1 2566.81 109.985   9
   0  -4  -1 2729.93 89.7039  15
   0  -4  -1 2625.31 86.7984  17
   0  -4  -1 2736.22 96.3671  13
   0  -4  -2 38.8827 17.0896  13
   0  -4  -2 54.0208 23.1229   1
   0  -4  -2 31.3179 22.7928   2
   0  -4  -2 51.8234 28.7797   9
   0  -4  -2 40.8025 12.9503  17
   0  -4  -2 34.8896 17.3279   3
   0  -4  -2 43.7641 12.0854   5
   0  -4  -3 3037.83 126.202   9
   0  -4  -3 3110.47 110.163   3
   0  -4  -3 3144.36 113.152  13
   0  -4  -4 305.637 38.4145   9
   0  -4  -4 319.575 26.1585   3
   0  -4  -4 319.953 29.0960  13
   0  -4  -5 914.735 44.0200   3
   0  -4  -5 899.898 50.2534  13
   0  -4  -6 17.2337 10.9049  20
   0  -4  -6 28.4472 14.7653   3
   0  -4  -7 1.12529 11.1550  50
   0  -4  -7-2.48823 21.2596  13
   0  -4  -7 6.76985 10.2888  46
   0  -4  -7 8.75462 12.0437  20
   0  -4  -8 53.1015 13.2905  20
   0  -4  -8 51.3084 12.7657  50
   0  -4  -9 1042.74 38.5187  50
   0  -4  -9 954.526 40.1664  20
   0  -4 -10 1771.34 63.5435  20
   0  -4 -10 1782.26 87.3715  13
   0   4  11 5487.77 170.771  55
   0  -4 -11 5602.77 174.739  20
   0  -4 -11 5534.46 201.549  13
   0   4  12 3600.05 112.793  55
   0   4  12 3555.26 115.288  49
   0   4  13 147.845 12.0785  55
   0  -4 -13 118.009 15.3417  25
   0   4  13 143.130 14.8786  49
   0   4  14 414.051 18.8819  55
   0   4  14 447.517 22.0922  49
   0  -4 -14 454.771 24.0943  20
   0  -4 -14 463.004 22.7349  25
   0  -4 -15 186.687 15.8307  20
   0   4  15 177.592 13.8479  49
   0  -4 -15 195.053 14.2100  25
   0  -4 -15 223.829 20.8735  15
   0  -4 -16 834.421 31.3942  20
   0  -4 -16 884.542 35.0915  15
   0  -4 -16 845.489 30.2073  25
   0   4  16 765.138 29.8838  49
   0  -4 -17 59.1391 8.74848  20
   0   4  17 67.0756 7.48228  49
   0  -4 -17 67.3890 10.7716  15
   0   4  17 55.1461 8.48944  29
   0  -4 -17 68.7290 7.71391  25
   0   4  18 656.048 21.2459  49
   0   4  18 641.833 21.7874  29
   0  -4 -18 642.898 21.3894  25
   0  -5  21 321.671 12.4833  22
   0  -5  21 328.828 12.5418  23
   0  -5  21 268.699 12.0281  52
   0  -5  20 157.499 11.8470  22
   0  -5  20 156.649 10.2351  41
   0  -5  20 176.739 11.5109  38
   0  -5  20 172.840 11.8089  52
   0  -5  19 343.940 17.2712  41
   0  -5  19 346.255 18.4006  52
   0  -5  19 319.683 17.5095  38
   0  -5  18 21.0691 11.8180  41
   0  -5  18 45.0267 10.7172  40
   0  -5  18 29.9645 9.54923  35
   0  -5  18 17.5445 12.8151  52
   0  -5  18 2.70575 12.0421  38
   0  -5  17 737.848 30.7799  35
   0  -5  17 785.131 33.1275  52
   0  -5  17 822.656 32.7479  41
   0  -5  17 755.610 31.2754  40
   0  -5  17 838.928 33.6332  38
   0  -5  16 869.208 34.9941  40
   0  -5  16 875.157 34.2844  35
   0  -5  16 836.000 36.9830  52
   0  -5  16 823.921 36.0126  41
   0  -5  16 906.744 36.3556  38
   0  -5  16 842.617 34.8169  37
   0  -5  15 686.661 30.1638  40
   0  -5  15 644.461 26.7274  26
   0  -5  15 680.224 29.0197  35
   0  -5  15 686.107 32.2156  52
   0  -5  15 681.549 31.8276  38
   0  -5  15 670.363 29.8012  37
   0  -5  15 635.346 30.7833  41
   0  -5  15 628.938 26.5071  27
   0  -5  14 161.807 17.3334  41
   0  -5  14 192.283 17.6567  40
   0  -5  14 183.946 19.2523  52
   0  -5  14 180.257 15.0076  26
   0  -5  14 193.369 15.4576  35
   0  -5  14 145.170 17.7591  38
   0  -5  14 190.334 17.2617  37
   0  -5  14 146.162 14.5118  27
   0  -5  13 1201.51 44.2830  27
   0  -5  13 1198.01 45.0694  37
   0  -5  13 1161.74 47.3297  38
   0  -5  13 1196.29 46.1036  32
   0  -5  13 1146.51 45.7494  31
   0  -5  13 1277.82 45.3512  35
   0  -5  13 1175.71 44.4762  26
   0  -5  13 1227.39 47.0682  41
   0  -5  13 1258.00 46.8060  40
   0  -5  12 17.5665 12.9380  37
   0  -5  12 13.5096 14.5589  40
   0  -5  12 22.2488 13.5475  41
   0  -5  12 11.7610 12.7877  27
   0  -5  12 27.4873 13.0753  28
   0  -5  12 9.40680 12.8991  26
   0  -5  12 22.6617 14.4415  32
   0  -5  12 29.4032 14.6599  31
   0  -5  12 4.44129 11.5542  35
   0  -5  12 19.7275 14.9760  52
   0  -5  12 6.14772 15.2418  38
   0  -5  11 8.33131 14.4306  22
   0  -5  11 10.4764 14.3587  38
   0  -5  11 22.4784 11.6997  37
   0  -5  11 17.0956 9.07089  36
   0  -5  11-1.82224 17.2871   3
   0  -5  11 14.6972 14.5403  40
   0  -5  11 10.6115 11.5757  28
   0  -5  11 8.18688 12.6992  27
   0  -5  11 5.72467 13.5942  32
   0  -5  11 19.1397 13.6681  31
   0  -5  11 12.7653 13.3516  26
   0  -5  11 12.6921 14.3831  23
   0  -5  11 11.0989 11.2380  35
   0  -5  10 11.9905 12.0662  32
   0  -5  10 6.01630 11.8860  31
   0  -5  10 24.8974 14.0214  22
   0  -5  10-0.72413 13.4982  38
   0  -5  10 24.2667 9.13421  36
   0  -5  10 20.3433 10.6141  37
   0  -5  10-1.36925 13.5885  40
   0  -5  10 17.2425 9.86681   6
   0  -5  10 2.10398 10.8443  28
   0  -5  10 1.88145 11.7779  27
   0  -5  10 6.49099 13.3725  23
   0  -5  10-5.72251 13.2542  26
   0  -5  10 5.76873 18.5370   3
   0  -5  10 13.0504 11.3026  35
   0  -5   9 9.50761 10.9316  32
   0  -5   9 12.9072 10.8625  31
   0  -5   9 22.0048 12.8994  26
   0  -5   9 21.5885 9.92097  28
   0  -5   9 21.0775 12.4493  27
   0  -5   9 21.5588 12.9566  38
   0  -5   9 19.8132 13.6237  22
   0  -5   9 15.8397 10.4085  35
   0  -5   9 32.9848 18.1058   3
   0  -5   9 19.1753 9.35035   6
   0  -5   9 23.0079 12.9341  23
   0  -5   9 13.7885 12.1949  41
   0  -5   9 7.96995 12.8518  40
   0  -5   9 13.2266 8.62253  36
   0  -5   9 19.1220 10.2018  37
   0  -5   8 405.464 20.8027  32
   0  -5   8 391.321 20.8221  31
   0  -5   8 448.145 34.0174   3
   0  -5   8 426.638 22.8261  23
   0  -5   8 429.946 23.0177  22
   0  -5   8 430.497 22.1958  26
   0  -5   8 399.745 19.4379  42
   0  -5   8 379.709 21.5671  41
   0  -5   8 444.940 20.8585  35
   0  -5   8 413.841 19.1786  36
   0  -5   8 461.826 23.2297  52
   0  -5   8 415.570 20.8480  56
   0  -5   8 410.439 19.8361  45
   0  -5   8 396.926 21.6382  27
   0  -5   8 395.290 19.4122  28
   0  -5   8 435.386 22.8227  40
   0  -5   8 427.134 19.5147  39
   0  -5   8 422.185 19.9408   6
   0  -5   7 630.465 28.7997  26
   0  -5   7 662.924 28.0171  41
   0  -5   7 681.363 29.6529  52
   0  -5   7 703.279 29.3547  23
   0  -5   7 656.047 29.0842  22
   0  -5   7 631.069 28.4555  40
   0  -5   7 610.263 40.7680   3
   0  -5   7 628.076 26.6192   6
   0  -5   7 625.863 28.5178  27
   0  -5   7 652.188 28.0912  56
   0  -5   6 903.117 35.6561  26
   0  -5   6 855.981 35.1549  27
   0  -5   6 896.487 34.8665  56
   0  -5   6 1018.59 64.6688   9
   0  -5   6 894.077 34.1883   6
   0  -5   6 900.829 36.0135  23
   0  -5   6 877.355 35.9485  22
   0  -5   6 924.934 35.2704  41
   0  -5   6 813.971 48.5388   3
   0  -5   6 958.228 36.2419  52
   0  -5   6 911.925 35.7888  38
   0  -5   5 24.3041 11.4470  52
   0  -5   5 16.2291 11.8318  23
   0  -5   5 5.28775 10.7334  56
   0  -5   5 12.6146 29.0466   9
   0  -5   5 25.8925 12.2736  22
   0  -5   5 23.5627 10.6395   6
   0  -5   5 7.49369 19.5138   3
   0  -5   5 38.2973 12.5535  38
   0  -5   4 856.137 35.0246  56
   0  -5   4 976.432 36.9301  43
   0  -5   4 990.130 36.4453  27
   0  -5   4 887.901 60.5690   9
   0  -5   4 915.654 34.6260   6
   0  -5   4 898.351 36.3728  40
   0  -5   4 957.357 36.4886  26
   0  -5   3 161.060 35.2039   9
   0  -5   3 131.455 23.1708   3
   0  -5   3 113.366 16.4542   5
   0  -5   2 73.9080 21.4642   3
   0  -5   2 39.4863 29.4364   9
   0  -5   2 46.8921 11.9113  13
   0  -5   2 54.1888 15.5612   5
   0  -5   2 61.4087 13.4270  17
   0  -5   2 48.3511 17.1113  15
   0  -5   1 127.773 35.0986   9
   0  -5   1 112.093 17.8603   5
   0  -5   1 143.916 15.4047  23
   0  -5   1 155.461 15.6130  22
   0  -5   1 151.290 15.9589  40
   0  -5   1 162.810 15.9045  43
   0  -5   1 170.064 13.2227   6
   0  -5   1 161.823 18.0142  13
   0  -5   1 177.692 14.1373  56
   0  -5   1 153.340 20.6094  15
   0  -5   1 149.167 15.1135  17
   0  -5   1 193.924 26.8958   3
   0  -5   0 839.367 48.0299   3
   0  -5   0 813.168 34.5884  23
   0  -5   0 803.515 34.7578  22
   0  -5   0 774.648 59.0200   9
   0  -5   0 867.244 34.9546  43
   0  -5   0 873.372 35.3767  40
   0  -5   0 851.610 32.7194   6
   0  -5   0 911.725 35.2164  17
   0  -5   0 896.291 39.8836  15
   0  -5   0 886.749 33.7296  44
   0  -5   0 813.675 42.5637  13
   0  -5   0 840.879 33.3406  56
   0  -5  -1 129.155 14.5341  27
   0  -5  -1 155.774 35.4252   9
   0  -5  -1 143.032 13.5695  44
   0  -5  -1 153.645 14.7214  26
   0  -5  -1 145.327 21.5911  13
   0  -5  -1 159.177 17.0996  40
   0  -5  -1 102.412 12.3107   6
   0  -5  -1 148.414 20.5670  15
   0  -5  -1 127.696 15.3342  17
   0  -5  -1 134.510 23.7995   3
   0  -5  -1 123.265 13.7778  56
   0  -5  -2 1181.53 44.0138  26
   0  -5  -2 1214.03 73.4643   9
   0  -5  -2 1250.14 43.7748  44
   0  -5  -2 1184.68 56.7947  13
   0  -5  -2 1120.19 42.9695  56
   0  -5  -2 1185.28 45.2911  40
   0  -5  -2 1160.59 49.8742  15
   0  -5  -2 1197.55 45.6737  17
   0  -5  -2 1216.83 42.4933   6
   0  -5  -2 1274.15 59.3171   3
   0  -5  -2 1222.67 44.1067  27
   0  -5  -3 11.8070 11.5383  26
   0  -5  -3 8.53861 8.88809  25
   0  -5  -3-3.58188 30.7575   9
   0  -5  -3 2.38001 8.67179   6
   0  -5  -3 3.50154 11.5267  27
   0  -5  -3 13.7478 11.0043  44
   0  -5  -3 9.46464 19.0258   3
   0  -5  -3 14.7686 19.8462  13
   0  -5  -3-11.3196 11.4541  56
   0  -5  -3 2.16430 12.8019  17
   0  -5  -4 2150.11 101.725   9
   0  -5  -4 1937.34 80.6499   3
   0  -5  -4 1964.38 65.3007  20
   0  -5  -4 1989.85 68.6889  17
   0  -5  -4 1872.15 65.7493  26
   0  -5  -4 1865.84 65.5692  27
   0  -5  -4 1937.24 64.3327   6
   0  -5  -4 2002.36 65.8403  44
   0  -5  -4 1970.08 84.8587  13
   0  -5  -4 1963.22 64.9519  25
   0  -5  -5 4029.03 129.275  20
   0  -5  -5 4217.80 130.941  50
   0  -5  -5 3977.25 128.900  44
   0  -5  -5 4149.58 132.513  17
   0  -5  -5 4078.30 152.386  13
   0  -5  -5 3867.10 165.522   9
   0  -5  -5 4063.68 144.496   3
   0  -5  -5 4173.46 129.049  25
   0  -5  -6 551.572 44.0526  13
   0  -5  -6 581.701 27.0512  20
   0  -5  -6 581.425 26.1537  44
   0  -5  -6 586.672 28.0055  50
   0  -5  -6 635.367 31.1547  17
   0  -5  -6 520.883 54.2867   9
   0  -5  -6 601.689 26.4182  25
   0  -5  -7 571.606 26.7961  20
   0  -5  -7 592.080 26.2327  25
   0  -5  -7 501.503 42.8973  13
   0  -5  -7 616.976 55.9308   9
   0  -5  -7 527.264 24.3694  44
   0  -5  -7 541.450 26.6789  50
   0  -5  -8 148.106 16.0697  50
   0  -5  -8 158.528 15.3445  25
   0  -5  -8 132.950 38.0196   9
   0  -5  -8 131.610 28.6530  13
   0  -5  -8 152.673 16.1869  20
   0  -5  -9 807.932 34.3521  20
   0  -5  -9 758.320 32.5918  50
   0  -5  -9 825.262 42.5700  15
   0  -5  -9 794.482 32.4948  25
   0  -5  -9 833.300 64.8473   9
   0  -5  -9 771.997 52.7224  13
   0  -5 -10 3782.44 120.089  25
   0  -5 -10 4040.35 129.032  15
   0  -5 -10 3831.03 121.267  20
   0  -5 -10 3583.74 118.945  50
   0  -5 -11 241.137 24.9216  15
   0  -5 -11 197.388 16.2589  25
   0  -5 -11 209.505 17.6862  20
   0   5  11 197.581 15.7481  49
   0  -5 -12 1239.60 51.0640  15
   0  -5 -12 1239.98 47.0630  17
   0  -5 -12 1251.31 44.2554  25
   0  -5 -12 1186.95 45.2112  20
   0   5  12 1226.51 43.8089  49
   0  -5 -13 872.221 38.1768  15
   0  -5 -13 832.769 34.5063  17
   0  -5 -13 856.733 32.0931  25
   0  -5 -13 822.439 33.0544  20
   0   5  13 842.932 31.4824  49
   0  -5 -14-2.88064 13.5771  15
   0  -5 -14 0.42675 10.1759  20
   0   5  14 8.81890 7.59609  49
   0  -5 -15 33.0294 10.5265  15
   0  -5 -15 40.4244 8.40647  20
   0   5  15 17.2921 6.40108  49
   0   5  16 244.301 9.90185  49
   0   5  16 305.168 11.7569  29
   0  -6  20 40.0415 6.02623  22
   0  -6  20 26.9671 5.28720  38
   0  -6  20 28.4200 6.14597  52
   0  -6  20 31.8057 5.93321  23
   0  -6  19 14.2531 8.40563  22
   0  -6  19 2.90459 7.85375  38
   0  -6  19 1.36079 8.19058  52
   0  -6  19-2.99450 8.32546  23
   0  -6  18 28.2080 10.3251  23
   0  -6  18 30.2468 10.6363  38
   0  -6  18 25.5928 10.1716  22
   0  -6  18 37.3429 10.7130  41
   0  -6  18 28.9865 10.9614  52
   0  -6  17 10.2574 12.0841  52
   0  -6  17 5.27089 11.1650  23
   0  -6  17 7.92915 11.8062  38
   0  -6  17 8.96927 11.7751  22
   0  -6  17 25.1816 11.3413  43
   0  -6  17 10.4885 11.3880  41
   0  -6  17 8.74026 10.7179  40
   0  -6  16 705.902 30.2006  38
   0  -6  16 667.583 29.4233  41
   0  -6  16 669.111 29.4341  23
   0  -6  16 656.710 29.5330  22
   0  -6  16 692.977 30.5798  52
   0  -6  16 627.235 28.1831  40
   0  -6  15 314.008 21.2887  38
   0  -6  15 321.870 20.6544  23
   0  -6  15 317.210 20.7346  22
   0  -6  15 323.901 21.2650  41
   0  -6  15 336.889 20.6400  40
   0  -6  15 313.428 22.0123  52
   0  -6  14 227.257 16.1473  35
   0  -6  14 246.028 17.2915  26
   0  -6  14 280.648 21.2419  38
   0  -6  14 307.625 21.3815  23
   0  -6  14 283.814 20.8824  22
   0  -6  14 269.205 20.0235  40
   0  -6  14 287.404 20.5003  41
   0  -6  14 270.964 20.9912  52
   0  -6  14 298.549 17.6246  27
   0  -6  13 527.108 24.4788  35
   0  -6  13 576.248 26.3241  26
   0  -6  13 530.656 23.6459  53
   0  -6  13 536.272 28.1489  38
   0  -6  13 566.609 24.8068  37
   0  -6  13 553.752 28.0524  40
   0  -6  13 566.972 27.8504  23
   0  -6  13 566.924 28.0423  22
   0  -6  13 527.107 25.6383  27
   0  -6  12 154.063 18.5251  23
   0  -6  12 113.939 17.3192  40
   0  -6  12 153.495 16.8001  26
   0  -6  12 145.787 18.1488  22
   0  -6  12 143.059 16.4868  31
   0  -6  12 135.800 16.2435  32
   0  -6  12 177.835 17.3540  27
   0  -6  12 158.903 18.8257  38
   0  -6  12 162.842 15.1416  53
   0  -6  12 151.641 13.9338  37
   0  -6  11 381.213 24.3845  23
   0  -6  11 353.712 24.2799  22
   0  -6  11 374.137 23.6476  40
   0  -6  11 338.682 32.4313   3
   0  -6  11 374.011 22.7892  41
   0  -6  11 399.724 19.7118   6
   0  -6  11 379.595 21.6798  31
   0  -6  11 366.291 21.4500  32
   0  -6  11 379.471 24.1393  38
   0  -6  11 374.554 19.4566  37
   0  -6  11 369.158 19.5423  28
   0  -6  11 376.714 22.8661  26
   0  -6  11 402.054 22.9170  27
   0  -6  10 57.3734 12.0863   6
   0  -6  10 45.2428 15.6047  23
   0  -6  10 64.3278 16.2055  26
   0  -6  10 32.0160 15.1847  22
   0  -6  10 56.5253 14.2775  41
   0  -6  10 49.5259 16.1797  40
   0  -6  10 45.1934 13.4271  31
   0  -6  10 29.0643 13.1493  32
   0  -6  10 41.7525 21.7727   3
   0  -6  10 22.2782 15.2185  52
   0  -6  10 70.5256 15.7607  27
   0  -6  10 48.4227 10.7270  28
   0  -6   9 58.0771 12.0678  31
   0  -6   9 46.1090 12.2749  32
   0  -6   9 70.2505 16.3215  26
   0  -6   9 50.6459 15.7275  23
   0  -6   9 36.7271 10.0561  28
   0  -6   9 69.2730 15.2077  27
   0  -6   9 63.7474 11.8130  45
   0  -6   9 64.9029 11.3603  44
   0  -6   9 43.6500 11.0932  42
   0  -6   9 73.3271 16.3774  22
   0  -6   9 61.2509 16.4635  40
   0  -6   9 49.2174 14.3056  41
   0  -6   9 34.5375 10.4292  39
   0  -6   9 91.4575 25.5312   3
   0  -6   9 64.0634 12.7256   6
   0  -6   9 69.9241 15.8473  52
   0  -6   8 374.496 23.5042  27
   0  -6   8 415.094 20.9345   6
   0  -6   8 369.449 18.6198  36
   0  -6   8 381.930 20.1528  44
   0  -6   8 380.801 20.3923  45
   0  -6   8 398.258 20.0681  42
   0  -6   8 354.296 24.1455  43
   0  -6   8 382.024 22.3903  41
   0  -6   8 396.366 19.9023  39
   0  -6   8 376.827 24.1713  40
   0  -6   8 397.735 20.3276  31
   0  -6   8 372.920 19.8037  32
   0  -6   8 355.891 23.9844  23
   0  -6   8 355.150 24.1306  22
   0  -6   8 355.856 23.7779  26
   0  -6   8 388.701 24.2100  52
   0  -6   8 383.440 36.0858   3
   0  -6   7 97.1104 11.4640  32
   0  -6   7 87.6986 11.7043  31
   0  -6   7 115.266 16.7570  23
   0  -6   7 124.717 26.4793   3
   0  -6   7 111.722 16.5522  27
   0  -6   7 88.2427 12.6680  42
   0  -6   7 100.509 11.5034  36
   0  -6   7 109.031 14.1036  41
   0  -6   7 79.7625 16.2726  52
   0  -6   7 95.0435 15.8429  38
   0  -6   7 102.755 12.8383  39
   0  -6   7 94.7080 12.6969  44
   0  -6   7 114.405 14.5358  45
   0  -6   7 112.629 16.5998  26
   0  -6   7 109.319 14.2877   6
   0  -6   7 95.5973 16.3794  22
   0  -6   6 127.542 11.8385  36
   0  -6   6 137.518 28.1586   3
   0  -6   6 148.329 15.2441  44
   0  -6   6 134.080 14.8961  45
   0  -6   6 134.363 17.7131  23
   0  -6   6 141.236 14.0899  42
   0  -6   6 144.420 38.0870   9
   0  -6   6 105.131 13.7366  41
   0  -6   6 125.094 17.4644  22
   0  -6   6 122.284 14.5633   6
   0  -6   6 143.574 13.4382  50
   0  -6   6 129.303 16.4160  52
   0  -6   6 107.246 13.2855  39
   0  -6   6 140.431 16.6016  38
   0  -6   5 5186.99 187.632   3
   0  -6   5 5207.72 168.034  22
   0  -6   5 5006.23 167.725  23
   0  -6   5 5413.75 165.305  42
   0  -6   5 5165.12 167.807  43
   0  -6   5 5458.43 165.816  41
   0  -6   5 5282.69 167.585  38
   0  -6   5 5485.22 165.340  39
   0  -6   5 5429.48 167.296  27
   0  -6   5 5295.30 167.250  26
   0  -6   5 5710.49 207.665   9
   0  -6   5 5073.44 166.048  56
   0  -6   5 5141.81 163.756  36
   0  -6   5 5132.06 167.711  40
   0  -6   5 5012.22 165.359  45
   0  -6   5 5626.40 166.089  44
   0  -6   5 5535.25 165.377  50
   0  -6   5 5397.85 165.814   6
   0  -6   4-4.34249 12.0064  44
   0  -6   4 4.41634 12.8774  45
   0  -6   4 15.4032 11.9954  50
   0  -6   4 2.81895 13.7064  27
   0  -6   4-11.9198 10.1373  36
   0  -6   4 11.5715 29.8090   9
   0  -6   4 12.7586 10.7617  39
   0  -6   4 5.04713 12.8088  38
   0  -6   4 11.5409 14.3687  22
   0  -6   4 2.29202 13.8238  23
   0  -6   4-7.14811 14.0103  26
   0  -6   4 6.82228 14.9002  40
   0  -6   4-10.5295 15.6872  43
   0  -6   4-0.57770 10.8797  42
   0  -6   3 34.0098 23.1499   3
   0  -6   3 40.8989 13.3707  44
   0  -6   3 24.7289 12.8672  50
   0  -6   3 13.0153 14.6211  23
   0  -6   3 34.6999 15.4664  22
   0  -6   3 12.6568 13.3235  27
   0  -6   3 32.7950 14.3294  26
   0  -6   3 11.4596 32.1489   9
   0  -6   3 37.6130 11.8970  42
   0  -6   3 30.1667 16.3276  43
   0  -6   3 28.9539 9.95311  36
   0  -6   3 19.3615 12.1134   6
   0  -6   3 22.6496 13.4434  56
   0  -6   3 41.8784 16.5619  40
   0  -6   3 31.9123 11.3667  39
   0  -6   2 1155.70 45.8278  23
   0  -6   2 1193.64 46.0119  22
   0  -6   2 1184.84 44.5176  50
   0  -6   2 1155.97 42.0954  36
   0  -6   2 1237.47 45.7967  27
   0  -6   2 1173.61 45.3792  26
   0  -6   2 1122.60 73.5059   9
   0  -6   2 1202.62 46.8903  40
   0  -6   2 1120.84 46.1619  43
   0  -6   2 1165.12 43.4441  42
   0  -6   2 1184.23 43.5513  39
   0  -6   2 1093.04 44.5843  56
   0  -6   2 1169.61 43.6621   6
   0  -6   2 1224.25 63.8397   3
   0  -6   1 652.431 29.3533  50
   0  -6   1 624.462 28.4380  44
   0  -6   1 647.532 44.5846   3
   0  -6   1 621.787 29.8630  27
   0  -6   1 596.476 54.7252   9
   0  -6   1 614.053 29.9344  26
   0  -6   1 651.351 27.5293   6
   0  -6   1 570.937 30.5933  43
   0  -6   1 602.414 26.1694  36
   0  -6   1 612.989 35.5679  15
   0  -6   1 591.262 28.5393  56
   0  -6   1 553.417 30.5824  40
   0  -6   0 21.5852 14.0111  27
   0  -6   0 22.6906 12.8198  44
   0  -6   0 42.9405 33.1898   9
   0  -6   0 27.8614 20.9322  15
   0  -6   0 25.1660 14.0262  17
   0  -6   0 13.1008 12.3525   6
   0  -6   0 17.6120 14.1496  26
   0  -6   0 33.9107 24.8803   3
   0  -6   0 18.3538 13.8033  50
   0  -6   0 24.9400 17.3863  40
   0  -6  -1 701.371 30.5774  44
   0  -6  -1 676.601 31.3116  26
   0  -6  -1 672.506 58.2125   9
   0  -6  -1 644.959 45.8766   3
   0  -6  -1 667.192 28.6775   6
   0  -6  -1 623.012 30.8199  17
   0  -6  -1 717.236 37.5474  15
   0  -6  -1 573.408 38.9170  13
   0  -6  -1 665.591 30.8277  27
   0  -6  -2 1430.34 52.0250  50
   0  -6  -2 1425.63 50.7637  44
   0  -6  -2 1438.27 51.4780  26
   0  -6  -2 1389.83 47.6251  25
   0  -6  -2 1387.95 83.5694   9
   0  -6  -2 1387.18 68.5700   3
   0  -6  -2 1290.56 49.1987   6
   0  -6  -2 1364.57 51.0859  27
   0  -6  -2 1306.66 64.2850  13
   0  -6  -2 1429.10 59.0007  15
   0  -6  -2 1383.34 52.3421  17
   0  -6  -3 27.4134 14.2062  27
   0  -6  -3 40.8257 32.5165   9
   0  -6  -3 13.4083 14.1563  17
   0  -6  -3 15.3053 21.9498  15
   0  -6  -3 23.6459 14.3784  50
   0  -6  -3 20.0902 11.6179   6
   0  -6  -3 6.91836 19.1075  13
   0  -6  -3 32.4790 14.1476  44
   0  -6  -3 11.6420 20.0041   3
   0  -6  -3 21.5046 14.3597  26
   0  -6  -3 26.1169 9.86277  25
   0  -6  -3 17.6840 12.6376  53
   0  -6  -4-33.0507 34.3949   9
   0  -6  -4-20.0409 19.8716   3
   0  -6  -4-4.52806 11.5535  53
   0  -6  -4-19.7457 18.3552  13
   0  -6  -4-1.91413 12.8846  44
   0  -6  -4-7.16296 20.6561  15
   0  -6  -4 2.40616 14.4472  17
   0  -6  -4-6.45100 15.1521  50
   0  -6  -4-3.09799 9.94462  25
   0  -6  -4 3.18771 10.0995   6
   0  -6  -5 99.1838 16.3728  50
   0  -6  -5 104.378 14.5916  44
   0  -6  -5 112.317 16.6094  17
   0  -6  -5 103.811 26.0880  13
   0  -6  -5 90.2749 34.6699   9
   0  -6  -5 100.640 12.4210  20
   0  -6  -5 121.136 13.0271  25
   0  -6  -6 140.288 14.8321  44
   0  -6  -6 120.146 13.0809  20
   0  -6  -6 119.994 13.0800  25
   0  -6  -6 112.321 16.6012  17
   0  -6  -6 147.255 16.4172  50
   0  -6  -7 37.5196 11.1941  25
   0  -6  -7 33.2414 14.1491  50
   0  -6  -7 55.1123 11.8549  44
   0  -6  -7 38.2566 15.0592  17
   0  -6  -7 44.5726 11.8059  20
   0  -6  -8 244.032 16.7868  20
   0  -6  -8 283.713 18.4620  50
   0  -6  -8 245.876 15.9658  25
   0  -6  -8 269.145 20.2547  17
   0   6   9 97.1527 11.2958  49
   0  -6  -9 92.1304 12.6244  20
   0  -6  -9 88.6571 13.3903  50
   0  -6  -9 85.3943 12.0740  25
   0  -6  -9 95.2596 14.8710  17
   0  -6 -10 795.398 31.6161  50
   0  -6 -10 900.399 32.8358  20
   0   6  10 848.293 31.3162  49
   0  -6 -10 876.829 32.1067  25
   0  -6 -11 106.546 11.1748  20
   0   6  11 96.6807 9.49525  49
   0  -6 -11 123.976 11.2168  25
   0  -6 -12 108.127 8.83181  42
   0  -6 -12 118.955 15.3674  15
   0  -6 -12 105.224 10.1004  20
   0  -6 -12 112.803 9.69814  25
   0  -6 -12 118.171 8.64495  39
   0   6  12 110.454 8.52231  49
   0   6  13 11.0148 4.05096  49
   0  -6 -13 16.8449 6.16551  25
   0  -6 -13 6.20449 9.45624  15
   0  -6 -14 59.3092 4.95555  25
   0  -7  18 33.6172 7.14049  38
   0  -7  18 29.5664 7.27761  23
   0  -7  18 30.4463 7.34871  22
   0  -7  17 324.445 16.1013  38
   0  -7  17 313.910 15.7857  22
   0  -7  17 299.217 15.7725  23
   0  -7  16 221.992 14.9778  23
   0  -7  16 246.340 15.0504  22
   0  -7  16 203.452 14.8712  38
   0  -7  16 184.460 13.8223  40
   0  -7  16 213.451 14.2358  43
   0  -7  15 404.188 21.0449  23
   0  -7  15 356.815 20.4779  22
   0  -7  15 431.346 20.7444  43
   0  -7  15 404.319 20.6826  40
   0  -7  15 424.724 21.7835  38
   0  -7  14 2527.02 82.7787  38
   0  -7  14 2408.27 80.0129  27
   0  -7  14 2573.64 82.6645  22
   0  -7  14 2531.27 82.5505  23
   0  -7  14 2445.86 82.0811  41
   0  -7  14 2561.33 82.1644  43
   0  -7  14 2438.19 80.1671  26
   0  -7  14 2473.94 81.9474  40
   0  -7  13 1.60520 11.9697  26
   0  -7  13 28.6479 14.8444  43
   0  -7  13 9.09026 13.2232  22
   0  -7  13-4.54850 14.0766  23
   0  -7  13 6.83037 13.5889  40
   0  -7  13 25.4898 13.3411  41
   0  -7  13 29.2216 11.8329  27
   0  -7  13 10.4877 13.7579  38
   0  -7  12 367.905 21.1025  41
   0  -7  12 373.372 23.0645  43
   0  -7  12 335.261 20.5935  27
   0  -7  12 316.705 21.5366  23
   0  -7  12 356.563 21.7732  22
   0  -7  12 315.609 21.8613  52
   0  -7  12 351.242 19.6017  53
   0  -7  12 357.511 21.1142  26
   0  -7  12 335.343 22.1954  40
   0  -7  11 218.098 18.4615  26
   0  -7  11 220.885 17.5003  53
   0  -7  11 180.031 18.9462  52
   0  -7  11 235.585 20.7560  43
   0  -7  11 230.552 18.3131  41
   0  -7  11 188.764 18.1585  27
   0  -7  11 244.859 19.2075  23
   0  -7  11 204.456 18.3550  22
   0  -7  11 242.582 20.4897  40
   0  -7  11 198.440 14.5061   6
   0  -7  10 4.51594 15.3351  40
   0  -7  10-2.73958 12.5586  41
   0  -7  10 5.01355 8.10188  39
   0  -7  10 3.89009 11.0582   6
   0  -7  10 14.5603 14.7436  22
   0  -7  10-12.5830 14.1122  52
   0  -7  10 0.45099 9.21315  44
   0  -7  10-4.58964 14.2703  23
   0  -7  10 4.15514 13.9080  27
   0  -7  10-2.52387 8.29982  42
   0  -7  10-6.01891 16.1124  43
   0  -7  10-8.39130 14.7938  26
   0  -7   9 1.55160 16.8662  43
   0  -7   9-4.31766 9.52858  42
   0  -7   9 7.63987 9.35003  39
   0  -7   9-6.94473 15.4544  38
   0  -7   9 18.9749 15.9033  26
   0  -7   9 18.9246 15.7198  22
   0  -7   9-28.0779 23.0925   3
   0  -7   9 1.04814 10.8380  44
   0  -7   9-5.44675 12.6882  41
   0  -7   9 18.6411 16.8992  40
   0  -7   9 3.61224 15.1196  27
   0  -7   9 0.78725 15.7381  23
   0  -7   9 0.59630 11.6201   6
   0  -7   8 51.1440 12.5874   6
   0  -7   8 53.4588 15.9199  27
   0  -7   8 34.9399 10.6358  39
   0  -7   8 29.5096 16.1851  38
   0  -7   8 46.5632 16.2382  22
   0  -7   8 49.7246 11.0373  42
   0  -7   8 48.5331 12.5358  44
   0  -7   8 42.4337 16.0331  23
   0  -7   8 56.0788 24.3051   3
   0  -7   8 52.5205 16.7808  26
   0  -7   7 971.365 37.2394  39
   0  -7   7 974.865 41.1215  23
   0  -7   7 999.846 41.4321  22
   0  -7   7 883.827 57.3137   3
   0  -7   7 1034.88 39.3320   6
   0  -7   7 941.223 37.1820  42
   0  -7   7 1013.98 38.5332  44
   0  -7   7 975.499 41.4422  38
   0  -7   6 4056.26 124.604  27
   0  -7   6 3577.34 124.871  40
   0  -7   6 3595.39 145.501   3
   0  -7   6 3895.87 125.169  23
   0  -7   6 3844.90 125.153  22
   0  -7   6 3948.80 124.599  26
   0  -7   6 3916.15 122.663  44
   0  -7   6 3929.95 121.606  42
   0  -7   6 3620.29 124.591  43
   0  -7   6 3635.10 119.499  36
   0  -7   6 3737.32 120.878  50
   0  -7   6 3908.90 122.953   6
   0  -7   6 3947.33 121.669  39
   0  -7   5 298.267 18.5304  50
   0  -7   5 291.176 23.4031  43
   0  -7   5 299.841 18.4366  42
   0  -7   5 315.523 22.8754  27
   0  -7   5 260.229 23.1753  40
   0  -7   5 256.783 22.2361  22
   0  -7   5 275.248 22.3951  23
   0  -7   5 277.452 22.8239  26
   0  -7   5 290.924 19.9852  44
   0  -7   5 281.246 16.1667  36
   0  -7   5 282.494 44.0087   9
   0  -7   5 294.296 17.9695  39
   0  -7   4 987.786 38.6850  50
   0  -7   4 995.589 41.3554  27
   0  -7   4 931.244 58.9738   3
   0  -7   4 1127.66 75.1532   9
   0  -7   4 1018.41 39.3407  44
   0  -7   4 968.556 42.1461  43
   0  -7   4 997.822 38.5676  42
   0  -7   4 943.035 41.7785  22
   0  -7   4 896.923 41.2022  23
   0  -7   4 1035.71 38.5550  39
   0  -7   4 956.455 41.3576  26
   0  -7   4 939.850 35.9028  36
   0  -7   4 971.060 42.6794  40
   0  -7   4 1024.01 39.5027   6
   0  -7   3 28.1794 25.1746   3
   0  -7   3 63.9840 18.8617  40
   0  -7   3 40.7390 13.8830  50
   0  -7   3 62.5531 35.2878   9
   0  -7   3 75.0458 16.9789  26
   0  -7   3 34.6667 10.3141  36
   0  -7   3 42.2633 13.3647  42
   0  -7   3 37.2933 18.5746  43
   0  -7   3 55.1840 16.0840  27
   0  -7   3 20.6513 14.1498  44
   0  -7   3 37.9030 13.4314   6
   0  -7   3 23.9316 12.7264  39
   0  -7   2 12.3867 32.6894   9
   0  -7   2 17.3234 12.7838  42
   0  -7   2 9.87475 15.8606  27
   0  -7   2 2.48430 18.0627  40
   0  -7   2 19.8537 12.8316  39
   0  -7   2 13.9795 26.5201   3
   0  -7   2 7.23899 13.4011   6
   0  -7   2 2.72103 14.0721  50
   0  -7   2 16.8484 16.7826  26
   0  -7   2 12.8541 9.89841  36
   0  -7   1 629.228 56.0984   9
   0  -7   1 603.162 47.4804   3
   0  -7   1 674.601 29.1016  39
   0  -7   1 628.723 26.7512  36
   0  -7   1 596.862 29.7956  50
   0  -7   1 680.044 30.5058  44
   0  -7   1 631.084 30.3770  27
   0  -7   1 602.475 28.7761   6
   0  -7   1 616.652 28.6345  42
   0  -7   1 644.114 31.0609  26
   0  -7   0 25.3877 13.8189  42
   0  -7   0 5.81417 15.1835  27
   0  -7   0 20.1836 13.0576   6
   0  -7   0 24.2022 33.4081   9
   0  -7   0 24.0736 13.2938  39
   0  -7   0 13.5143 22.8664   3
   0  -7   0 20.3803 11.0502  36
   0  -7   0 23.5183 14.2309  44
   0  -7   0 25.5818 16.0250  26
   0  -7   0 18.3390 14.3711  50
   0  -7  -1 1676.06 59.7192  44
   0  -7  -1 1757.16 57.7971  36
   0  -7  -1 1654.33 60.1384  27
   0  -7  -1 1601.42 60.1187  26
   0  -7  -1 1646.82 58.5752   6
   0  -7  -1 1487.67 89.8302   9
   0  -7  -1 1661.83 80.1032   3
   0  -7  -1 1762.85 59.9795  53
   0  -7  -2 392.834 45.0163   9
   0  -7  -2 316.899 20.9889  27
   0  -7  -2 309.148 20.8054  26
   0  -7  -2 323.972 21.6100  44
   0  -7  -2 328.590 33.5820   3
   0  -7  -2 368.544 18.9301  36
   0  -7  -2 345.156 19.9756   6
   0  -7  -2 341.870 20.6298  53
   0  -7  -2 368.391 29.7051  15
   0  -7  -3 470.029 23.8583  39
   0  -7  -3 479.074 24.1788  42
   0  -7  -3 461.525 24.4111  44
   0  -7  -3 452.951 22.2776   6
   0  -7  -3 444.851 22.8185  53
   0  -7  -3 471.895 25.8636  50
   0  -7  -3 497.697 31.6095  15
   0  -7  -4 103.611 14.4552  44
   0  -7  -4 112.417 16.2347  50
   0  -7  -4 87.4646 21.0584  15
   0  -7  -4 96.6625 11.9044   6
   0  -7  -5 82.3605 20.4633  15
   0  -7  -5 66.1294 12.9583  44
   0  -7  -5 88.9805 15.2084  50
   0  -7  -6 1389.96 47.6717  42
   0  -7  -6 1381.75 47.7207  39
   0  -7  -6 1267.08 47.7769  50
   0  -7  -6 1368.78 54.1334  15
   0  -7  -6 1266.33 46.2193  44
   0  -7  -7 389.366 19.5797  42
   0  -7  -7 382.296 19.3755  39
   0  -7  -7 356.176 19.6610  50
   0  -7  -7 335.267 24.4998  15
   0  -7  -7 343.050 17.3758  44
   0  -7  -8 228.586 13.8346  39
   0  -7  -8 191.972 14.0720  50
   0  -7  -8 218.292 19.4917  15
   0  -7  -8 229.154 14.1467  42
   0  -7  -9 5.53897 7.82702  39
   0  -7  -9 9.56519 7.96373  42
   0  -7 -10 135.713 8.98370  39
   0  -7 -10 106.979 8.86111  42
   0  -7 -11 35.9439 4.81640  36
   0  -8  16 270.136 11.6472  23
   0  -8  16 249.454 11.5903  22
   0  -8  15 92.0738 9.19332  23
   0  -8  15 91.9294 8.93761  22
   0  -8  15 107.949 9.16599  43
   0  -8  15 85.4546 9.07927  40
   0  -8  14 950.720 34.2417  22
   0  -8  14 953.134 34.2026  23
   0  -8  14 950.997 34.0668  40
   0  -8  14 983.390 34.0140  43
   0  -8  13 946.805 35.4965  43
   0  -8  13 971.656 35.5591  23
   0  -8  13 974.289 35.5622  22
   0  -8  13 964.183 34.3386  26
   0  -8  13 938.135 35.6753  40
   0  -8  13 998.111 34.3963  27
   0  -8  12 257.810 17.3037  43
   0  -8  12 254.758 16.0316  26
   0  -8  12 237.446 16.3553  23
   0  -8  12 238.833 16.8089  22
   0  -8  12 271.280 17.4353  40
   0  -8  12 265.915 16.1392  27
   0  -8  11 121.298 12.7760  53
   0  -8  11 93.2783 14.7383  43
   0  -8  11 85.8958 13.2678  26
   0  -8  11 102.394 14.2706  23
   0  -8  11 106.168 14.1124  22
   0  -8  11 110.026 15.1995  40
   0  -8  11 86.1449 13.6354  27
   0  -8  10 232.181 16.8230  53
   0  -8  10 223.235 18.0271  43
   0  -8  10 207.924 17.3218  22
   0  -8  10 181.767 16.8543  23
   0  -8  10 229.095 17.8000  26
   0  -8  10 218.771 14.3935   6
   0  -8  10 232.382 18.8657  40
   0  -8  10 199.813 17.1173  27
   0  -8   9 338.376 19.8519  53
   0  -8   9 325.103 21.0525  22
   0  -8   9 333.899 21.1437  23
   0  -8   9 334.695 20.8907  26
   0  -8   9 354.264 18.4997   6
   0  -8   9 303.180 20.6026  27
   0  -8   8 10.6999 13.4776  53
   0  -8   8-0.52634 11.4804   6
   0  -8   8 11.2254 10.5292  44
   0  -8   7 30.9899 15.4419  26
   0  -8   7 23.3030 11.4523  44
   0  -8   7 11.6935 9.31865  42
   0  -8   7 9.43784 9.20861  39
   0  -8   7 29.8368 11.4475   6
   0  -8   7 6.42520 15.1584  27
   0  -8   6 112.264 17.1699  27
   0  -8   6 101.781 11.7313  39
   0  -8   6 116.647 14.1522  44
   0  -8   6 94.9417 16.9503  26
   0  -8   6 104.595 18.4092  40
   0  -8   6 95.1536 11.7426  42
   0  -8   5 8.63727 15.3563  27
   0  -8   5 6.40192 10.7469  39
   0  -8   5 24.3408 13.4700  44
   0  -8   5 15.3834 10.9046  42
   0  -8   5 9.34069 15.5478  26
   0  -8   5-0.70449 16.7801  40
   0  -8   5 12.2580 14.3452  53
   0  -8   5 21.5961 10.0982  50
   0  -8   4 58.9965 15.9946  27
   0  -8   4 48.8437 11.6437  39
   0  -8   4 51.5069 13.8761  44
   0  -8   4 77.3703 12.2490  42
   0  -8   4 93.1557 16.6731  26
   0  -8   4 88.8304 15.4685  53
   0  -8   4 34.3736 11.6269  50
   0  -8   4 49.4561 13.2606   6
   0  -8   3 580.952 28.1547  27
   0  -8   3 552.964 24.7276  39
   0  -8   3 529.003 24.7655  42
   0  -8   3 554.113 27.9473  26
   0  -8   3 529.670 24.8721  50
   0  -8   3 571.325 27.4741  53
   0  -8   3 568.964 26.2031   6
   0  -8   2 195.497 18.2305  27
   0  -8   2 185.933 14.8186  39
   0  -8   2 180.531 14.7591  42
   0  -8   2 210.623 18.5011  26
   0  -8   2 184.962 16.2725   6
   0  -8   2 178.974 17.3544  53
   0  -8   2 193.488 16.1012  50
   0  -8   1 147.159 16.1010  53
   0  -8   1 147.982 14.6399  42
   0  -8   1 177.641 16.7086  44
   0  -8   1 126.638 15.6311  27
   0  -8   1 141.909 16.3986  26
   0  -8   1 127.007 15.0362  50
   0  -8   1 160.966 14.5164   6
   0  -8   1 142.605 14.3717  39
   0  -8   0 103.121 14.4531  44
   0  -8   0 112.547 13.4201  42
   0  -8   0 81.3781 12.5471   6
   0  -8   0 83.3994 13.8772  53
   0  -8   0 87.6733 14.4080  50
   0  -8   0 89.0133 12.7096  39
   0  -8  -1-2.73981 12.7407  44
   0  -8  -1 15.8187 11.3269  53
   0  -8  -1 6.10408 10.4695   6
   0  -8  -2 137.085 14.3327  44
   0  -8  -2 125.124 11.7500   6
   0  -8  -2 143.010 12.7306  53
   0  -8  -3 43.1763 11.4553  44
   0  -8  -3 65.6149 11.7014  42
   0  -8  -3 54.3508 12.0902  50
   0  -8  -3 49.4061 8.65006   6
   0  -8  -3 61.3209 11.1458  39
   0  -8  -4 4.43382 9.90786  42
   0  -8  -4 11.1369 9.65083  39
   0  -8  -4 6.15177 10.3702  50
   0  -8  -4 8.70131 9.46360  44
   0  -8  -5 833.378 29.3733  42
   0  -8  -5 809.010 29.0354  39
   0  -8  -5 767.496 29.6965  50
   0  -8  -5 764.631 28.4023  44
   0  -8  -6 125.087 9.89559  39
   0  -8  -6 141.412 10.2588  42
   0  -8  -7 140.211 8.95182  39
   0  -8  -7 133.082 9.14325  42
   0  -8  -8 8.02157 4.02938  39
   0  -8  -8-0.15128 4.15868  42
   0  -9  11 11.9776 6.32529  27
   0  -9  11 14.2354 6.62552  26
   0  -9  10 14.1425 8.42985  27
   0  -9  10 11.9651 7.30890  53
   0  -9  10 11.9782 8.44134  26
   0  -9   9-1.56516 8.41479  53
   0  -9   9-1.06566 6.98784   6
   0  -9   8 778.707 28.8995  53
   0  -9   8 787.312 28.1455   6
   0  -9   7 62.1019 10.9711  27
   0  -9   7 60.1038 11.1211  26
   0  -9   7 55.7874 9.26870   6
   0  -9   6 599.038 23.1387  44
   0  -9   6 552.411 24.5673  26
   0  -9   6 577.346 24.6806  27
   0  -9   5 849.565 29.6650   6
   0  -9   5 845.141 30.3868  53
   0  -9   5 722.614 29.9299  27
   0  -9   5 747.182 29.9897  26
   0  -9   5 800.507 29.4102  44
   0  -9   4 16.2055 7.53096  42
   0  -9   4 6.98998 9.22929  44
   0  -9   4 13.2375 7.21261  39
   0  -9   4 30.3549 9.68737   6
   0  -9   4 23.6982 10.0980  53
   0  -9   3 666.446 25.2555  53
   0  -9   3 676.787 24.7125   6
   0  -9   3 595.418 23.1726  42
   0  -9   3 588.231 23.0461  39
   0  -9   2 4.63426 7.51918  42
   0  -9   2 0.67833 8.75164  53
   0  -9   2-4.55958 7.22604  39
   0  -9   2 2.33718 8.04301   6
   0  -9   1 8.77402 7.23071  42
   0  -9   1 14.3656 8.97953  44
   0  -9   1 6.14567 7.60592  53
   0  -9   1 2.78459 6.96374  39
   0  -9   1 14.7854 7.77746   6
   0  -9   0 83.0569 8.60082  42
   0  -9   0 94.0851 10.2127  44
   0  -9   0 89.2116 7.89903  53
   0  -9   0 85.9161 8.32798  39
   0  -9   0 89.8412 8.48224   6
   0  -9  -1-4.90867 6.48955  42
   0  -9  -1-3.61818 6.14848  39
   0  -9  -1-3.40253 7.54044  44
   0  -9  -1-1.27624 4.94411   6
   0  -9  -2 243.348 11.8447  44
   1  -9  -4-1.44719 4.62674  39
   1  -9  -4-2.95304 4.92874  42
   1  -9  -3 333.636 14.1598  42
   1  -9  -3 329.808 14.0067  39
   1  -9  -2 127.888 9.59597  42
   1  -9  -2 123.030 10.1767  44
   1  -9  -2 132.150 9.53772  39
   1  -9  -1 86.8903 10.3576  44
   1  -9  -1 110.215 9.90830  42
   1  -9  -1 84.1605 8.53389   6
   1  -9  -1 86.6535 9.29823  39
   1  -9   0 16.1234 8.56100  53
   1  -9   0 23.4435 8.19548   6
   1  -9   1 27.6553 9.79044  53
   1  -9   1 29.0530 10.3441  44
   1  -9   1 17.3133 8.91397   6
   1  -9   2 7.16589 8.55931  42
   1  -9   2 14.5902 10.4724  53
   1  -9   2 19.4041 8.54737  39
   1  -9   2 17.4939 9.37476   6
   1  -9   3 6.49819 8.78854  42
   1  -9   3 2.08700 10.2858  44
   1  -9   3 10.3128 10.5630  53
   1  -9   3 8.52956 8.56549  39
   1  -9   3 17.7779 9.47997   6
   1  -9   4 76.4137 9.87933  42
   1  -9   4 70.9923 10.9421  44
   1  -9   4 78.8557 12.3449  53
   1  -9   4 98.6368 9.98784  39
   1  -9   4 69.3464 10.7621   6
   1  -9   5 333.920 18.6258  53
   1  -9   5 342.150 16.2924  42
   1  -9   5 344.692 17.2078  44
   1  -9   5 353.937 16.1587  39
   1  -9   6 267.941 14.2478  42
   1  -9   6 283.237 14.9565  44
   1  -9   6 278.546 14.0744  39
   1  -9   7 17.7689 9.06162   6
   1  -9   7 28.9462 7.40139  39
   1  -9   7 13.2099 7.62937  42
   1  -9   8 379.136 18.5959  53
   1  -9   8 414.463 17.7789   6
   1  -9   9 166.538 12.1661  53
   1  -9   9 175.809 10.5234   6
   1  -9  10 10.2672 7.48669  53
   1  -8  -8 3.70307 5.27323  42
   1  -8  -8 6.74512 5.11319  36
   1  -8  -8 11.2768 5.27818  39
   1  -8  -8 1.26921 4.87177  21
   1  -8  -7 7.27935 6.55562  36
   1  -8  -7 3.73587 7.19617  42
   1  -8  -7 14.9795 6.90146  39
   1  -8  -6 20.6722 7.88865  36
   1  -8  -6 17.7675 8.54789  42
   1  -8  -6 17.5276 8.36092  39
   1  -8  -5 17.6656 9.63870  42
   1  -8  -5 8.66303 9.18928  44
   1  -8  -5 7.53940 8.31055  36
   1  -8  -5 1.93784 9.11777  39
   1  -8  -4 81.5851 9.29733   6
   1  -8  -4 90.2665 11.9940  42
   1  -8  -4 83.9310 12.2817  44
   1  -8  -4 92.2539 10.7071  36
   1  -8  -4 84.8617 11.7977  39
   1  -8  -3 113.998 10.5756  21
   1  -8  -3 134.012 14.5635  50
   1  -8  -3 122.715 12.4095  53
   1  -8  -3 142.269 13.9845  42
   1  -8  -3 116.870 13.2401  39
   1  -8  -3 120.408 12.1049  36
   1  -8  -3 133.959 11.7419   6
   1  -8  -3 115.146 14.3315  44
   1  -8  -2 24.7153 11.2621  53
   1  -8  -2-12.9248 11.7287  42
   1  -8  -2 13.3168 11.0654  39
   1  -8  -2 8.14375 9.72802  36
   1  -8  -2-20.5332 10.8951   6
   1  -8  -2-0.56864 12.7517  44
   1  -8  -1 467.536 24.2037  50
   1  -8  -1 473.735 23.5494  53
   1  -8  -1 461.288 23.8571  42
   1  -8  -1 496.283 24.8669  44
   1  -8  -1 482.825 22.8130   6
   1  -8  -1 468.179 21.6547  36
   1  -8  -1 481.531 23.4950  39
   1  -8   0 5.76698 10.3260  36
   1  -8   0-2.24475 12.0961   6
   1  -8   0 11.2315 13.8592  44
   1  -8   0-1.20289 13.5078  53
   1  -8   0 12.3888 12.9359  50
   1  -8   1 57.0522 13.7452  50
   1  -8   1 69.1926 14.4043  53
   1  -8   1 31.1791 10.7317  36
   1  -8   1 62.3244 15.0331  27
   1  -8   1 58.8121 15.0472  26
   1  -8   1 42.4634 13.2702   6
   1  -8   1 70.1702 14.4535  44
   1  -8   2 22.5880 12.0788  42
   1  -8   2 9.24423 14.4382  53
   1  -8   2 13.2535 12.4481  50
   1  -8   2 37.6452 10.5257  36
   1  -8   2 24.1490 15.5326  27
   1  -8   2 14.4725 15.5821  26
   1  -8   2 21.8611 12.0792  39
   1  -8   2 28.4854 13.2959   6
   1  -8   3 41.6204 14.3983  44
   1  -8   3 45.2523 12.6870  42
   1  -8   3 4.03997 15.4428  53
   1  -8   3 56.3095 12.3437  50
   1  -8   3 47.5265 10.6702  36
   1  -8   3 16.7958 15.7639  27
   1  -8   3 25.1907 15.4380  26
   1  -8   3 29.9603 12.0541  39
   1  -8   3 31.4397 13.7228   6
   1  -8   4 22.6096 13.4075  44
   1  -8   4 33.3308 12.6800  42
   1  -8   4 27.1772 15.5994  53
   1  -8   4 11.9209 9.95283  36
   1  -8   4-6.99362 15.4848  27
   1  -8   4 19.6163 15.0499  26
   1  -8   4 22.2535 12.1933  39
   1  -8   4 22.8756 13.6297   6
   1  -8   5 48.6499 15.2189  53
   1  -8   5 45.7100 12.1650  39
   1  -8   5 24.6110 10.0122  36
   1  -8   5 34.7577 13.7535  44
   1  -8   5 52.8120 12.7075  42
   1  -8   6 2055.50 68.5293  42
   1  -8   6 2067.41 68.3637  39
   1  -8   6 2033.27 70.9857  40
   1  -8   6 2005.73 66.6644  36
   1  -8   6 2103.51 69.4012   6
   1  -8   6 1958.72 68.6031  44
   1  -8   7 308.100 18.2947  44
   1  -8   7 289.049 17.4348  42
   1  -8   7 297.715 20.2767  53
   1  -8   7 278.934 15.9041  36
   1  -8   7 305.192 21.1317  27
   1  -8   7 318.693 21.3256  26
   1  -8   7 279.825 18.8113   6
   1  -8   7 305.225 21.7978  40
   1  -8   7 299.413 17.4491  39
   1  -8   8 958.325 35.5756  39
   1  -8   8 887.577 38.5321  40
   1  -8   8 893.566 38.3252  26
   1  -8   8 964.790 38.6573  27
   1  -8   8 916.839 37.9732  53
   1  -8   8 958.481 35.7807  42
   1  -8   8 1058.43 37.4443   6
   1  -8   8 982.619 35.7311  44
   1  -8   9 197.688 14.8237   6
   1  -8   9 185.082 13.1263  39
   1  -8   9 188.350 17.7494  40
   1  -8   9 171.841 16.7888  26
   1  -8   9 217.694 17.4917  27
   1  -8   9 172.094 13.4701  42
   1  -8   9 172.526 17.4402  43
   1  -8   9 233.488 17.0843  53
   1  -8   9 167.819 15.5647  22
   1  -8   9 164.156 15.7394  23
   1  -8  10-11.1540 11.4021  22
   1  -8  10-10.0861 11.9911  23
   1  -8  10 1.07342 12.4776  43
   1  -8  10-7.02014 9.84628   6
   1  -8  10 10.1134 11.4883  53
   1  -8  10 8.39719 12.3089  27
   1  -8  10 3.67907 11.9576  26
   1  -8  10 6.06959 12.7401  40
   1  -8  10 8.58733 11.7136  38
   1  -8  11 30.3342 11.9120  38
   1  -8  11 6.86265 10.3404  53
   1  -8  11 10.5418 11.0907  27
   1  -8  11 39.0450 12.5104  40
   1  -8  11 16.0587 11.0079  23
   1  -8  11 15.0906 10.9160  22
   1  -8  11-1.37504 11.2985  26
   1  -8  11 1.44267 11.5695  43
   1  -8  12 112.843 12.4921  40
   1  -8  12 103.758 11.9788  22
   1  -8  12 88.1284 11.6195  23
   1  -8  12 110.625 13.1343  38
   1  -8  12 103.367 12.3627  43
   1  -8  13 129.381 12.2813  38
   1  -8  13 111.736 10.9128  23
   1  -8  13 104.981 10.7142  22
   1  -8  14 786.865 28.5745  38
   1  -8  14 781.474 27.4173  22
   1  -8  14 728.348 27.2640  23
   1  -7 -12 180.520 9.16732  36
   1  -7 -12 209.044 8.45996  25
   1  -7 -11 1001.77 33.0053  25
   1  -7 -10 4.74978 6.41487  42
   1  -7 -10-2.27574 7.04167  25
   1  -7 -10-1.97095 6.22209  39
   1  -7 -10 11.1938 12.0782  15
   1  -7  -9 326.723 15.8591  42
   1  -7  -9 335.655 15.8928  25
   1  -7  -9 330.551 15.6623  39
   1  -7  -9 291.000 21.2610  15
   1  -7  -8-6.30418 10.0710  42
   1  -7  -8-8.89005 15.4588  15
   1  -7  -8 18.7957 8.99008  25
   1  -7  -8 26.5991 9.63424  39
   1  -7  -7 8.22021 10.3327  44
   1  -7  -7-6.79681 10.7119  42
   1  -7  -7 5.48491 12.5426  50
   1  -7  -7 39.2692 17.2912  15
   1  -7  -7 3.44911 9.53483  25
   1  -7  -7 13.9522 10.5751  39
   1  -7  -6 1043.76 40.3200  44
   1  -7  -6 1143.63 40.5929  42
   1  -7  -6 1124.20 40.3349  39
   1  -7  -6 1134.98 46.8938  15
   1  -7  -6 1026.44 38.8538  25
   1  -7  -6 1096.80 41.9307  50
   1  -7  -5 113.620 14.3151  39
   1  -7  -5 137.599 16.9064  50
   1  -7  -5 131.038 14.5584  42
   1  -7  -5 150.025 15.3346  44
   1  -7  -5 154.247 21.5933  15
   1  -7  -5 129.011 12.0565   6
   1  -7  -5 122.770 12.3324  25
   1  -7  -4 1473.32 50.8627  39
   1  -7  -4 1356.86 86.6853   9
   1  -7  -4 1286.68 49.2525  53
   1  -7  -4 1306.61 51.3780  50
   1  -7  -4 1476.99 50.8632  42
   1  -7  -4 1408.92 50.9413  44
   1  -7  -4 1483.64 57.2276  15
   1  -7  -4 1401.15 49.0432   6
   1  -7  -4 1389.40 48.3761  25
   1  -7  -3 59.8195 14.1943  39
   1  -7  -3 44.8292 35.7639   9
   1  -7  -3 92.9427 14.7601  53
   1  -7  -3 74.0642 14.9736  50
   1  -7  -3 81.7696 14.0991  42
   1  -7  -3 99.1992 15.2342  44
   1  -7  -3 46.5794 20.0127  15
   1  -7  -3 65.3886 12.4324   6
   1  -7  -3 66.8545 10.9205  25
   1  -7  -2 410.106 53.5399   9
   1  -7  -2 463.291 23.6273   6
   1  -7  -2 428.362 30.2787  15
   1  -7  -2 494.683 24.4297  42
   1  -7  -2 428.222 23.0835  36
   1  -7  -2 469.700 24.7460  53
   1  -7  -2 451.161 20.9525  25
   1  -7  -2 482.793 24.1606  39
   1  -7  -2 457.002 24.9742  44
   1  -7  -1 126.170 41.0555   9
   1  -7  -1 69.9422 14.5034  39
   1  -7  -1 77.3996 15.5889  42
   1  -7  -1 140.980 14.1965  36
   1  -7  -1 116.252 16.1043  53
   1  -7  -1 108.350 14.9947   6
   1  -7  -1 87.1925 17.3176  26
   1  -7  -1 104.785 11.2833  25
   1  -7  -1 83.9141 17.5450  27
   1  -7  -1 91.9566 15.9200  50
   1  -7  -1 94.8862 15.3924  44
   1  -7   0 143.010 18.0895  53
   1  -7   0 144.075 15.5606   6
   1  -7   0 177.061 40.7252   9
   1  -7   0 131.558 15.6737  39
   1  -7   0 140.489 16.0644  42
   1  -7   0 110.870 14.1603  36
   1  -7   0 156.096 31.5581   3
   1  -7   0 170.673 19.4255  26
   1  -7   0 145.571 17.1579  44
   1  -7   0 132.533 18.9022  27
   1  -7   0 146.558 18.1232  50
   1  -7   1 95.0169 38.1254   9
   1  -7   1 72.6533 15.5728  50
   1  -7   1 86.7030 15.1301   6
   1  -7   1 55.8035 26.6547   3
   1  -7   1 70.3189 13.4596  36
   1  -7   1 73.6995 17.0668  53
   1  -7   1 48.8552 17.4704  27
   1  -7   1 67.3887 18.1849  26
   1  -7   2 701.412 60.6449   9
   1  -7   2 552.844 45.6595   3
   1  -7   2 538.210 27.5052  39
   1  -7   2 551.153 27.8738  42
   1  -7   2 563.833 24.2279  21
   1  -7   2 633.712 28.1175   6
   1  -7   2 582.009 26.8031  36
   1  -7   2 625.887 30.9596  27
   1  -7   2 544.500 23.7162  28
   1  -7   2 549.433 30.4415  26
   1  -7   2 650.891 28.6482  50
   1  -7   2 593.608 29.9841  53
   1  -7   3 53.7245 17.6684  27
   1  -7   3 42.3528 9.63303  28
   1  -7   3 58.5534 14.5049  44
   1  -7   3 36.4050 13.2208  42
   1  -7   3 55.9995 12.9711  36
   1  -7   3 18.1165 35.6717   9
   1  -7   3 30.2781 17.0664  26
   1  -7   3 56.8621 14.8551   6
   1  -7   3 64.6369 14.0464  50
   1  -7   3 51.3369 16.2704  53
   1  -7   3 28.3383 25.0923   3
   1  -7   3 41.7066 13.6201  39
   1  -7   3 39.3291 18.1565  40
   1  -7   4-9.04020 33.8414   9
   1  -7   4 18.9632 14.7053  23
   1  -7   4 22.8726 15.0536  22
   1  -7   4 17.3425 9.12382  28
   1  -7   4 17.4783 17.3211  43
   1  -7   4 30.2047 13.6485  42
   1  -7   4 30.7711 16.2035  53
   1  -7   4 18.7990 12.7453  50
   1  -7   4 5.69722 17.4527  40
   1  -7   4 25.6041 12.9165  39
   1  -7   4 4.88491 14.2668  44
   1  -7   4 16.1245 11.7518  36
   1  -7   5 162.631 13.1866  28
   1  -7   5 179.058 19.8945  43
   1  -7   5 180.406 16.4146  42
   1  -7   5 172.504 16.7015  44
   1  -7   5 153.811 17.9907  23
   1  -7   5 179.687 18.4920  22
   1  -7   5 171.768 15.2533  50
   1  -7   5 230.748 32.3838   3
   1  -7   5 185.556 15.5761  36
   1  -7   5 180.928 16.8159   6
   1  -7   5 163.110 16.5980  38
   1  -7   5 179.611 15.9134  39
   1  -7   5 184.343 20.1926  40
   1  -7   5 163.669 41.6398   9
   1  -7   6 22.2910 12.3207  39
   1  -7   6 25.1510 13.2631  38
   1  -7   6 28.8510 15.9134  53
   1  -7   6 45.2075 16.4193  27
   1  -7   6 18.1374 9.75707  28
   1  -7   6 40.5796 17.6874  43
   1  -7   6 31.2525 13.0129  42
   1  -7   6 48.7075 13.5339  44
   1  -7   6 47.7750 14.2635  22
   1  -7   6 6.03663 13.1170  23
   1  -7   6 33.3654 24.7123   3
   1  -7   6 32.5461 11.0026  36
   1  -7   6 25.5229 15.7964  26
   1  -7   6-13.7351 33.3705   9
   1  -7   6 29.5311 13.3465   6
   1  -7   6 32.2110 10.6671  41
   1  -7   6 38.9720 17.4607  40
   1  -7   7 5.39516 10.1381  32
   1  -7   7 6.88671 10.2116  31
   1  -7   7 12.1416 16.3968  26
   1  -7   7 18.7335 14.1295  23
   1  -7   7-0.75190 15.7517  27
   1  -7   7-3.99546 9.96053  28
   1  -7   7 10.2488 11.2742  41
   1  -7   7-1.56059 16.5646  40
   1  -7   7-4.39087 12.2740  44
   1  -7   7 17.6765 16.7238  43
   1  -7   7 2.49311 11.6556  42
   1  -7   7 27.9728 11.9270  39
   1  -7   7 18.2490 13.5629  38
   1  -7   7 13.3977 15.1004  53
   1  -7   7 19.3517 10.8003  36
   1  -7   7 7.25505 13.0291   6
   1  -7   7 31.6100 14.5114  22
   1  -7   8 325.860 17.9943  28
   1  -7   8 356.560 22.4371  27
   1  -7   8 335.334 21.7200  38
   1  -7   8 322.099 19.4565  39
   1  -7   8 352.038 22.9365  40
   1  -7   8 314.122 20.2164   6
   1  -7   8 307.061 19.2311  44
   1  -7   8 247.200 18.5968  42
   1  -7   8 355.417 19.4298  41
   1  -7   8 318.410 22.3955  43
   1  -7   8 320.498 18.5566  36
   1  -7   8 309.823 20.5889  52
   1  -7   8 355.111 22.0908  53
   1  -7   8 339.788 22.4561  26
   1  -7   8 342.136 18.6196  31
   1  -7   8 299.317 18.0873  32
   1  -7   8 326.001 21.5535  23
   1  -7   8 306.146 21.4738  22
   1  -7   9 96.6392 12.6519  32
   1  -7   9 78.6126 12.6195  31
   1  -7   9 88.9673 16.2304  26
   1  -7   9 105.736 16.2891  27
   1  -7   9 83.6253 11.8677  28
   1  -7   9 86.7856 14.9067  38
   1  -7   9 96.2074 13.3078  39
   1  -7   9 58.6436 13.1571  41
   1  -7   9 106.072 17.2190  40
   1  -7   9 84.1867 13.1203   6
   1  -7   9 83.2242 11.9655  44
   1  -7   9 102.684 17.4142  43
   1  -7   9 71.6713 13.0847  42
   1  -7   9 100.622 15.7331  23
   1  -7   9 99.4953 15.6854  53
   1  -7   9 104.502 15.3467  52
   1  -7   9 94.2458 15.3330  22
   1  -7   9 80.1628 12.2988  36
   1  -7  10 14.1376 14.0221  23
   1  -7  10 12.0336 11.8647  32
   1  -7  10 23.0279 12.0502  31
   1  -7  10 11.0852 12.2645  41
   1  -7  10 28.1776 15.1546  40
   1  -7  10 17.0003 14.2862  22
   1  -7  10 11.0427 10.3872  42
   1  -7  10 16.7254 15.2529  43
   1  -7  10 20.5668 14.6883  26
   1  -7  10 7.66504 13.3994  53
   1  -7  10 26.2599 14.4586  52
   1  -7  10 1.01611 10.9177  28
   1  -7  10 21.0626 14.1272  27
   1  -7  10 15.9408 14.3594  38
   1  -7  10 13.0476 10.5121  39
   1  -7  10 22.1201 10.8396   6
   1  -7  10 31.1726 10.3464  36
   1  -7  11-10.8581 12.9651  23
   1  -7  11 2.18013 12.0328  32
   1  -7  11-4.37746 11.9701  31
   1  -7  11-9.88604 13.9203  40
   1  -7  11-5.18001 12.1943  41
   1  -7  11 6.11347 13.0037  22
   1  -7  11-1.87251 9.92828  42
   1  -7  11-7.86365 14.3021  43
   1  -7  11-6.09288 13.3492  26
   1  -7  11-6.87097 12.0936  53
   1  -7  11-8.78218 12.4417  52
   1  -7  11-7.95094 10.3210  28
   1  -7  11 1.21034 12.5473  27
   1  -7  11-0.46445 9.49672  39
   1  -7  11 19.7689 14.5378  38
   1  -7  11 1.46215 9.89514   6
   1  -7  11 2.33191 9.54471  36
   1  -7  12 119.590 15.9660  38
   1  -7  12 106.884 12.7341  53
   1  -7  12 107.636 15.4383  52
   1  -7  12 124.987 14.7430  22
   1  -7  12 107.081 13.8053  26
   1  -7  12 105.182 14.6258  23
   1  -7  12 94.7475 13.6451  27
   1  -7  12 94.0899 12.3381  28
   1  -7  12 89.0230 13.5949  31
   1  -7  12 100.521 13.5348  32
   1  -7  12 100.403 14.9500  40
   1  -7  12 121.425 14.7635  41
   1  -7  12 117.298 15.6156  43
   1  -7  13 3.03184 11.7154  32
   1  -7  13-10.6358 11.9261  31
   1  -7  13 6.46215 12.1489  22
   1  -7  13 7.16314 11.5416  41
   1  -7  13-9.71888 12.0100  40
   1  -7  13-11.7585 12.4994  23
   1  -7  13 10.3470 13.0556  52
   1  -7  13 1.06910 12.4443  43
   1  -7  13-5.69599 13.8768  38
   1  -7  14 456.760 21.9317  40
   1  -7  14 499.925 23.4854  52
   1  -7  14 471.718 22.7874  22
   1  -7  14 458.732 22.6149  23
   1  -7  14 450.884 21.9911  43
   1  -7  14 511.577 23.1466  41
   1  -7  15 87.9158 11.8722  23
   1  -7  15 80.8577 11.6526  22
   1  -7  15 71.2717 12.5449  52
   1  -7  15 67.6146 11.6151  41
   1  -7  16 400.124 18.2639  23
   1  -7  16 386.330 18.1537  22
   1  -7  16 395.694 19.0312  52
   1  -7  17 262.909 12.5254  22
   1  -7  17 253.743 12.3832  23
   1  -7  17 261.298 13.9940  52
   1  -7  18 129.525 8.97998  38
  -1   6  14 198.197 10.0796  29
   1  -6 -13 1561.62 53.2637  15
   1  -6 -13 1473.54 49.1293  25
   1  -6 -12 959.973 40.5213  15
   1  -6 -12 1037.49 36.0258  25
   1  -6 -11 406.901 25.8633  15
   1  -6 -11 394.948 17.5692  39
   1  -6 -11 378.516 19.5138  25
   1  -6 -11 413.831 17.8026  42
   1  -6 -10 1268.54 43.8707  42
   1  -6 -10 1281.30 45.1003  25
   1  -6 -10 1220.69 43.6400  39
   1  -6 -10 1280.05 51.6029  15
   1  -6 -10 1245.28 45.1336  20
   1  -6  -9 1482.95 53.6025  20
   1  -6  -9 1558.42 60.8550  15
   1  -6  -9 1589.76 54.0014  25
   1  -6  -9 1431.50 53.4274  50
   1  -6  -9 1613.37 53.0298  39
   1  -6  -8 170.074 14.1699  44
   1  -6  -8 181.532 16.5101  50
   1  -6  -8 199.382 40.1670   9
   1  -6  -8 158.291 15.0390  25
   1  -6  -8 156.676 15.1175  20
   1  -6  -8 131.420 21.7260  15
   1  -6  -7 298.517 18.7465  44
   1  -6  -7 310.574 20.7104  50
   1  -6  -7 341.396 50.3138   9
   1  -6  -7 315.640 27.3365  15
   1  -6  -7 301.965 18.6561  25
   1  -6  -7 288.060 18.0729  20
   1  -6  -6 66.7845 13.0520  25
   1  -6  -6 37.6583 38.1805   9
   1  -6  -6 87.1842 22.2523  15
   1  -6  -6 61.5456 12.1668  20
   1  -6  -6 70.9305 13.7993  44
   1  -6  -6 49.0135 15.1721  50
   1  -6  -5 733.308 39.1789  15
   1  -6  -5 720.621 29.5170   6
   1  -6  -5 696.416 66.9083   9
   1  -6  -5 709.794 30.7278  25
   1  -6  -5 762.036 33.2417  50
   1  -6  -5 713.285 29.8809  20
   1  -6  -5 799.517 32.4669  44
   1  -6  -4 166.455 23.1913  15
   1  -6  -4 181.741 44.6243   9
   1  -6  -4 245.662 17.2599  53
   1  -6  -4 208.190 19.4048  50
   1  -6  -4 209.854 15.6331  25
   1  -6  -4 203.391 17.8420  44
   1  -6  -4 194.747 15.5642   6
   1  -6  -3 814.766 34.3158  44
   1  -6  -3 845.858 32.9325  25
   1  -6  -3 819.846 67.0554   9
   1  -6  -3 814.156 50.2570   3
   1  -6  -3 813.368 40.0354  15
   1  -6  -3 844.171 34.6529  53
   1  -6  -3 827.045 35.6579  50
   1  -6  -3 845.358 36.0567  27
   1  -6  -3 808.956 35.8927  26
   1  -6  -3 779.641 32.7098   6
   1  -6  -2 13.3248 37.5719   9
   1  -6  -2 5.65548 15.5497   5
   1  -6  -2 3.13352 27.7146   2
   1  -6  -2 39.1500 27.6227   1
   1  -6  -2 27.0635 13.5805  53
   1  -6  -2 40.5921 14.0899  44
   1  -6  -2 37.1827 11.0808  25
   1  -6  -2 6.63029 14.6546  26
   1  -6  -2 16.8844 21.1380   3
   1  -6  -2 51.1588 20.4992  15
   1  -6  -2 24.8168 12.3406   6
   1  -6  -2 38.7713 14.5928  27
   1  -6  -1 93.2746 14.0611  42
   1  -6  -1 110.982 32.9160   2
   1  -6  -1 88.6069 31.0686   1
   1  -6  -1 146.632 28.3819   3
   1  -6  -1 84.6589 11.3228  28
   1  -6  -1 86.2493 16.3602  27
   1  -6  -1 12.9813 33.1530   9
   1  -6  -1 102.680 19.1228   5
   1  -6  -1 84.8476 14.8220  44
   1  -6  -1 112.068 12.2664  25
   1  -6  -1 108.428 17.4501  26
   1  -6  -1 89.7082 15.8319  53
   1  -6  -1 106.633 20.9493  15
   1  -6  -1 92.4650 13.7359   6
   1  -6  -1 127.135 14.3287  39
   1  -6   0 1.34937 13.3040  50
   1  -6   0 4.94923 12.0134  42
   1  -6   0 51.0146 28.0567   2
   1  -6   0 15.3875 27.3376   1
   1  -6   0 9.83529 23.3232   3
   1  -6   0 13.7789 13.6616  27
   1  -6   0 21.3500 9.06118  28
   1  -6   0 29.5589 34.4008   9
   1  -6   0 25.6791 16.7001   5
   1  -6   0 16.8596 8.80041  25
   1  -6   0 12.4660 14.4590  26
   1  -6   0 2.96704 16.7749  15
   1  -6   0 15.7377 13.8709  53
   1  -6   0-4.60368 13.0667  44
   1  -6   0 0.62206 11.6097  39
   1  -6   0 4.82264 11.7975   6
   1  -6   1 74.3672 36.7449   9
   1  -6   1 54.9641 16.9799   5
   1  -6   1 46.7399 12.7015   6
   1  -6   1 64.8481 29.2276   1
   1  -6   1 79.8884 30.7352   2
   1  -6   1 56.8101 25.2541   3
   1  -6   1 62.2784 13.6847  50
   1  -6   1 91.8152 19.7274  15
   1  -6   1 54.0833 12.4940  36
   1  -6   1 64.6170 10.7239  28
   1  -6   1 62.6285 15.8937  27
   1  -6   1 83.7427 16.5779  26
   1  -6   2 839.966 36.7987  22
   1  -6   2 845.250 36.7063  23
   1  -6   2 1047.53 63.5846   1
   1  -6   2 907.868 35.7598   6
   1  -6   2 868.979 40.1046   5
   1  -6   2 901.081 33.8347  28
   1  -6   2 918.843 37.6334  27
   1  -6   2 1005.78 56.4449   3
   1  -6   2 910.186 37.8318  26
   1  -6   2 933.251 36.7844  44
   1  -6   2 893.136 38.4902  40
   1  -6   2 888.299 38.1857  43
   1  -6   2 881.721 35.2709  36
   1  -6   2 966.372 36.9089  50
   1  -6   2 911.198 67.0076   9
   1  -6   2 1016.28 64.0996   2
   1  -6   3 543.188 24.8664  36
   1  -6   3 521.373 46.8434   1
   1  -6   3 513.598 22.7860  28
   1  -6   3 565.023 25.5093  39
   1  -6   3 513.763 24.7464  38
   1  -6   3 568.214 43.1459   3
   1  -6   3 478.610 47.1769   2
   1  -6   3 516.992 27.8265  43
   1  -6   3 513.116 25.1160  42
   1  -6   3 569.890 55.2716   9
   1  -6   3 495.417 25.1657  50
   1  -6   3 532.963 26.2173  23
   1  -6   3 498.389 25.9473  22
   1  -6   3 514.943 24.6376   6
   1  -6   3 482.906 28.7973   5
   1  -6   3 505.363 27.7575  40
   1  -6   3 505.280 25.7697  44
   1  -6   4 4732.87 152.122  23
   1  -6   4 4741.48 152.108  22
   1  -6   4 4852.43 149.213  28
   1  -6   4 4625.99 151.355  38
   1  -6   4 4902.63 150.936  39
   1  -6   4 4769.16 152.483  40
   1  -6   4 4852.68 150.805  42
   1  -6   4 4849.52 152.574  43
   1  -6   4 4906.30 150.533  36
   1  -6   4 4738.15 151.147  44
   1  -6   4 4762.15 150.538  50
   1  -6   4 4988.86 192.375   9
   1  -6   5 2061.11 69.9462  36
   1  -6   5 2031.55 72.1396  26
   1  -6   5 2330.61 110.889   9
   1  -6   5 2076.19 91.3128   3
   1  -6   5 2025.24 68.1736  32
   1  -6   5 2081.05 68.3862  31
   1  -6   5 2046.34 71.8579  22
   1  -6   5 2077.15 71.8777  23
   1  -6   5 2166.85 97.7865   1
   1  -6   5 2046.64 68.6024  28
   1  -6   5 1990.27 71.7883  27
   1  -6   5 2054.96 70.4295  39
   1  -6   5 2109.93 71.5224  38
   1  -6   5 2107.52 72.2831  40
   1  -6   5 2055.87 71.9357  43
   1  -6   5 2045.41 70.3573  42
   1  -6   5 2133.88 69.7084  41
   1  -6   5 2034.90 70.7184  52
   1  -6   5 2116.64 69.5811  50
   1  -6   5 2080.71 70.7069  44
   1  -6   5 2261.04 99.8866   2
   1  -6   5 2181.00 70.8298   6
   1  -6   5 2208.78 74.3600   5
   1  -6   6 1325.96 47.1850  36
   1  -6   6 1296.45 49.5476  26
   1  -6   6 1338.09 83.0098   9
   1  -6   6 1305.49 67.4807   3
   1  -6   6 1275.12 46.2075  31
   1  -6   6 1251.44 46.0110  32
   1  -6   6 1265.78 48.9619  22
   1  -6   6 1341.92 49.2450  23
   1  -6   6 1457.49 74.5249   1
   1  -6   6 1317.84 46.2824  28
   1  -6   6 1293.61 49.2230  27
   1  -6   6 1279.85 48.7374  38
   1  -6   6 1354.02 47.9016  39
   1  -6   6 1241.03 49.5297  40
   1  -6   6 1267.44 49.6861  43
   1  -6   6 1238.48 47.3459  42
   1  -6   6 1293.01 47.2513  41
   1  -6   6 1282.36 48.5343  52
   1  -6   6 1429.12 47.9390  44
   1  -6   6 1506.49 76.3532   2
   1  -6   6 1368.89 48.0054   6
   1  -6   6 1401.84 51.2894   5
   1  -6   7 697.952 28.4374  36
   1  -6   7 654.974 31.0703  26
   1  -6   7 700.107 62.2855   9
   1  -6   7 697.601 28.3046  32
   1  -6   7 654.599 28.0703  31
   1  -6   7 673.397 28.5923  44
   1  -6   7 768.318 52.9691   1
   1  -6   7 673.340 29.7808  52
   1  -6   7 694.624 27.7985  28
   1  -6   7 627.967 30.4192  27
   1  -6   7 647.020 45.3508   3
   1  -6   7 650.426 30.7346  40
   1  -6   7 620.087 28.4295  39
   1  -6   7 640.182 30.2856  38
   1  -6   7 630.922 50.0407   2
   1  -6   7 586.559 29.5907  22
   1  -6   7 636.676 29.9800  23
   1  -6   7 607.279 28.0311  41
   1  -6   7 606.399 28.5822  42
   1  -6   7 613.825 30.5526  43
   1  -6   7 652.701 28.5140   6
   1  -6   7 713.371 32.0927   5
   1  -6   8 1517.32 56.9263  23
   1  -6   8 1551.28 57.0726  22
   1  -6   8 1616.32 56.9100  27
   1  -6   8 1574.88 54.6173  28
   1  -6   8 1592.16 56.2240  41
   1  -6   8 1540.87 55.0070  42
   1  -6   8 1582.46 57.4152  43
   1  -6   8 1555.59 54.8995  32
   1  -6   8 1630.88 55.2514  31
   1  -6   8 1532.92 56.9301  40
   1  -6   8 1539.60 54.8924  39
   1  -6   8 1446.07 72.9149   3
   1  -6   8 1629.65 57.1225  26
   1  -6   8 1557.01 55.0147   6
   1  -6   8 1620.29 54.7028  44
   1  -6   8 1545.52 57.3794  38
   1  -6   8 1588.25 55.0378  36
   1  -6   8 1642.50 57.1260  53
   1  -6   8 1475.30 56.5367  52
   1  -6   9-7.42022 13.8146  22
   1  -6   9 23.7221 13.9448  53
   1  -6   9-6.63072 13.7746  52
   1  -6   9 12.3679 11.7967  39
   1  -6   9 11.2734 13.3212  38
   1  -6   9 4.36041 15.0170  43
   1  -6   9 7.65400 11.7932  42
   1  -6   9 22.8869 14.8418  26
   1  -6   9-0.61806 13.1198  31
   1  -6   9 2.46727 13.0720  32
   1  -6   9-2.21004 13.9323  23
   1  -6   9-2.15202 14.7844  40
   1  -6   9 2.06907 12.2248  41
   1  -6   9 12.7577 11.7850  28
   1  -6   9 27.3929 14.1388  27
   1  -6   9 1.04273 10.5863  37
   1  -6   9 2.33991 11.5328  36
   1  -6   9 4.69354 11.0848   6
   1  -6  10 12.6714 14.7351  22
   1  -6  10-12.6066 13.8743  27
   1  -6  10-4.17652 11.6155  28
   1  -6  10-7.62727 13.6914  38
   1  -6  10-1.70780 11.2749  39
   1  -6  10 6.02040 14.3191  52
   1  -6  10-2.58471 12.7620  53
   1  -6  10 5.55026 10.5068   6
   1  -6  10 8.64904 15.3733  43
   1  -6  10 5.13371 11.5703  42
   1  -6  10 24.3928 12.8327  31
   1  -6  10 11.5175 13.0717  32
   1  -6  10-0.73922 13.8925  23
   1  -6  10-2.13004 14.2854  40
   1  -6  10-0.71307 12.1540  41
   1  -6  10 4.98283 11.4298  37
   1  -6  10-3.48387 10.8324  36
   1  -6  10-9.40294 14.3025  26
   1  -6  11 172.689 15.7857  28
   1  -6  11 137.677 17.1313  22
   1  -6  11 157.597 17.5803  52
   1  -6  11 181.619 15.6525  53
   1  -6  11 150.067 17.2067  38
   1  -6  11 156.868 14.1593  42
   1  -6  11 156.808 17.6822  43
   1  -6  11 158.576 17.3136  41
   1  -6  11 172.384 16.5636  26
   1  -6  11 190.723 16.8655  32
   1  -6  11 163.687 16.3566  31
   1  -6  11 166.953 17.6992  23
   1  -6  11 170.165 17.3579  40
   1  -6  11 153.286 13.7934  39
   1  -6  11 174.812 16.2202  27
   1  -6  11 134.078 14.4872  36
   1  -6  11 158.531 14.8362  37
   1  -6  11 165.707 13.2430   6
   1  -6  12 37.0827 12.5179  27
   1  -6  12 20.7009 12.4670  28
   1  -6  12 30.7894 11.5206  36
   1  -6  12 40.2633 12.5764  37
   1  -6  12 38.6962 13.6900  40
   1  -6  12 34.2783 13.9831  41
   1  -6  12 42.7640 14.5905  23
   1  -6  12 53.5816 16.2111  38
   1  -6  12 28.4975 10.1659  39
   1  -6  12 36.2850 12.5326  26
   1  -6  12 44.5433 14.4832  22
   1  -6  12 35.7067 11.1535  53
   1  -6  12 25.0051 14.3932  52
   1  -6  12 19.2468 10.0240  42
   1  -6  12 46.2407 14.5852  43
   1  -6  12 28.5015 14.1384  31
   1  -6  12 33.6991 14.1858  32
   1  -6  13 20.0066 13.2113  40
   1  -6  13-3.50605 13.8940  23
   1  -6  13 15.0244 13.8599  31
   1  -6  13 12.3802 13.8815  32
   1  -6  13 5.64558 13.8111  22
   1  -6  13 11.1248 10.7058  27
   1  -6  13 16.7081 12.7136  28
   1  -6  13 26.5534 12.4387  37
   1  -6  13 22.9516 11.3353  26
   1  -6  13 9.63203 15.0075  52
   1  -6  13 7.64902 13.3125  43
   1  -6  14 82.5697 13.5162  40
   1  -6  14 58.3554 14.2525  31
   1  -6  14 60.0894 14.1672  32
   1  -6  14 60.7371 12.4496  37
   1  -6  14 67.4277 13.6251  43
   1  -6  14 55.2380 14.5506  22
   1  -6  14 50.3128 14.2390  23
   1  -6  14 83.4031 15.3903  52
   1  -6  15 956.680 35.9755  40
   1  -6  15 949.850 38.5751  52
   1  -6  15 996.934 36.7266  37
   1  -6  15 923.951 37.6338  41
   1  -6  15 988.181 36.1615  43
   1  -6  15 974.905 37.6374  23
   1  -6  15 976.907 37.7663  22
   1  -6  15 899.991 37.2681  32
   1  -6  15 921.019 37.5772  31
   1  -6  16 823.760 32.2725  37
   1  -6  16 852.462 34.4049  38
   1  -6  16 856.562 33.3232  22
   1  -6  16 815.338 33.0765  23
   1  -6  16 824.565 33.9178  41
   1  -6  17 261.466 17.0791  38
   1  -6  17 261.810 15.8325  23
   1  -6  17 265.076 15.9320  22
   1  -6  17 246.136 16.3385  41
   1  -6  18 304.104 16.7084  38
   1  -6  18 305.720 15.2247  22
   1  -6  18 293.831 15.1370  23
   1  -6  18 314.596 16.4428  41
   1  -6  19 202.153 12.2270  52
   1  -6  19 229.654 12.4187  38
   1  -6  19 197.598 10.7960  23
   1  -6  19 202.555 10.8865  22
   1  -6  19 223.149 12.0806  41
   1  -6  20 57.4920 5.66203  38
   1  -6  20 68.5463 5.99655  52
   1  -5 -17 245.317 9.47414  25
   1  -5 -16 20.6787 6.55916  25
  -1   5  16 19.9728 3.92737  49
   1  -5 -15 34.6089 8.91060  25
  -1   5  15 29.3252 6.46573  49
   1  -5 -15 20.8873 11.8279  15
   1  -5 -14 55.4731 10.8138  25
  -1   5  14 70.4949 9.12730  49
   1  -5 -14 88.6678 12.4596  20
   1  -5 -14 67.7469 15.6371  15
   1  -5 -13 599.715 27.4466  20
   1  -5 -13 647.520 26.7269  25
   1  -5 -13 589.840 24.2733  34
   1  -5 -13 659.180 32.9819  15
  -1   5  13 629.171 24.7815  49
   1  -5 -12 283.016 16.7872  34
   1  -5 -12 360.087 26.4416  15
   1  -5 -12 323.218 20.6302  20
  -1   5  12 323.216 17.1102  49
   1  -5 -11 832.422 69.1204   9
   1  -5 -11 862.294 42.3822  15
   1  -5 -11 781.010 31.9985  34
   1  -5 -11 904.065 36.1262  20
  -1   5  11 867.468 32.7849  49
   1  -5 -10 96.0295 15.4329  20
   1  -5 -10 79.9965 23.3341  12
   1  -5 -10 70.0853 36.1693   9
   1  -5 -10 56.3980 20.6008  15
   1  -5 -10 49.1558 12.6283  50
  -1   5  10 75.5017 11.2110  49
   1  -5  -9 43.1847 14.0960  20
   1  -5  -9-10.1442 21.1192  12
   1  -5  -9-9.43483 32.9126   9
   1  -5  -9 14.7625 12.9116  25
  -1   5   9 12.8301 10.4394  49
   1  -5  -9 23.2682 12.7771  50
   1  -5  -9 3.47939 20.6335  15
   1  -5  -8 25.1272 20.0883  15
   1  -5  -8 51.4760 12.3835  25
   1  -5  -8 32.6660 34.2585   9
  -1   5   8 40.7152 10.2345  49
   1  -5  -8 43.2458 14.0061  50
   1  -5  -8 35.2165 13.1414  20
   1  -5  -7 135.495 14.9199  20
   1  -5  -7 146.965 23.1599  15
   1  -5  -7 133.400 15.1811  25
   1  -5  -7 116.077 12.5098  34
   1  -5  -7 123.228 16.0692  50
   1  -5  -7 123.051 13.7367  44
   1  -5  -7 131.777 38.8102   9
   1  -5  -6 279.847 17.7070  25
   1  -5  -6 294.298 18.2330  44
   1  -5  -6 293.442 18.7481  20
   1  -5  -6 258.771 15.4638  34
   1  -5  -6 324.743 26.6897  15
   1  -5  -6 287.673 19.8483  50
   1  -5  -6 258.310 18.1754  17
   1  -5  -5 2065.38 70.1759  50
   1  -5  -5 2035.01 69.1761  44
   1  -5  -5 2028.23 83.9626  12
   1  -5  -5 2177.60 109.479   9
   1  -5  -5 2214.50 92.4219   2
   1  -5  -5 2190.96 70.8039   5
   1  -5  -5 2084.26 90.3116   1
   1  -5  -5 1987.38 68.9904  25
   1  -5  -5 2081.12 69.6811  17
   1  -5  -5 2122.00 75.3791  15
   1  -5  -5 1950.76 68.8516  20
   1  -5  -4 2092.86 68.6223  50
   1  -5  -4 2061.59 67.0258  53
   1  -5  -4 1980.89 67.0904  44
   1  -5  -4 1847.60 79.0644  12
   1  -5  -4 1906.92 67.8633  27
   1  -5  -4 1897.69 67.8614  26
   1  -5  -4 2002.96 82.3959   3
   1  -5  -4 1894.88 102.893   9
   1  -5  -4 1931.36 88.9071   2
   1  -5  -4 1924.97 65.6690   6
   1  -5  -4 2107.01 69.1558   5
   1  -5  -4 1853.21 86.6990   1
   1  -5  -4 2056.46 66.8642  25
   1  -5  -4 2109.58 73.6613  15
   1  -5  -4 2017.77 67.1289  17
   1  -5  -4 1987.15 66.5871  20
   1  -5  -3 41.1975 16.2746  12
   1  -5  -3 23.1188 11.9224  50
   1  -5  -3 20.0024 24.6770   2
   1  -5  -3 17.0101 23.1526   1
   1  -5  -3 72.7829 34.9735   9
   1  -5  -3 34.8247 13.7236   5
   1  -5  -3 4.36847 12.8469  27
   1  -5  -3 29.7409 17.1800  15
   1  -5  -3 22.7937 11.8019  44
   1  -5  -3 21.0162 9.96535   6
   1  -5  -3 19.3025 19.6942   3
   1  -5  -3 23.1762 11.2252  53
   1  -5  -3 20.1827 10.1300  25
   1  -5  -3 31.5152 13.3970  26
   1  -5  -2 485.338 30.0053  12
   1  -5  -2 504.872 43.0187   1
   1  -5  -2 536.367 53.7806   9
   1  -5  -2 537.349 38.0671   3
   1  -5  -2 518.822 25.4305  27
   1  -5  -2 528.509 29.9887  15
   1  -5  -2 488.720 24.1822  44
   1  -5  -2 479.880 26.5802   5
   1  -5  -2 541.403 23.4095   6
   1  -5  -2 496.363 43.5303   2
   1  -5  -2 556.428 25.0024  50
   1  -5  -2 591.729 25.4793  53
   1  -5  -2 538.274 25.8468  26
   1  -5  -1 2.99947 12.7760  27
   1  -5  -1-2.02276 14.1120   5
   1  -5  -1 6.55009 15.0144  15
   1  -5  -1 9.23760 9.96033   6
   1  -5  -1 3.84273 21.2577   3
   1  -5  -1-12.5296 25.5519   2
   1  -5  -1 9.74765 24.6715   1
   1  -5  -1 5.90150 10.6074  44
   1  -5  -1-1.11257 11.5845  12
   1  -5  -1 21.2815 13.4655  26
   1  -5  -1 49.4878 32.2666   9
   1  -5   0 746.388 33.7972   5
   1  -5   0 740.701 45.4492   3
   1  -5   0 625.745 56.6743   9
   1  -5   0 729.267 52.3057   1
   1  -5   0 761.663 52.5669   2
   1  -5   0 794.322 35.3385  15
   1  -5   1-0.67313 13.3193   5
   1  -5   1 6.61208 31.0982   9
   1  -5   1 14.9322 27.1998   2
   1  -5   1 12.1183 25.3185   1
   1  -5   1-15.2263 19.8153   3
   1  -5   1-2.29062 15.0656  15
   1  -5   2 1109.57 43.7670   5
   1  -5   2 1087.38 64.1478   2
   1  -5   2 1104.23 56.4658   3
   1  -5   2 1163.05 44.5341  15
   1  -5   2 1105.13 63.2077   1
   1  -5   2 1030.91 68.6474   9
   1  -5   3 191.394 37.6879   9
   1  -5   4 14.8882 25.3905   2
   1  -5   4-9.66015 24.3613   1
   1  -5   4 3.21133 30.9533   9
   1  -5   4 1.33363 13.5983   5
   1  -5   5 2172.22 72.1233  27
   1  -5   5 1984.43 94.1787   2
   1  -5   5 1980.11 93.9050   1
   1  -5   5 2146.84 88.1317   3
   1  -5   5 2155.81 72.2140  26
   1  -5   5 2099.25 102.554   9
   1  -5   5 2212.33 73.8623   5
   1  -5   6 161.349 14.8706  38
   1  -5   6 173.160 14.7754  23
   1  -5   6 164.079 15.0274  22
   1  -5   6 159.535 14.5712  27
   1  -5   6 162.179 13.3725  36
   1  -5   6 197.853 38.5431   9
   1  -5   6 157.063 30.3590   1
   1  -5   6 151.581 31.0504   2
   1  -5   6 187.274 15.5031  26
   1  -5   6 147.475 23.8300   3
   1  -5   6 176.715 13.8837  39
   1  -5   6 172.018 15.6853  40
   1  -5   6 167.310 17.6787   5
   1  -5   6 169.967 13.5621   6
   1  -5   6 200.830 15.1130  52
   1  -5   6 186.950 14.2203  42
   1  -5   7 179.669 15.5468  38
   1  -5   7 163.314 15.4423  22
   1  -5   7 173.054 15.2409  27
   1  -5   7 174.091 13.8630  28
   1  -5   7 144.346 29.3848   1
   1  -5   7 203.106 32.2542   2
   1  -5   7 181.321 14.7110  41
   1  -5   7 186.026 14.4492  42
   1  -5   7 179.969 15.7449  26
   1  -5   7 180.373 17.7192   5
   1  -5   7 178.109 14.1258   6
   1  -5   7 166.038 14.0694  32
   1  -5   7 197.871 14.4624  31
   1  -5   7 172.339 14.0393  36
   1  -5   7 192.798 16.0490  40
   1  -5   7 168.523 14.0727  39
   1  -5   7 136.770 24.8019   3
   1  -5   7 168.583 15.4957  52
   1  -5   7 153.675 15.3255  23
   1  -5   8 217.352 28.0810   3
   1  -5   8 240.220 16.7312  27
   1  -5   8 186.520 14.6146  28
   1  -5   8 211.516 29.4049   1
   1  -5   8 174.162 29.0360   2
   1  -5   8 229.157 16.2283  41
   1  -5   8 215.383 15.4049  42
   1  -5   8 219.923 17.0701  22
   1  -5   8 197.080 16.4439  23
   1  -5   8 238.463 16.7137  40
   1  -5   8 207.063 15.2143  39
   1  -5   8 216.973 14.7629   6
   1  -5   8 198.614 17.2193   5
   1  -5   8 223.127 14.9926  37
   1  -5   8 220.394 15.4161  36
   1  -5   8 191.600 15.5277  31
   1  -5   8 229.895 15.9303  32
   1  -5   8 203.645 16.6166  38
   1  -5   8 204.947 16.9137  26
   1  -5   9-4.29633 10.9226  39
   1  -5   9-1.36117 12.7905  38
   1  -5   9-3.25459 10.5600  37
   1  -5   9 3.87827 10.4231  36
   1  -5   9 21.5738 21.9772   2
   1  -5   9-6.93783 19.3553   1
   1  -5   9 4.73684 11.4143  32
   1  -5   9-15.4327 11.6895  31
   1  -5   9-0.66635 12.4442  22
   1  -5   9-5.24592 11.6524  27
   1  -5   9-1.67446 10.4786  28
   1  -5   9 0.61934 12.4837  40
   1  -5   9 3.81544 11.6476  41
   1  -5   9-5.01095 11.5357   5
   1  -5   9 0.59187 11.9731  26
   1  -5   9-0.58180 10.8997  53
   1  -5   9 6.98041 9.68778   6
   1  -5   9 7.22207 12.1441  23
   1  -5   9 14.4316 10.8903  42
   1  -5   9 3.88041 17.9437   3
   1  -5  10 781.893 32.0926  27
   1  -5  10 740.004 34.1750  54
   1  -5  10 783.317 32.3018  26
   1  -5  10 759.939 33.7941  23
   1  -5  10 785.877 34.0473  22
   1  -5  10 846.779 33.9173  41
   1  -5  10 795.842 31.6134  42
   1  -5  10 786.398 32.4261  37
   1  -5  10 839.721 32.3306  36
   1  -5  10 845.230 32.5631  53
   1  -5  10 760.822 33.3694  32
   1  -5  10 767.044 33.5303  31
   1  -5  10 799.879 34.3468  38
   1  -5  10 813.513 33.2508  40
   1  -5  10 854.215 32.0050  39
   1  -5  10 795.950 32.6739  28
   1  -5  11 26.3989 14.3297  22
   1  -5  11 24.3695 10.5684  42
   1  -5  11 34.4922 12.3073  36
   1  -5  11 27.4443 13.6202  37
   1  -5  11 30.5444 13.4799  40
   1  -5  11 32.3666 14.5429  31
   1  -5  11 23.0625 14.3186  32
   1  -5  11 27.6000 10.5882  39
   1  -5  11 35.3589 12.0475  26
   1  -5  11 29.8130 11.4538  27
   1  -5  11 27.2389 12.6884  28
   1  -5  11 37.9351 14.0453  23
   1  -5  12 240.561 15.3338  39
   1  -5  12 203.318 17.1821  40
   1  -5  12 216.296 18.0798  22
   1  -5  12 231.133 18.5954  23
   1  -5  12 224.236 18.4572  28
   1  -5  12 215.113 18.2991  37
   1  -5  12 229.813 16.8530  36
   1  -5  12 214.131 15.0733  42
   1  -5  12 218.957 14.7100  35
   1  -5  13 190.147 14.0275  35
   1  -5  13 184.938 17.7011  41
   1  -5  13 239.373 18.6545  37
   1  -5  13 172.061 17.2672  28
   1  -5  13 206.887 16.8775  40
   1  -5  13 193.737 17.1401  22
   1  -5  13 198.347 16.9326  23
   1  -5  14 264.243 16.2950  35
   1  -5  14 251.681 19.4999  23
   1  -5  14 287.544 19.7939  22
   1  -5  14 292.497 21.5569  38
   1  -5  14 301.699 19.6515  37
   1  -5  14 296.398 21.1768  41
   1  -5  14 240.528 20.8781  54
   1  -5  14 244.570 17.6535  40
   1  -5  15 75.5037 16.2089  38
   1  -5  15 60.9565 16.2751  54
   1  -5  15 63.5861 14.3501  37
   1  -5  15 72.4639 11.0039  35
   1  -5  15 69.4132 16.0076  31
   1  -5  15 62.4727 15.5770  32
   1  -5  15 63.9725 14.5375  23
   1  -5  15 63.9930 15.0215  22
   1  -5  15 43.0590 12.0835  40
   1  -5  15 85.0955 15.5258  41
   1  -5  16 135.443 16.1974  41
   1  -5  16 144.485 15.8773  23
   1  -5  16 169.529 16.4230  22
   1  -5  16 150.048 17.7486  38
   1  -5  16 164.529 15.7942  37
   1  -5  17 11.1963 12.1549  41
   1  -5  17-5.13937 12.3176  22
   1  -5  17 16.4519 12.2273  23
   1  -5  17-16.1122 14.0488  38
   1  -5  17 2.81932 12.0854  37
   1  -5  18 24.9007 11.0978  41
   1  -5  18 29.3683 10.8729  22
   1  -5  18 25.3327 12.2368  38
   1  -5  18 26.3745 10.8535  23
   1  -5  18 27.9674 12.7065  52
   1  -5  19 870.908 31.4721  23
   1  -5  19 867.280 31.4851  22
   1  -5  19 859.987 31.6671  41
   1  -5  19 838.056 32.2540  38
   1  -5  19 886.192 32.5734  52
   1  -5  20 497.768 18.7088  22
   1  -5  20 467.360 18.5861  23
   1  -5  20 483.494 18.5597  41
   1  -5  20 462.670 19.6308  52
   1  -5  20 499.329 19.6476  38
   1  -5  21 83.6697 6.35499  52
   1  -5  21 74.9172 5.85896  38
   1  -4 -18 932.687 28.6309  25
  -1   4  18 886.070 29.1062  29
   1  -4 -17 849.453 30.7278  34
   1  -4 -17 941.954 31.6570  25
  -1   4  17 916.380 31.1359  49
  -1   4  17 933.723 32.1536  29
   1  -4 -16 250.891 15.1774  25
   1  -4 -16 304.026 17.4688  20
  -1   4  16 272.865 14.6275  49
   1  -4 -15 222.337 15.4104  25
   1  -4 -15 228.187 17.5567  20
  -1   4  15 218.356 14.5999  49
   1  -4 -14 172.564 15.5478  25
   1  -4 -14 180.364 17.6641  20
  -1   4  14 176.561 14.4206  49
   1  -4 -13 657.286 29.1129  25
  -1   4  13 654.136 28.1143  49
   1  -4 -12 10.3699 13.4262  25
  -1   4  12-9.66519 11.8966  49
   1  -4 -11 23.5152 15.2790  20
  -1   4  11 2.42914 10.9801  49
   1  -4 -11 7.22361 12.7134  25
  -1   4  11 15.2119 11.4606  14
   1  -4 -10 0.73933 13.8292  20
   1  -4 -10 7.10230 12.5290  25
  -1   4  10 17.7000 11.8144  49
   1  -4 -10 29.5139 11.3652  50
  -1   4   9 11.1819 10.6700  49
   1  -4  -9 26.3625 11.7790  50
   1  -4  -9 9.86839 12.7626  20
   1  -4  -8 12.5732 11.5456  50
   1  -4  -8 10.5922 12.2763  20
   1  -4  -7 205.797 14.8486  50
   1  -4  -7 149.854 15.4079  20
   1  -4  -7 211.832 31.3063  13
   1  -4  -7 166.787 14.6566  25
   1  -4  -6 8.75689 9.95103  25
   1  -4  -6 16.2157 11.7330  50
   1  -4  -6 28.2595 20.7072  13
   1  -4  -6 23.5837 18.9569   2
   1  -4  -6 21.1864 17.8801   1
   1  -4  -5 1641.15 68.2531  13
   1  -4  -5 1492.50 67.7826   2
   1  -4  -5 1376.47 50.6844   5
   1  -4  -5 1434.17 60.7940   3
   1  -4  -5 1476.04 66.5612   1
   1  -4  -4 287.209 28.8905  13
   1  -4  -4 274.230 28.8470   2
   1  -4  -4 258.753 17.4166   5
   1  -4  -4 317.895 26.8959   3
   1  -4  -4 276.610 29.2688   1
   1  -4  -3 5532.43 188.119  13
   1  -4  -3 5317.40 185.498   3
   1  -4  -3 5720.79 192.562   2
   1  -4  -3 5770.37 175.012   5
   1  -4  -3 5726.09 192.057   1
   1  -4  -2 9491.00 303.828   1
   1  -4  -2 9201.86 297.884  13
   1  -4  -2 8867.31 314.359   9
   1  -4  -2 9517.25 298.146   3
   1  -4  -2 9434.89 304.203   2
   1  -4  -2 9255.89 288.115  15
   1  -4  -2 9663.41 286.852   5
   1  -4  -1 2166.37 81.1182   3
   1  -4  -1 2083.93 71.8141  15
   1  -4  -1 2231.31 87.4171   1
   1  -4  -1 2133.13 75.8048  12
   1  -4  -1 2139.31 97.8324   9
   1  -4  -1 2128.12 86.8984   2
   1  -4  -1 2035.18 79.5345   7
   1  -4  -1 2134.14 70.7575   5
   1  -4   0 6920.87 221.559   3
   1  -4   0 6756.86 210.594  15
   1  -4   0 7021.53 227.705   1
   1  -4   0 6670.35 213.200  12
   1  -4   0 6549.75 235.300   9
   1  -4   0 7008.49 228.460   2
   1  -4   0 6974.87 218.405   7
   1  -4   0 6849.27 209.929   5
   1  -4   1 1863.04 77.5329   2
   1  -4   1 1728.30 59.1940  15
   1  -4   1 1718.64 59.1639  12
   1  -4   1 1646.92 58.3604   5
   1  -4   1 1768.69 75.7448   1
   1  -4   1 1671.01 82.3758   9
   1  -4   1 1625.59 68.0172   3
   1  -4   2 28.8567 30.5766   9
   1  -4   2 50.4251 27.1418   2
   1  -4   2 56.9045 26.8173   1
   1  -4   2 32.1214 7.95248  12
   1  -4   2 30.6411 19.1652   3
   1  -4   2 41.3709 12.3690  15
   1  -4   3 5117.45 182.368   9
   1  -4   4 10870.9 353.605   3
   1  -4   4 11925.1 360.589   1
   1  -4   4 11214.3 342.529   5
   1  -4   4 11617.7 360.529   2
   1  -4   5 23185.1 713.376   3
   1  -4   5 23265.5 717.734   1
   1  -4   5 23401.2 701.267   5
   1  -4   5 23616.3 718.506   2
   1  -4   6 1612.57 65.9502   3
   1  -4   6 1513.69 69.5717   1
   1  -4   6 1597.86 54.6363   5
   1  -4   6 1570.63 70.2018   2
   1  -4   7 9.20344 18.5715   2
   1  -4   7 5.38592 19.2585   1
   1  -4   7 7.10180 11.1544   5
   1  -4   7 41.3621 19.0731   3
   1  -4   8 67.3524 21.4805   1
   1  -4   8 81.8570 22.0945   2
   1  -4   8 69.3563 18.8444   3
   1  -4   8 79.4524 12.3507   5
   1  -4   9 75.0130 11.5465  28
   1  -4   9 102.973 12.2284  32
   1  -4   9 114.942 12.7029  31
   1  -4   9 101.817 12.5602  41
   1  -4   9 99.9720 8.79732  16
   1  -4   9 97.3330 12.7374  37
   1  -4   9 92.8982 11.7183   5
   1  -4   9 106.002 20.8938   2
   1  -4   9 108.193 20.5875   1
   1  -4   9 110.885 13.4183  38
   1  -4   9 83.7161 13.0498  54
   1  -4  10 3200.02 96.6453  24
   1  -4  10 2940.06 95.6130  42
   1  -4  10 2904.87 95.6453  39
   1  -4  10 3021.16 96.6497  40
   1  -4  10 2986.21 96.4639  36
   1  -4  10 3129.17 97.2968  37
   1  -4  10 2964.89 96.9662  28
   1  -4  10 2873.22 94.4483  16
   1  -4  10 3065.38 97.7119  23
   1  -4  10 3147.60 97.9762  22
   1  -4  11 1254.32 45.3513  24
   1  -4  11 1300.17 46.5951  37
   1  -4  11 1163.61 44.9409  36
   1  -4  11 1268.76 43.4565  16
   1  -4  11 1277.87 45.0157  29
   1  -4  11 1251.50 45.9482  28
   1  -4  11 1338.64 46.7553  41
   1  -4  11 1187.48 43.9875  42
   1  -4  11 1286.80 46.2896  32
   1  -4  11 1322.82 46.4367  31
   1  -4  11 1184.60 43.9644  39
   1  -4  11 1284.79 45.3605  40
   1  -4  11 1277.93 46.3842  23
   1  -4  11 1251.67 46.4444  22
   1  -4  12 913.132 38.7636  38
   1  -4  12 976.045 38.3170  37
   1  -4  12 926.655 36.4395  36
   1  -4  12 959.733 39.2797  54
   1  -4  12 940.049 35.0031  16
   1  -4  12 960.255 37.4031  28
   1  -4  12 958.233 36.2651  29
   1  -4  12 965.486 38.0919  41
   1  -4  12 986.748 38.4013  31
   1  -4  12 945.533 37.8938  32
   1  -4  12 921.941 36.4186  40
   1  -4  12 959.886 38.3127  23
   1  -4  12 988.934 38.6525  22
   1  -4  13 571.897 27.8937  23
   1  -4  13 538.644 27.7404  22
   1  -4  13 569.294 24.1572  16
   1  -4  13 575.145 27.6909  28
   1  -4  13 540.467 25.0958  29
   1  -4  13 534.631 27.2297  41
   1  -4  13 559.931 25.7411  40
   1  -4  13 589.945 28.6289  31
   1  -4  13 547.274 27.8862  32
   1  -4  13 534.351 28.1507  38
   1  -4  13 575.489 29.0852  54
   1  -4  14 104.760 17.1080  54
   1  -4  14 88.2655 11.8536  16
   1  -4  14 114.494 13.1920  29
   1  -4  14 89.4952 15.5218  23
   1  -4  14 98.3296 13.0506  40
   1  -4  14 94.8317 15.0198  41
   1  -4  14 87.9130 15.6832  31
   1  -4  14 116.157 16.6097  32
   1  -4  14 101.795 15.8042  22
   1  -4  14 133.144 17.7404  38
   1  -4  15 33.0033 15.5236  54
   1  -4  15 33.9049 10.4746  16
   1  -4  15 33.6658 11.3916  29
   1  -4  15 30.4036 14.1545  23
   1  -4  15 16.1734 11.3465  40
   1  -4  15 19.2476 12.9503  41
   1  -4  15 18.0146 14.6903  31
   1  -4  15 27.6323 14.7067  32
   1  -4  15 21.2592 14.0825  22
   1  -4  15 20.5839 15.2457  38
   1  -4  16 7.55330 13.5359  37
   1  -4  16-6.06736 13.9068  54
   1  -4  16 16.0107 13.3393  23
   1  -4  16-0.51782 9.56758  16
   1  -4  16-7.50047 12.9077  41
   1  -4  16 9.16067 9.84089  40
   1  -4  16-4.96744 10.3836  29
   1  -4  16 0.73532 13.8335  38
   1  -4  16-0.70324 12.7957  22
   1  -4  16-7.99466 11.5623  35
   1  -4  17 571.118 27.5901  38
   1  -4  17 555.514 27.0464  37
   1  -4  17 603.172 28.4179  54
   1  -4  17 569.428 27.0536  22
   1  -4  17 546.718 27.0014  23
   1  -4  17 516.991 23.8436  29
   1  -4  17 558.930 23.5044  16
   1  -4  17 572.530 26.0667  41
   1  -4  17 533.013 24.2909  35
   1  -4  18 783.386 31.8751  38
   1  -4  18 737.028 31.3884  37
   1  -4  18 739.085 30.9184  22
   1  -4  18 768.427 31.0676  23
   1  -4  18 761.400 31.9518  54
   1  -4  18 730.235 28.4923  29
   1  -4  18 749.529 30.6200  41
   1  -4  18 750.075 28.9754  35
   1  -4  19 23.5969 9.85766  41
   1  -4  19 11.8976 11.0367  38
   1  -4  19 25.1786 10.3366  22
   1  -4  19 34.7637 10.6987  23
   1  -4  19 9.73585 10.9124  54
   1  -4  20-2.27248 9.16427  38
   1  -4  20-0.35173 8.76933  22
   1  -4  20 5.61297 8.50966  23
   1  -4  20-5.03803 7.24258  41
   1  -4  21 1.32842 5.67831  23
   1  -4  21-3.53383 5.65496  22
   1  -4  21 8.21780 6.98290  52
   1  -4  21 3.42521 6.02345  38
  -1   3  20 7.48096 3.54789  29
   1  -3 -19 32.0492 9.23837  15
  -1   3  19 56.7666 7.14462  49
   1  -3 -19 44.3083 7.08884  34
   1  -3 -19 41.8276 5.94971  25
  -1   3  19 67.9325 8.04269  29
   1  -3 -18 1.54887 7.55191  25
  -1   3  18 2.90612 7.18787  16
  -1   3  18 3.55713 8.38184  49
  -1   3  18-3.48333 9.53440  29
  -1   3  17 76.4145 11.6972  49
   1  -3 -17 93.1072 10.9558  25
  -1   3  17 98.1631 12.6789  29
  -1   3  17 79.0840 10.4824  16
   1  -3 -17 80.5188 12.9558  20
   1  -3 -16 153.080 16.2436  20
  -1   3  16 179.865 14.9392  49
   1  -3 -16 155.793 14.4854  25
   1  -3 -15 4.94445 13.3577  20
   1  -3 -15 4.64469 11.7344  25
  -1   3  15-13.3154 12.0660  49
  -1   3  14 0.71106 13.4882  14
   1  -3 -14-12.8324 15.3661  20
   1  -3 -14-3.76139 12.9754  25
  -1   3  14 7.68688 10.0922  55
  -1   3  14 2.57193 12.3087  49
  -1   3  13 389.346 22.9537  14
   1  -3 -13 370.326 24.1570  20
   1  -3 -13 391.058 22.3564  25
  -1   3  13 403.919 22.0849  49
  -1   3  13 389.906 19.7171  55
  -1   3  12 1847.77 61.9965  49
  -1   3  12 1848.48 63.1602  14
  -1   3  12 1708.96 59.7783  55
   1  -3 -12 1745.43 63.6700  20
   1  -3 -11 82.2676 15.0193  20
  -1   3  11 64.0761 14.0236  14
  -1   3  11 67.1901 12.7608  49
  -1   3  10 3972.31 128.674  14
  -1   3  10 4142.83 128.485  49
  -1   3   9 1076.42 39.8500  14
   1  -3  -9 1037.68 58.8158  13
  -1   3   8 4962.67 152.313  14
   1  -3  -8 4648.52 171.533  13
  -1   3   7 3841.52 117.716  14
   1  -3  -7 3688.53 128.075   1
   1  -3  -7 3654.43 135.634  13
   1  -3  -7 3688.31 128.523   2
  -1   3   6 1519.45 49.0243  14
   1  -3  -6 1372.29 60.2040   1
   1  -3  -6 1458.56 63.4274   7
   1  -3  -6 1363.51 60.1165   2
   1  -3  -5 600.552 31.5564   3
   1  -3  -5 613.891 35.8914   1
   1  -3  -5 618.261 36.2434   7
   1  -3  -5 664.413 36.7689   2
   1  -3  -4 4059.27 135.943   2
   1  -3  -4 3956.10 135.345   1
   1  -3  -4 3773.57 130.918   3
   1  -3  -4 4101.48 136.497  13
   1  -3  -4 3994.45 134.286   7
   1  -3  -3 4457.34 145.231   3
   1  -3  -3 4315.87 149.741   1
   1  -3  -3 4572.58 148.924  13
   1  -3  -3 4417.65 150.597   2
   1  -3  -2 9695.19 292.721   3
   1  -3  -2 9324.44 296.717   1
   1  -3  -2 9189.65 293.618  13
   1  -3  -2 9308.33 296.816   2
   1  -3  -1 421.629 32.8032   2
   1  -3  -1 497.204 33.9997   1
   1  -3  -1 521.562 29.6971   3
   1  -3  -1 471.142 27.6890   7
   1  -3  -1 499.580 28.0659  13
   1  -3   0 8431.53 259.211  12
   1  -3   0 8239.65 268.150   2
   1  -3   0 8806.43 263.908   3
   1  -3   0 8237.90 268.149   1
   1  -3   0 8502.53 274.086   9
   1  -3   0 8334.70 261.300   7
   1  -3   1 9388.45 279.077  12
   1  -3   1 9010.07 289.162   2
   1  -3   1 9426.82 285.499   3
   1  -3   1 9156.17 281.445   7
   1  -3   1 8167.85 293.107   9
   1  -3   1 9099.20 289.168   1
   1  -3   2 1705.59 57.1485  12
   1  -3   2 1756.89 60.1516   7
   1  -3   3 24103.1 745.326   1
   1  -3   3 24337.8 740.591   3
   1  -3   3 24048.0 745.601   2
   1  -3   3 24926.3 735.184   7
   1  -3   4 1424.32 60.6748   1
   1  -3   4 1322.12 55.3125   3
   1  -3   4 1323.13 59.7082   2
   1  -3   4 1394.77 48.8166   8
   1  -3   4 1372.17 46.6901   7
   1  -3   5 1491.18 60.5474   1
   1  -3   5 1303.19 55.7173   3
   1  -3   5 1422.46 50.3913   8
   1  -3   5 1608.64 61.8017   2
   1  -3   6-1.31543 19.8590   1
   1  -3   6 16.0498 20.0936   2
   1  -3   6 19.6601 15.0307   3
   1  -3   6-1.95512 24.7336   9
   1  -3   6 13.8121 9.34625   8
   1  -3   7 992.464 44.3604   1
   1  -3   7 949.434 44.4550   2
   1  -3   7 938.657 35.9157   8
   1  -3   8 5830.11 185.464   8
   1  -3   8 6204.55 193.488   2
   1  -3   8 5927.80 181.150  16
   1  -3   8 5999.63 192.705   1
   1  -3   9 6938.82 222.900   8
   1  -3   9 7221.72 218.693  16
   1  -3   9 7409.27 229.194   2
   1  -3   9 7268.44 228.663   1
   1  -3  10 499.499 21.4048  16
   1  -3  11 990.642 37.4013  41
   1  -3  11 993.566 37.0111  32
   1  -3  11 955.794 36.8589  31
   1  -3  11 967.227 35.8407  16
   1  -3  11 916.583 36.1024  36
   1  -3  11 964.531 37.0569  37
   1  -3  11 1044.85 38.0793  38
   1  -3  11 955.745 36.7661  24
   1  -3  11 987.468 36.5952  30
   1  -3  12 1601.00 55.0992  40
   1  -3  12 1684.94 56.9830  41
   1  -3  12 1670.51 57.8071  38
   1  -3  12 1621.19 56.5869  31
   1  -3  12 1587.32 56.4670  32
   1  -3  12 1632.97 55.6572  16
   1  -3  12 1541.84 56.6707  37
   1  -3  12 1680.32 56.6910  24
   1  -3  12 1589.85 55.5389  29
   1  -3  12 1544.85 56.4314  28
   1  -3  12 1671.47 56.4328  30
   1  -3  12 1653.51 55.3311  55
   1  -3  13 1129.41 43.6571  54
   1  -3  13 1120.51 42.3625  41
   1  -3  13 1089.68 41.9481  24
   1  -3  13 1067.88 41.5298  30
   1  -3  13 1107.80 41.4463  29
   1  -3  13 1133.11 42.3365  32
   1  -3  13 1129.14 42.5614  31
   1  -3  13 1139.26 40.6322  40
   1  -3  13 1088.23 41.2867  16
   1  -3  13 1088.62 42.7147  37
   1  -3  13 1151.02 43.4337  38
   1  -3  14 79.1110 15.5773  38
   1  -3  14 77.8214 13.8269  30
   1  -3  14 95.2940 13.2293  29
   1  -3  14 68.3459 15.6530  37
   1  -3  14 83.0007 11.9017  40
   1  -3  14 79.3428 14.4823  41
   1  -3  14 84.1432 13.4564  16
   1  -3  14 100.132 15.2477  32
   1  -3  14 87.3160 15.0428  31
   1  -3  14 68.6292 15.2175  54
   1  -3  15 1078.18 40.6467  16
   1  -3  15 1023.42 39.6713  29
   1  -3  15 1044.42 40.9329  30
   1  -3  15 1100.04 40.8992  41
   1  -3  15 990.374 38.2485  40
   1  -3  15 1104.81 42.7718  54
   1  -3  15 1012.38 41.0971  32
   1  -3  15 973.363 40.9276  31
   1  -3  15 1066.60 41.9957  37
   1  -3  15 1130.35 42.5686  38
   1  -3  16 1888.33 64.3400  41
   1  -3  16 1815.39 65.6982  54
   1  -3  16 1775.63 63.0714  29
   1  -3  16 1813.44 64.2068  30
   1  -3  16 1868.44 64.0162  16
   1  -3  16 1922.24 65.8814  38
   1  -3  16 1902.88 64.9855  37
   1  -3  17 13.2885 14.2508  38
   1  -3  17-7.83980 11.7415  41
   1  -3  17 5.90781 13.3039  37
   1  -3  17 0.69230 13.9931  22
   1  -3  17 9.44099 11.0417  29
   1  -3  17 10.9927 13.6468  23
   1  -3  17 1.44651 14.2446  54
   1  -3  17 11.0430 11.0642  16
   1  -3  18 446.481 23.5476  37
   1  -3  18 464.095 24.1126  38
   1  -3  18 455.572 23.9278  22
   1  -3  18 459.585 23.6247  23
   1  -3  18 465.059 21.5443  29
   1  -3  18 459.890 21.9705  41
   1  -3  18 456.161 24.2820  54
   1  -3  18 475.552 22.5642  16
   1  -3  19 26.0505 11.2018  22
   1  -3  19 22.4000 12.0218  54
   1  -3  19 39.3887 9.18276  29
   1  -3  19 8.80996 11.0621  23
   1  -3  19 34.0673 9.68106  16
   1  -3  19 19.5257 12.0732  38
   1  -3  19 20.9812 9.35763  41
   1  -3  20 42.5065 6.94230  41
   1  -3  20 38.1461 10.0029  22
   1  -3  20 36.9379 10.2464  54
   1  -3  20 43.1960 9.96377  23
   1  -3  20 53.9774 10.3499  38
   1  -3  20 40.2667 8.25113  35
   1  -3  21-1.65555 6.57186  23
   1  -3  21 3.83543 7.16769  38
   1  -3  21 12.1739 6.70867  22
   1  -2 -21 10.7644 4.80061  19
  -1   2  21 26.6378 4.31928  29
  -1   2  20 52.3106 7.59417  49
  -1   2  20 54.9677 8.23987  29
  -1   2  19-2.04347 9.45602  29
   1  -2 -19 0.26768 6.66580  25
  -1   2  19-6.55389 8.96072  16
  -1   2  19 1.94050 9.12066  49
  -1   2  18 63.3280 12.3665  29
   1  -2 -18 56.4113 9.75273  25
  -1   2  18 75.3306 11.8265  16
  -1   2  18 71.6843 11.9647  49
   1  -2 -17 29.7970 10.8606  25
  -1   2  17 35.2491 12.7588  49
   1  -2 -17 29.8282 12.4123  20
  -1   2  17 31.8069 9.45845  30
  -1   2  17 19.9075 12.9286  29
   1  -2 -16 8.87750 11.3013  25
  -1   2  16 3.85097 12.8366  49
  -1   2  16 23.5473 10.2513  30
   1  -2 -16 10.3363 13.5633  20
  -1   2  15 67.7714 12.7215  55
   1  -2 -15 46.4213 15.0734  20
  -1   2  15 66.2383 14.4489  49
  -1   2  15 48.6698 11.0195  30
  -1   2  15 40.5591 15.7749  14
  -1   2  14 772.801 32.0558  55
   1  -2 -14 784.367 34.2535  20
  -1   2  14 792.909 33.5976  49
  -1   2  14 748.087 30.9687  30
  -1   2  14 835.829 36.0906  14
  -1   2  13 732.570 30.9062  55
   1  -2 -13 783.748 33.9109  20
  -1   2  13 735.422 32.2354  49
  -1   2  13 745.268 30.5690  30
  -1   2  13 833.052 34.5199  14
  -1   2  12 86.2871 12.1721  55
   1  -2 -12 83.3070 14.2228  20
  -1   2  12 80.7430 13.2893  49
  -1   2  12 103.027 11.9967  30
  -1   2  12 78.6517 14.9989  14
  -1   2  11 1476.46 51.4095  55
   1  -2 -11 1538.53 54.0550  20
  -1   2  11 1474.67 53.4049  14
  -1   2  11 1508.27 52.4409  49
  -1   2  10 92.8612 14.2311  14
   1  -2 -10 113.967 25.0299  13
   1  -2 -10 109.344 13.5936  20
  -1   2   9 180.659 14.8930  14
   1  -2  -9 153.268 26.2719  13
  -1   2   8 403.947 19.6287  14
   1  -2  -8 377.788 27.8137   7
   1  -2  -8 397.230 32.1427  13
   1  -2  -7 1694.58 67.1893  13
   1  -2  -7 1583.86 57.5743   1
  -1   2   7 1545.11 52.7667  14
   1  -2  -7 1654.46 64.2496   7
   1  -2  -7 1556.73 57.3535   2
   1  -2  -6 1934.40 69.8021   2
   1  -2  -6 1944.81 69.5447   1
   1  -2  -6 1886.91 72.9513   7
   1  -2  -6 2094.93 76.8314  13
   1  -2  -5 92.8170 17.4869   1
   1  -2  -5 102.962 18.0191   2
   1  -2  -5 113.027 19.3381   7
   1  -2  -5 106.147 19.4533  13
   1  -2  -4 5286.42 174.150   1
   1  -2  -4 5834.01 174.843   7
   1  -2  -4 5289.99 174.279   2
   1  -2  -3 2476.07 88.4542   1
   1  -2  -3 2400.63 88.8515   2
   1  -2  -3 2679.23 85.2517   3
   1  -2  -3 2570.53 86.9078   7
   1  -2  -2 64099.3 2000.22   2
   1  -2  -2 65767.7 2000.40   1
   1  -2  -2 69287.6 1997.68   3
   1  -2  -2 67769.1 1998.96  13
   1  -2  -1 54587.7 1650.73   2
   1  -2  -1 54559.2 1647.48   3
   1  -2  -1 55210.7 1650.86   1
   1  -2  -1 56054.5 1646.84  12
   1  -2   0 364.098 19.8039  12
   1  -2   0 369.122 27.4169   1
   1  -2   0 303.094 20.9115   7
   1  -2   0 385.724 27.1839   2
   1  -2   1 194639. 5802.13  12
   1  -2   1 194026. 5808.00   2
   1  -2   1 197061. 5803.39   8
   1  -2   1 194764. 5802.83   7
   1  -2   1 194263. 5807.98   1
   1  -2   2 5594.95 172.701   7
   1  -2   2 5663.18 174.180   8
   1  -2   3 23531.7 734.056   1
   1  -2   3 23712.2 730.855   3
   1  -2   3 24036.0 734.262   2
   1  -2   3 24950.4 737.298   9
   1  -2   3 24976.6 729.521   8
   1  -2   3 24418.4 726.969   7
   1  -2   4 463.612 27.5857   1
   1  -2   4 436.495 24.1800   3
   1  -2   4 442.603 22.6662   8
   1  -2   4 463.839 17.9562   7
   1  -2   4 441.976 27.5648   2
   1  -2   4 495.586 33.0920   9
   1  -2   5 38.8811 13.4627   3
   1  -2   5 47.8632 12.1431   8
   1  -2   5 74.1561 22.1776   9
   1  -2   5 42.5821 5.25162   7
   1  -2   5 65.7975 16.5897   2
   1  -2   5 43.4945 16.0405   1
   1  -2   6 818.293 34.3291   8
   1  -2   6 822.621 37.2671   2
  -1   2  -6 810.057 27.3541  13
   1  -2   6 791.383 36.8647   1
   1  -2   7 80.9293 14.3973   8
   1  -2   7 71.9261 15.7492   1
   1  -2   7 98.5721 16.0951   2
   1  -2   8 55.7766 14.0466   8
   1  -2   8 57.4973 12.1707   1
   1  -2   8 40.4694 12.0981   2
   1  -2   8 50.0061 9.46685  16
   1  -2   9 691.120 33.0784   8
   1  -2   9 622.422 25.5065  16
   1  -2  10 46.2461 14.5136   8
   1  -2  10 49.2989 10.3585  16
   1  -2  11-6.17670 10.8625  16
   1  -2  11 3.11998 10.1724  24
   1  -2  11 6.14630 10.5004  28
   1  -2  11 0.51523 10.8100  37
   1  -2  11-1.36019 13.3170   8
   1  -2  12 1951.12 65.6019  16
   1  -2  12 1846.44 64.6620  32
   1  -2  12 1864.40 64.8296  31
   1  -2  12 1941.05 75.2413   8
   1  -2  12 1873.72 65.2159  24
   1  -2  12 1967.09 65.4339  37
   1  -2  12 1963.60 65.2008  41
   1  -2  12 1865.74 64.7547  55
   1  -2  12 2008.64 64.0067  49
   1  -2  12 1983.98 64.7032  29
   1  -2  12 1997.99 65.4690  30
   1  -2  13 155.741 15.7825  16
   1  -2  13 117.733 13.9260  31
   1  -2  13 145.810 14.2239  32
   1  -2  13 155.250 18.7745   8
   1  -2  13 162.817 13.0069  49
   1  -2  13 161.510 14.5123  41
   1  -2  13 167.276 14.9983  24
   1  -2  13 163.780 15.7424  37
   1  -2  13 145.989 13.9786  55
   1  -2  13 144.173 14.7534  30
   1  -2  13 144.242 13.9425  29
   1  -2  14 1036.01 37.9792  49
   1  -2  14 987.323 39.7420  37
   1  -2  14 1008.63 39.0497  32
   1  -2  14 1009.97 39.1058  31
   1  -2  14 1055.60 39.3598  41
   1  -2  14 1057.34 40.0243  55
   1  -2  14 1009.18 39.1459  29
   1  -2  14 1046.09 40.2391  30
   1  -2  14 1054.95 40.8105  16
   1  -2  15 9.23308 12.9972  16
   1  -2  15 10.6856 12.2755  37
   1  -2  15 3.84409 9.75887  49
   1  -2  15 13.6666 11.1921  41
   1  -2  15 3.89912 13.3250  55
   1  -2  15-8.26283 13.1174  30
   1  -2  15 24.9133 11.7323  29
   1  -2  16 581.241 25.6461  41
   1  -2  16 538.849 26.9683  16
   1  -2  16 570.370 26.6785  55
   1  -2  16 543.426 24.2999  49
   1  -2  16 518.481 26.5119  37
   1  -2  16 539.394 27.8725  38
   1  -2  16 536.339 27.0324  30
   1  -2  16 554.609 26.0627  29
   1  -2  17 43.1288 14.6895  54
   1  -2  17 25.4448 13.5780  16
   1  -2  17 43.4975 11.7731  29
   1  -2  17 37.0455 13.4183  30
   1  -2  17 39.2179 10.1428  49
   1  -2  17 26.1701 10.6745  41
   1  -2  17 46.5397 14.6543  38
   1  -2  17 49.8902 12.7792  37
   1  -2  18 132.099 15.5890  54
   1  -2  18 95.7352 14.0372  16
   1  -2  18 104.372 12.9192  29
   1  -2  18 88.7570 10.7324  49
   1  -2  18 101.984 11.5032  41
   1  -2  18 111.751 15.1540  38
   1  -2  18 94.2688 13.1666  37
   1  -2  19 96.9162 13.3583  54
   1  -2  19 82.3715 11.8649  16
   1  -2  19 83.5208 13.0294  38
   1  -2  19 89.7135 11.1785  29
   1  -2  20 44.4426 10.1691  38
   1  -2  20 45.3597 10.1868  54
   1  -2  20 46.5429 9.26447  16
   1  -2  20 44.2963 10.5369  22
   1  -2  20 49.7643 10.5289  23
   1  -2  21 17.8668 6.63656  38
   1  -2  21 18.4570 7.35513  23
   1  -2  21 16.7125 7.49749  22
   1  -2  21 11.1876 6.69050  35
   1  -2  21 18.7763 6.74490  54
  -1   1  21 47.2494 7.79742  29
  -1   1  20 10.3345 9.40981  29
  -1   1  20-12.0487 8.64575  49
  -1   1  20 11.4666 8.42758  16
  -1   1  19 6.58992 10.6902  29
  -1   1  19 6.31216 10.4415  49
   1  -1 -19 2.90023 6.93510  25
  -1   1  19 12.0126 11.2346  16
  -1   1  18 39.0065 13.4579  29
   1  -1 -18 40.6382 9.48267  25
  -1   1  18 36.3842 12.3829  49
   1  -1 -17 6.19252 12.0565  20
  -1   1  17 14.0435 13.9135  29
  -1   1  17-2.23811 10.5930  30
   1  -1 -17 5.84241 9.85021  25
  -1   1  17 6.46383 12.5355  49
  -1   1  16 3192.44 102.168  30
  -1   1  16 3133.55 103.989  29
  -1   1  16 3223.05 103.503  49
   1  -1 -16 3116.09 103.258  20
  -1   1  16 3242.15 105.842  14
   1  -1 -16 2930.62 123.791  12
  -1   1  15 9.78821 11.1874  30
  -1   1  15 8.99177 13.0182  49
  -1   1  15 12.3747 13.0139  55
   1  -1 -15 24.4263 13.2982  20
  -1   1  15 9.98385 16.8956  14
  -1   1  14 19.0671 11.9462  30
  -1   1  14 16.1096 12.2285  49
  -1   1  14-8.82053 12.6778  55
   1  -1 -14 2.06823 13.1325  20
  -1   1  14 2.38730 15.4630  14
  -1   1  13-1.68151 10.4454  30
  -1   1  13-6.94590 11.7048  49
  -1   1  13 5.90239 11.1963  55
   1  -1 -13-3.29304 12.0102  20
  -1   1  13 16.9621 14.7159  14
  -1   1  12 206.212 14.8347  30
   1  -1 -12 197.224 15.8285  20
  -1   1  12 187.208 15.2484  49
  -1   1  12 182.071 17.6649  14
  -1   1  12 188.317 14.8932  55
  -1   1  11 2529.44 83.4823  49
  -1   1  11 2519.12 84.5241  14
  -1   1  11 2664.15 83.9227  18
  -1   1  10 3984.30 123.450  18
  -1   1  10 3892.14 124.316  14
  -1   1   9 5234.41 161.495  18
  -1   1   9 5272.18 162.375  14
   1  -1  -9 5256.52 170.892   7
   1  -1  -8 28791.0 862.910   7
  -1   1   8 28562.6 854.866  14
  -1   1   8 28539.7 854.108  18
   1  -1  -8 28628.1 867.161  13
   1  -1  -7 9625.16 286.231  13
   1  -1  -7 8898.43 274.881   2
   1  -1  -7 8694.22 274.816   1
   1  -1  -7 9845.99 281.796   7
   1  -1  -6 196.309 22.0055  13
   1  -1  -6 206.928 15.2601   2
   1  -1  -6 177.757 14.8082   1
   1  -1  -6 163.797 18.4849   7
   1  -1  -5 54.7256 13.0916   2
   1  -1  -5 39.4964 12.2543   1
   1  -1  -5 73.2803 17.7393  13
   1  -1  -5 37.1881 14.2238   7
   1  -1  -4 24100.7 734.291  13
   1  -1  -4 24023.2 731.616   2
   1  -1  -4 24231.1 731.509   1
   1  -1  -4 25186.8 732.762   7
   1  -1  -3 16543.4 486.496   2
   1  -1  -3 16400.7 486.416   1
   1  -1  -3 15426.7 486.203   7
   1  -1  -2 4627.15 142.076   2
   1  -1  -2 4571.81 141.909   1
   1  -1  -2 4384.62 140.873   7
   1  -1  -1 446.563 23.6655   2
   1  -1  -1 472.409 23.8653   1
   1  -1  -1 457.786 21.8868   8
   1  -1   0 76507.4 2277.60   2
   1  -1   0 76320.8 2277.47   1
   1  -1   1 660.412 26.1443  12
   1  -1   1 661.368 29.9822   9
   1  -1   2 53.3729 14.0583   1
   1  -1   2 45.7244 14.0844   2
   1  -1   2 64.6646 12.4808   8
  -1   1  -2 51.5622 6.86158  11
   1  -1   2 64.7223 14.8479   9
   1  -1   3 2495.67 84.7213   8
   1  -1   3 2688.29 87.5108   9
   1  -1   3 2598.35 84.8588   1
   1  -1   3 2519.53 84.7385   2
  -1   1  -3 2647.93 80.4865  11
   1  -1   4 197.689 16.9339   1
  -1   1  -4 236.110 12.8835  10
   1  -1   4 217.559 17.0638   2
   1  -1   5 4.45282 11.4811   2
   1  -1   5-3.86067 11.8021   1
  -1   1  -5-6.54535 8.72599  10
   1  -1   6 182.472 15.1345   1
  -1   1  -6 213.074 14.6607  10
   1  -1   6 192.822 14.9042   2
  -1   1  -7 237.953 17.0593  13
   1  -1   7 219.065 13.4579   2
   1  -1   7 211.319 13.1888   1
  -1   1  -8 366.506 21.5642  13
  -1   1  -9 230.823 18.6211  13
  -1   1 -10 611.006 31.5928  13
  -1   1 -11 1168.06 50.0162  13
   1  -1  12 859.385 32.7315  55
   1  -1  12 791.451 32.3102  24
   1  -1  12 836.715 32.3063  37
   1  -1  12 827.596 31.9600  49
   1  -1  12 757.324 31.0469  32
   1  -1  12 774.189 31.1901  31
   1  -1  12 873.774 32.1748  29
   1  -1  12 843.572 31.7920  41
   1  -1  13 3394.99 111.345  24
   1  -1  13 3484.39 111.006  37
   1  -1  13 3423.39 110.522  41
   1  -1  13 3487.98 111.391  29
   1  -1  13 3491.16 111.692  55
   1  -1  13 3576.83 110.985  49
   1  -1  14 650.890 41.2051   8
   1  -1  14 587.444 26.6410  37
   1  -1  14 597.338 26.9695  29
   1  -1  14 571.986 26.4077  49
   1  -1  14 555.446 27.3331  55
   1  -1  14 613.272 25.7322  41
   1  -1  15 24.9637 13.4723  55
   1  -1  15 31.1399 18.0255   8
   1  -1  15 13.3816 12.0801  37
   1  -1  15 18.9054 10.8202  49
   1  -1  15 16.5311 10.5181  41
   1  -1  15 5.77334 11.9524  29
   1  -1  16 919.672 34.6816  41
   1  -1  16 966.054 36.4162  49
   1  -1  16 847.909 37.1488  55
   1  -1  16 910.061 36.0993  37
   1  -1  16 946.957 36.8454  29
   1  -1  17-3.31993 13.8268  30
   1  -1  17 14.3873 11.7058  29
   1  -1  17 6.14877 10.6048  49
   1  -1  17 1.93844 13.6709  55
   1  -1  17 7.59128 10.9309  37
   1  -1  18 7.68543 12.2993  38
   1  -1  18 7.76613 12.1501  30
   1  -1  18-4.26106 11.2404  29
   1  -1  18-1.95679 9.74343  49
   1  -1  18-1.83806 12.3159  54
   1  -1  19 309.862 17.1914  38
   1  -1  19 299.665 17.3024  30
   1  -1  19 286.519 16.1520  29
   1  -1  19 264.653 15.0491  49
   1  -1  19 296.989 17.2505  54
   1  -1  20 10.9002 7.94872  29
   1  -1  20 23.3086 8.63636  38
   1  -1  20 20.5601 8.69017  54
   1  -1  21 13.5946 5.31435  38
   1  -1  21 17.5406 7.37409  23
   1  -1  21 15.5656 5.41725  54
   1  -1  21 16.4145 7.17086  22
  -1   0  22 3.94757 5.49584  22
  -1   0  22 4.83761 5.57793  23
  -1   0  22 6.92742 5.38027  35
  -1   0  21 1.75521 8.57390  29
  -1   0  20 25.2694 10.8455  29
  -1   0  19 107.001 14.7457  29
  -1   0  18 403.673 23.1744  29
   1   0 -17 2286.42 75.9322  20
  -1   0  17 2330.33 80.3337  14
  -1   0  17 2305.20 77.3015  30
  -1   0  17 2273.15 78.0065  29
   1   0 -16 390.802 21.0742  20
  -1   0  16 365.321 24.8487  14
   1   0 -16 367.040 34.4788  12
  -1   0  16 407.946 23.7939  29
  -1   0  16 401.018 21.9748  30
   1   0 -15 190.966 15.3258  20
  -1   0  15 171.945 17.4172  29
  -1   0  15 173.634 15.9036  30
  -1   0  15 153.837 18.7445  14
   1   0 -14-7.21268 11.8599  20
  -1   0  14 7.01944 12.6509  55
  -1   0  14 9.25155 11.5431  30
  -1   0  14 7.32042 12.4680  29
  -1   0  14 1.53333 15.0557  14
   1   0 -13 58.5122 11.4330  20
  -1   0  13 71.3508 12.5389  55
  -1   0  13 68.5862 11.9024  30
  -1   0  13 67.6016 13.1939  29
  -1   0  13 54.6413 13.8148  18
  -1   0  12 28.3862 10.9733  55
  -1   0  12 9.99217 13.0064  18
  -1   0  12 15.9346 10.1659  49
  -1   0  12 15.0770 10.3199  30
  -1   0  11 302.782 18.1232  18
   1   0 -10 69.7772 12.8165   7
  -1   0  10 55.5112 11.6862  18
   1   0  -9 3369.92 112.150   7
  -1   0   9 3459.35 107.623  18
   1   0  -8 1817.45 62.5832   7
  -1   0   8 1762.02 58.0763  18
   1   0  -7 10558.8 308.604   1
   1   0  -7 10329.9 308.547   2
  -1   0   7 9766.86 307.444   3
   1   0  -7 10612.5 312.683   7
   1   0  -6 4267.51 130.988   1
   1   0  -6 4091.19 133.065   7
   1   0  -6 4277.57 131.074   2
   1   0  -5 439.916 21.8017   7
   1   0  -4 256.760 16.2606   7
   1   0  -3 6332.19 194.413  12
   1   0  -2 2096.11 67.5675  12
   1   0  -2 2061.07 66.6126   8
   1   0  -1 30724.1 922.917  12
   1   0  -1 31057.9 922.538   8
   1   0   0 3352.78 104.733   8
  -1   0  -1 6618.26 201.297  11
  -1   0  -2 3525.73 110.226  11
  -1   0  -3 3383.94 106.700  10
  -1   0  -3 3351.81 106.857  11
  -1   0  -4 5309.42 165.549  10
   1   0   5 18.4255 8.77335   1
   1   0   5 12.5508 8.63973   2
  -1   0  -5 11.6568 13.4983  10
   1   0   6 50.4663 7.75673   1
   1   0   6 40.0247 7.60184   2
  -1   0  -6 37.4790 6.72751   3
  -1   0  -6 35.1467 13.3739  10
  -1   0  -7 350.341 23.7490  13
  -1   0  -7 346.958 23.5876  10
  -1   0  -8 382.314 25.3103  13
  -1   0  -8 373.139 25.7799  10
  -1   0  -9 160.168 20.0090  13
  -1   0 -10 813.547 41.7415  13
   1   0  11 221.580 15.6362  30
   1   0  11 220.757 15.0454  49
  -1   0 -11 254.910 24.3006  13
  -1   0 -12 1935.68 79.5094  13
   1   0  12 1925.65 65.3944  49
  -1   0 -12 1993.18 65.6238  20
   1   0  12 1890.54 64.4286  24
   1   0  12 1931.80 65.9496  30
   1   0  13 444.637 21.5764  37
  -1   0 -13 482.535 34.7288  13
   1   0  13 519.436 24.4402  30
   1   0  13 504.144 23.5493  49
  -1   0 -13 472.246 23.9149  20
   1   0  13 471.349 25.7197  16
   1   0  14 1079.58 41.8427  16
   1   0  14 984.196 40.0066  55
   1   0  14 970.105 40.1936  30
   1   0  14 1004.55 37.5230  37
   1   0  14 1089.84 39.8174  49
  -1   0 -14 990.091 39.2017  20
   1   0  15 2434.81 81.4689  55
   1   0  15 2427.56 81.0463  29
   1   0  15 2335.33 81.4811  30
   1   0  15 2341.65 82.1665  16
  -1   0 -15 2499.88 80.6132  20
   1   0  15 2436.23 80.7590  49
   1   0  16 2033.72 68.7031  49
   1   0  16 2070.96 68.6591  29
   1   0  16 2011.28 69.3798  30
   1   0  16 1967.70 69.1630  55
   1   0  16 2021.42 70.4071  16
  -1   0 -16 1939.17 67.4569  20
   1   0  16 1975.28 89.0697   8
   1   0  17 827.050 34.8667  30
   1   0  17 841.625 34.0176  29
   1   0  17 850.270 33.7375  49
   1   0  17 803.756 35.1893  16
  -1   0 -17 882.295 32.8451  20
   1   0  17 827.248 34.7923  55
   1   0  18 6.65312 10.5357  29
   1   0  18 31.6192 12.4090  30
   1   0  18 6.45194 10.5671  49
   1   0  18 16.9865 11.6897  16
   1   0  18 8.30447 12.6464  55
   1   0  19 108.051 11.6636  16
   1   0  19 111.976 11.5571  38
   1   0  19 110.822 10.5658  49
   1   0  19 94.4309 11.4273  54
   1   0  19 99.8498 11.0191  29
   1   0  19 99.2672 12.4758  30
  -1   0 -20 8.38121 5.51719  25
   1   0  20 7.63235 6.78996  49
   1   0  20 14.3798 6.98759  38
   1   0  20 17.6899 7.52080  29
   1   0  20 13.4268 8.48051  30
   1   0  20 19.2759 7.71435  16
   1   0  20 11.7207 7.01983  54
   1   0  21 715.554 24.7745  23
   1   0  21 731.834 24.8211  22
  -1  -1  22-2.17785 6.97019  23
  -1  -1  22-0.27223 6.83547  22
  -1  -1  22-4.36896 6.93616  35
   1   1 -21 84.9874 8.90057  19
  -1  -1  21 87.0311 9.70208  16
  -1  -1  21 84.4447 11.0195  23
  -1  -1  21 81.1829 11.0030  22
  -1  -1  20 13.4994 10.2911  16
  -1  -1  19 1843.71 63.5861  16
  -1  -1  18 11.2727 12.2793  49
  -1  -1  17 421.648 23.6114  49
  -1  -1  17 457.444 25.0697  29
  -1  -1  16 1042.54 38.9815  54
  -1  -1  16 997.018 40.2917  30
  -1  -1  16 1000.21 40.8294  29
  -1  -1  16 1086.36 40.7174  49
  -1  -1  16 1024.02 38.5002  38
  -1  -1  16 988.521 42.8887  14
  -1  -1  15 142.966 13.9183  54
  -1  -1  15 144.234 16.6068  29
  -1  -1  15 116.228 15.7353  30
  -1  -1  15 138.338 14.9690  49
  -1  -1  15 139.089 14.1043  38
  -1  -1  15 154.425 18.4761  14
  -1  -1  14 2.18446 14.8496  14
   1   1 -14-5.44262 16.7789  12
  -1  -1  14 9.00841 9.62158  54
  -1  -1  14 2.15058 14.5673  18
  -1  -1  14-1.97195 11.9473  29
  -1  -1  14-2.54403 12.2369  30
  -1  -1  14 23.9686 11.7801  49
  -1  -1  14-0.54634 10.3323  38
  -1  -1  13 37.9779 11.8571  49
  -1  -1  13 33.3162 11.8190  37
  -1  -1  13 50.1222 13.8847  14
   1   1 -13 61.6257 18.0797  12
  -1  -1  13 40.6554 12.1647  29
  -1  -1  13 38.2155 11.6385  30
  -1  -1  13 57.2608 14.0173  18
  -1  -1  12 942.354 34.5043  49
  -1  -1  12 877.616 35.5549  14
  -1  -1  12 860.059 35.5831  18
  -1  -1  12 842.867 34.3628  37
  -1  -1  12 894.736 34.8077  29
  -1  -1  12 948.812 34.6540  30
  -1  -1  11-3.11081 11.3513  14
  -1  -1  11-5.88357 11.5013  18
  -1  -1  10 12606.9 381.767  14
  -1  -1  10 12687.9 382.112  18
  -1  -1   9 4027.89 116.843  14
  -1  -1   9 3850.14 117.149  18
   1   1  -9 3802.81 117.369   7
  -1  -1   8 264.378 15.5974  18
  -1  -1   8 250.079 14.8044   3
   1   1  -8 277.785 14.8720   7
  -1  -1   7 4059.31 130.436   3
   1   1  -7 4265.31 129.728   7
  -1  -1   6 2465.06 84.6128   3
   1   1  -6 2728.93 86.4170  12
   1   1  -6 2686.84 83.7298   7
  -1  -1   5 513.823 24.0208   3
   1   1  -5 528.560 23.9572  12
  -1  -1   4 1172.38 42.5537   3
   1   1  -4 1159.61 41.1244  12
  -1  -1   3 300.695 18.8673   3
   1   1  -3 297.546 16.2620  12
   1   1  -3 308.875 13.4941   8
   1   1  -2 3574.71 110.043   8
  -1  -1   1 6106.88 187.190   9
  -1  -1   0 2805.59 86.7375   3
  -1  -1   0 2562.68 84.3550   9
  -1  -1  -1 2325.40 76.3121   3
  -1  -1  -2 9212.10 280.507   3
  -1  -1  -3 3455.84 112.695   3
  -1  -1  -3 3630.94 116.156  11
  -1  -1  -3 3658.18 115.843  10
  -1  -1  -4 2531.84 83.9847   3
  -1  -1  -4 2741.11 89.3414  10
  -1  -1  -5 156.035 12.5844   3
  -1  -1  -5 177.370 21.0182  10
  -1  -1  -6 659.208 25.8604   3
  -1  -1  -6 726.781 37.1893  10
  -1  -1  -6 747.369 36.2443  13
  -1  -1  -7 421.182 30.0163  10
  -1  -1  -7 393.596 28.4308  13
  -1  -1  -8 2051.72 79.8783  10
  -1  -1  -8 2036.74 79.1402  13
  -1  -1  -9 375.623 30.7946  13
   1   1  10 68.2427 11.6369  55
  -1  -1 -10 67.4876 12.3954  20
   1   1  10 66.1972 11.8602  30
  -1  -1 -10 48.9848 19.1720  13
  -1  -1 -11 6854.43 228.403  13
   1   1  11 6754.89 209.040  55
  -1  -1 -11 7024.67 209.832  20
   1   1  11 6719.00 209.304  30
  -1  -1 -11 6646.59 207.382  46
  -1  -1 -12 1504.93 53.2624  20
   1   1  12 1497.59 52.7047  55
  -1  -1 -12 1443.35 69.5619  13
   1   1  12 1422.95 52.6413  16
   1   1  12 1534.79 53.1510  30
  -1  -1 -12 1408.32 50.0601  46
  -1  -1 -13 927.522 37.3923  20
   1   1  13 904.215 36.6463  55
  -1  -1 -13 983.238 54.5884  13
   1   1  13 844.664 36.7035  16
   1   1  13 857.128 36.2983  49
   1   1  13 896.607 36.6116  30
  -1  -1 -13 918.240 34.0415  46
   1   1  14 8817.22 270.529  49
   1   1  14 8963.76 270.710  55
   1   1  14 8796.16 270.684  30
  -1  -1 -14 8938.89 271.043  20
   1   1  14 8603.48 270.989  16
  -1  -1 -14 8377.33 291.427  13
   1   1  15 530.510 26.4668  16
  -1  -1 -15 506.935 25.6811  20
   1   1  15 530.291 25.9390  55
   1   1  15 505.114 25.6918  49
   1   1  15 496.990 26.0009  30
   1   1  16 1161.38 44.1936  16
  -1  -1 -16 1121.12 43.1240  20
   1   1  16 1174.70 43.7327  55
   1   1  16 1115.52 43.4538  49
   1   1  16 1218.79 43.9944  29
   1   1  16 1134.26 43.3718  30
   1   1  17 57.9849 12.9975  16
  -1  -1 -17 72.0658 12.2849  20
   1   1  17 57.3478 13.6939  55
   1   1  17 69.8141 12.4309  49
   1   1  17 65.2348 12.9111  29
   1   1  17 67.3494 13.2441  30
   1   1  18 891.585 34.4378  16
   1   1  18 935.962 34.6812  55
  -1  -1 -18 930.250 33.5451  20
   1   1  18 945.565 34.4875  30
   1   1  18 891.951 34.0985  29
   1   1  18 892.735 33.9990  49
   1   1  19 632.806 23.6786  16
   1   1  19 596.265 22.2783  38
  -1  -1 -19 555.446 21.8178  20
   1   1  19 570.572 22.3659  54
   1   1  19 626.771 23.2759  49
   1   1  19 575.731 23.3862  30
   1   1  19 622.426 23.2636  29
   1   1  20 72.9789 6.89131  29
  -1  -1 -20 45.7322 5.30837  25
   1   1  20 68.2233 6.90876  49
  -1  -2  22 11.1909 7.29019  22
  -1  -2  22 21.7892 6.96802  29
  -1  -2  22 5.16031 7.06390  23
  -1  -2  21 159.336 11.0838  16
  -1  -2  21 188.100 13.3276  23
  -1  -2  21 169.532 12.8766  22
  -1  -2  20 118.540 14.2504  23
  -1  -2  20 88.8442 11.4270  40
  -1  -2  20 108.461 11.7897  16
  -1  -2  20 120.565 14.0183  22
  -1  -2  20 98.3226 10.2746  52
  -1  -2  19 272.649 15.9114  38
  -1  -2  19 333.249 18.3968  16
  -1  -2  19 298.057 20.2807  22
  -1  -2  19 302.388 19.9623  23
  -1  -2  18 785.925 31.4390  54
  -1  -2  18 777.675 31.1284  38
  -1  -2  18 803.417 33.0252  16
  -1  -2  17 365.999 20.1209  54
  -1  -2  17 336.230 19.7745  38
  -1  -2  16 117.153 14.4089  54
  -1  -2  16 146.250 15.2884  49
  -1  -2  16 123.952 14.2787  38
  -1  -2  15 10.4772 11.9635  38
  -1  -2  15-2.53665 11.6797  54
  -1  -2  15 0.56153 9.99916  41
  -1  -2  15 2.59681 11.1775  49
  -1  -2  15 8.03856 14.0740  14
  -1  -2  14 1406.19 51.1703  14
  -1  -2  14 1412.95 49.4646  38
  -1  -2  14 1304.45 50.4788  37
  -1  -2  14 1367.67 49.4886  54
  -1  -2  14 1403.88 48.7196  41
  -1  -2  14 1391.35 49.8332  49
  -1  -2  13 90.2630 12.7702  38
  -1  -2  13 63.1314 12.6548  30
  -1  -2  13 92.1631 12.4694  54
  -1  -2  13 88.7537 12.3487  49
  -1  -2  13 86.8714 11.4340  41
  -1  -2  13 74.9328 13.3864  37
  -1  -2  13 68.6328 13.5962  14
  -1  -2  12 345.311 19.2106  37
  -1  -2  12 346.315 18.9471  30
  -1  -2  12 343.307 19.5298  14
  -1  -2  12 345.955 18.3731  49
  -1  -2  12 331.338 19.9391  18
  -1  -2  11 626.646 25.9313  14
  -1  -2  11 589.236 26.9317  18
   1   2 -10 80.0182 13.1340  12
  -1  -2  10 71.6126 10.5990  14
  -1  -2  10 77.4330 12.5626  18
  -1  -2  10 83.5154 10.8846   3
  -1  -2   9 1268.70 42.8046  14
   1   2  -9 1299.31 46.5433  12
  -1  -2   9 1246.27 43.9098  18
  -1  -2   9 1213.88 46.9657   3
  -1  -2   8 242.911 17.9492   3
   1   2  -8 211.040 15.1880  12
  -1  -2   7 638.570 30.2443   3
   1   2  -7 633.096 23.4310   7
   1   2  -7 642.919 25.8348  12
   1   2  -6 59.5968 8.74937  12
  -1  -2   6 42.2315 14.8140   3
  -1  -2   5 298.813 21.5478   3
  -1  -2   4 1045.85 42.7539   3
  -1  -2   4 1075.92 40.5748  11
  -1  -2   3 6.11467 18.9725   9
   1   2  -3 9.29154 5.20816   8
  -1  -2   3-10.5028 11.6119  11
  -1  -2   2 2242.28 73.8711  11
  -1  -2   2 2191.96 77.6792   9
  -1  -2   2 2068.98 74.7318   3
  -1  -2   1 487.063 29.1190   9
  -1  -2   1 519.992 25.3448  11
  -1  -2   1 489.457 24.9182  10
  -1  -2   1 507.090 26.4558   3
  -1  -2   0 852.534 36.7208  10
  -1  -2   0 848.333 37.2541  11
  -1  -2   0 879.356 39.7448   9
  -1  -2   0 844.790 37.0634   3
  -1  -2  -1 1625.15 62.1613   9
  -1  -2  -1 1629.85 59.1382   3
  -1  -2  -2 9455.41 291.132   3
  -1  -2  -3 4043.37 135.231  10
  -1  -2  -3 4096.72 131.331   3
  -1  -2  -4 5330.29 169.206  10
  -1  -2  -4 5031.07 162.374   3
  -1  -2  -5 610.684 28.1435   3
  -1  -2  -5 638.503 35.7754  10
  -1  -2  -5 591.942 34.9387  13
  -1  -2  -6 63.3126 11.0450   3
  -1  -2  -6 54.6828 19.9023  10
  -1  -2  -6 50.2219 20.2518  13
  -1  -2  -7 92.1501 22.5484  10
  -1  -2  -7 99.7487 22.4806  13
  -1  -2  -8 58.8848 22.3843  10
  -1  -2  -8 67.3709 20.9137  13
  -1  -2  -9 526.007 24.5980  20
   1   2   9 521.899 23.8014  55
  -1  -2  -9 514.127 22.8159  46
  -1  -2  -9 556.510 38.4386  13
  -1  -2 -10 8005.02 258.336  13
   1   2  10 7541.58 234.480  16
  -1  -2 -10 7949.37 236.360  20
   1   2  10 7559.08 235.018  55
  -1  -2 -10 7521.78 234.163  46
  -1  -2 -11 1827.50 82.6168  13
  -1  -2 -11 1728.60 59.8207  46
   1   2  11 1701.12 60.3897  16
  -1  -2 -11 1774.87 62.0649  20
   1   2  11 1766.68 60.8154  55
   1   2  11 1800.42 61.0370  30
  -1  -2 -12 168.944 30.9835  13
  -1  -2 -12 181.830 14.8422  46
   1   2  12 168.738 15.4079  16
  -1  -2 -12 157.398 17.2743  20
   1   2  12 181.926 16.4941  55
   1   2  12 179.380 17.0770  30
  -1  -2 -13 10531.4 354.270  13
  -1  -2 -13 10775.7 326.759  46
   1   2  13 10873.4 328.204  55
  -1  -2 -13 10784.5 329.414  20
   1   2  13 10623.4 328.070  16
   1   2  13 10748.7 328.215  30
   1   2  14 1136.10 42.0366  55
  -1  -2 -14 939.801 59.3890  13
   1   2  14 1102.91 41.4810  16
  -1  -2 -14 1000.56 43.0006  20
   1   2  14 1115.02 42.0168  30
  -1  -2 -15 90.6387 15.3563  20
   1   2  15 131.585 14.6470  16
   1   2  15 94.0791 14.4416  55
   1   2  15 82.9930 14.0565  30
  -1  -2 -16 335.804 19.9693  20
   1   2  16 297.465 18.2778  16
   1   2  16 350.160 19.3093  55
   1   2  16 339.296 18.8194  30
  -1  -2 -17 503.899 23.4015  20
   1   2  17 529.426 23.3672  29
   1   2  17 497.152 22.4232  30
   1   2  17 529.359 22.1432  16
   1   2  17 509.883 22.8818  55
   1   2  18 77.8270 8.42223  16
  -1  -2 -18 78.6328 12.2739  15
  -1  -2 -18 89.1026 9.98855  25
  -1  -2 -18 91.5281 10.2303  20
   1   2  18 89.6661 10.2888  29
   1   2  18 86.8069 9.58955  30
  -1  -2 -19 164.289 8.94094  20
   1   2  19 175.678 9.80518  49
  -1  -2 -19 144.693 8.86823  25
   1   2  19 136.880 8.54680  30
   1   2  19 175.675 9.54984  29
  -1  -3  22 90.7730 8.32706  35
  -1  -3  22 95.0657 8.45481  23
  -1  -3  22 104.729 8.55099  22
  -1  -3  21 246.623 14.2966  23
  -1  -3  21 215.273 13.8200  22
  -1  -3  21 204.217 10.9107  52
  -1  -3  21 204.220 13.1674  35
  -1  -3  21 237.240 13.7052  29
  -1  -3  20 84.2425 9.13948  38
  -1  -3  20 73.4029 10.0092  52
  -1  -3  20 76.6303 12.7965  22
  -1  -3  20 79.8854 12.8441  23
  -1  -3  20 90.1729 11.7524  40
  -1  -3  20 79.7287 12.3482  29
  -1  -3  19 135.983 14.8200  40
  -1  -3  19 141.104 14.4216  29
  -1  -3  19 124.963 11.4211  16
  -1  -3  19 131.310 12.1447  38
  -1  -3  19 144.742 13.4856  52
  -1  -3  19 160.579 15.7400  23
  -1  -3  19 134.598 15.3459  22
  -1  -3  18 904.215 37.0011  23
  -1  -3  18 898.319 37.1148  22
  -1  -3  18 855.334 33.5028  16
  -1  -3  18 903.710 34.4552  38
  -1  -3  18 846.665 33.4531  41
  -1  -3  17 171.930 14.3705  16
  -1  -3  17 179.352 15.0879  41
  -1  -3  17 155.045 18.4168  23
  -1  -3  17 161.520 15.5420  38
  -1  -3  17 133.818 18.3951  22
  -1  -3  16 652.720 31.3895  23
  -1  -3  16 661.390 31.8167  22
  -1  -3  16 653.209 27.7539  16
  -1  -3  16 661.738 28.8428  38
  -1  -3  16 618.037 28.4847  41
  -1  -3  16 647.100 29.2511  54
  -1  -3  15 17.5746 12.5861  41
  -1  -3  15 9.62117 12.7260  54
  -1  -3  15 17.3592 12.8718  38
  -1  -3  15 11.2545 14.9724  18
  -1  -3  15 11.7204 14.7005  22
  -1  -3  15-0.77175 14.3217  23
  -1  -3  15-2.11422 10.6451  27
  -1  -3  15-9.58188 10.9810  26
  -1  -3  14 129.699 14.0274  38
  -1  -3  14 92.9069 13.9416  41
  -1  -3  14 134.481 14.9044  54
  -1  -3  14 125.830 16.7619  22
  -1  -3  14 115.117 16.5773  23
  -1  -3  14 114.162 16.6752  18
  -1  -3  13 1227.60 45.5399  41
  -1  -3  13 1249.24 46.6993  18
  -1  -3  13 1212.57 45.8307  54
  -1  -3  13 1211.78 44.5842  14
  -1  -3  13 1245.58 45.7946  38
  -1  -3  13 1239.42 46.0878  37
  -1  -3  13 1256.97 47.3214  22
  -1  -3  13 1201.57 46.8566  23
  -1  -3  12 2246.94 73.8076  41
  -1  -3  12 2147.44 72.2475  14
  -1  -3  12 2164.07 73.8804  54
  -1  -3  12 2288.91 75.0185  23
  -1  -3  12 2273.86 75.1245  22
  -1  -3  12 2090.70 73.7614  37
  -1  -3  12 2214.96 73.7621  38
  -1  -3  12 2252.04 74.1599  18
  -1  -3  11 98.1072 13.7270   3
  -1  -3  11 136.457 14.2745  22
  -1  -3  11 126.919 13.9818  54
  -1  -3  11 125.764 13.5671  38
  -1  -3  11 94.3415 12.6509  41
  -1  -3  11 107.696 11.0804  14
  -1  -3  11 119.243 14.0816  23
  -1  -3  11 119.148 13.2705  37
  -1  -3  11 130.885 14.1705  18
  -1  -3  10 436.726 25.5579   3
  -1  -3  10 423.213 18.4891  14
  -1  -3  10 429.075 20.9357  18
  -1  -3   9-1.11615 13.8586   3
  -1  -3   9 7.85797 9.93469  18
  -1  -3   9 16.4867 9.32928  11
  -1  -3   8 491.516 29.3991   3
  -1  -3   8 503.799 24.1755  11
  -1  -3   7 615.852 34.5743   3
  -1  -3   7 686.860 29.6797  11
  -1  -3   6 850.856 40.4640   3
  -1  -3   6 890.658 35.3272  11
  -1  -3   6 807.955 32.6657  10
  -1  -3   5 1040.60 48.3917   3
  -1  -3   5 1160.22 43.6655  11
  -1  -3   5 1121.03 41.8513  10
  -1  -3   4 2540.28 85.8639  10
  -1  -3   4 2591.53 87.4598  11
  -1  -3   4 2652.16 99.0117   9
  -1  -3   3 334.958 20.8183  10
  -1  -3   3 340.019 31.3150   9
  -1  -3   3 354.534 22.4504  11
  -1  -3   2 13.2072 17.4025   3
  -1  -3   2 11.0356 13.3241  10
  -1  -3   2-1.45891 21.9870   9
  -1  -3   2 7.35325 13.3034  11
  -1  -3   1 9870.74 303.906   3
  -1  -3   1 9813.87 296.775  15
  -1  -3   1 9438.89 302.200  11
  -1  -3   1 9787.28 301.625  10
  -1  -3   1 9741.56 308.500   9
  -1  -3   0 98.1277 19.7122   3
  -1  -3   0 134.008 14.2853  17
  -1  -3   0 116.400 16.6359  15
  -1  -3   0 110.178 18.3414  10
  -1  -3   0 118.794 23.1340   9
  -1  -3   0 95.9970 18.5766  11
  -1  -3  -1 10176.0 313.266   3
  -1  -3  -1 10127.8 307.152  15
  -1  -3  -1 10111.9 314.591  10
  -1  -3  -1 9715.40 318.913   9
  -1  -3  -2 7120.96 223.920   3
  -1  -3  -2 7095.92 218.138  15
  -1  -3  -2 7137.69 226.307  13
  -1  -3  -2 7091.61 226.610  10
  -1  -3  -2 6740.89 230.737   9
  -1  -3  -3 9456.84 301.569  13
  -1  -3  -3 9561.86 297.090   3
  -1  -3  -3 9569.56 306.419   9
  -1  -3  -4 128.281 17.0199   3
  -1  -3  -5 1494.90 55.6998   3
  -1  -3  -5 1263.56 62.8890  10
  -1  -3  -6 2226.68 87.7478  10
  -1  -3  -6 2003.40 74.0818   3
  -1  -3  -7 2782.16 87.3255  46
  -1  -3  -7 2506.25 106.080  13
  -1  -3  -7 2681.70 88.2774  20
  -1  -3  -7 2605.54 106.064  10
  -1  -3  -8 419.706 22.1521  20
  -1  -3  -8 443.335 38.0299  13
  -1  -3  -8 399.103 20.9041  46
   1   3   8 431.451 20.8700  55
   1   3   9 389.819 18.5143  16
  -1  -3  -9 343.214 35.4801  13
  -1  -3  -9 367.986 20.0768  46
   1   3   9 347.467 19.8228  55
   1   3  10 849.917 32.2171  16
   1   3  10 823.442 33.8302  55
  -1  -3 -10 819.938 33.7841  46
  -1  -3 -10 806.703 53.4559  13
  -1  -3 -11 11614.3 378.067  13
  -1  -3 -11 11219.6 348.474  46
   1   3  11 11688.3 347.491  16
  -1  -3 -11 11301.4 350.328  20
   1   3  11 11566.6 348.542  55
   1   3  11 11377.9 348.832  30
  -1  -3 -12 168.547 31.0188  13
  -1  -3 -12 193.495 15.4360  46
   1   3  12 162.977 15.9252  30
  -1  -3 -12 185.847 18.3282  20
   1   3  12 177.458 14.3288  16
   1   3  12 159.191 15.4002  55
   1   3  13 959.649 38.1425  55
   1   3  13 950.456 39.6560  49
  -1  -3 -13 1052.37 61.1662  13
  -1  -3 -13 922.707 40.4499  20
   1   3  13 1041.68 37.3530  16
   1   3  13 1044.22 38.8223  30
   1   3  14 145.310 13.7968  30
  -1  -3 -14 103.441 15.3726  20
   1   3  14 127.648 13.9523  55
   1   3  14 121.151 15.5888  49
   1   3  14 131.986 12.4289  16
   1   3  15 446.754 20.9459  55
  -1  -3 -15 425.689 22.9518  20
   1   3  15 446.251 22.7798  49
   1   3  15 435.877 20.6094  30
   1   3  16 41.5152 9.17533  30
  -1  -3 -16 46.2842 11.7684  20
   1   3  16 48.9012 9.63196  55
  -1  -3 -16 34.1228 15.3032  15
   1   3  16 22.6727 10.6002  49
   1   3  17 337.339 15.6043  29
   1   3  17 290.308 13.5468  30
  -1  -3 -17 313.007 15.2508  25
  -1  -3 -17 322.733 16.0751  20
  -1  -3 -17 270.082 17.9468  15
   1   3  17 334.779 15.6114  49
  -1  -3 -18 45.0376 6.62311  20
  -1  -3 -18 31.6064 6.21946  25
   1   3  18 27.2456 6.36150  49
   1   3  18 37.1770 6.39334  29
  -1  -4  22 102.631 6.73373  35
  -1  -4  22 124.287 7.66769  22
  -1  -4  22 122.172 7.64654  23
  -1  -4  21 8.35870 8.14536  23
  -1  -4  21 5.46100 5.81518  52
  -1  -4  21 16.4016 8.51633  22
  -1  -4  21 10.9486 7.51962  35
  -1  -4  20 339.538 17.1219  35
  -1  -4  20 317.243 15.1135  38
  -1  -4  20 340.744 16.3983  40
  -1  -4  20 327.026 17.8346  23
  -1  -4  20 330.563 17.9340  22
  -1  -4  20 313.532 16.1404  52
  -1  -4  19 233.059 16.0595  29
  -1  -4  19 244.114 15.8873  35
  -1  -4  19 188.508 13.5364  41
  -1  -4  19 226.475 15.4032  52
  -1  -4  19 231.114 15.6290  40
  -1  -4  19 201.628 16.6227  22
  -1  -4  19 254.376 17.3216  23
  -1  -4  19 205.853 14.3385  38
  -1  -4  18 17.9924 12.6887  40
  -1  -4  18 18.2075 11.0480  41
  -1  -4  18 0.58836 11.6770  52
  -1  -4  18 1.07648 11.0560  38
  -1  -4  18-9.11114 11.7231  35
  -1  -4  18 11.9460 12.7935  29
  -1  -4  18 13.4947 12.9192  23
  -1  -4  18 10.3650 13.1303  22
  -1  -4  17 49.1049 13.3104  41
  -1  -4  17 32.7919 13.9364  40
  -1  -4  17 59.0222 14.1942  29
  -1  -4  17 34.9871 13.8561  35
  -1  -4  17 20.0944 13.5281  52
  -1  -4  17 39.6540 13.4799  38
  -1  -4  17 48.1382 15.4689  22
  -1  -4  17 36.3077 15.0950  23
  -1  -4  16 763.593 33.0096  23
  -1  -4  16 716.392 32.7119  22
  -1  -4  16 730.966 32.5166  40
  -1  -4  16 657.275 31.6156  29
  -1  -4  16 692.160 31.8224  35
  -1  -4  16 767.398 33.2057  52
  -1  -4  16 702.755 28.9971  26
  -1  -4  16 713.858 31.5371  38
  -1  -4  16 703.398 28.8562  27
  -1  -4  16 737.238 31.3278  41
  -1  -4  15 1023.73 43.2748  23
  -1  -4  15 1020.71 43.2976  22
  -1  -4  15 1086.88 43.0655  40
  -1  -4  15 1041.84 42.4448  29
  -1  -4  15 1058.61 42.3206  35
  -1  -4  15 1083.45 42.4659  41
  -1  -4  15 1126.95 42.3209  38
  -1  -4  15 1112.61 40.5483  26
  -1  -4  15 1080.86 42.6631  52
  -1  -4  15 1048.62 40.0554  27
  -1  -4  14 1980.27 66.0030  26
  -1  -4  14 1759.54 67.7869  23
  -1  -4  14 1980.46 68.7691  22
  -1  -4  14 1952.82 67.9540  40
  -1  -4  14 1908.14 67.1990  41
  -1  -4  14 1950.96 66.9520  18
  -1  -4  14 2013.55 65.9858  27
  -1  -4  14 1890.69 67.3041  29
  -1  -4  14 1902.07 67.4271  38
  -1  -4  14 1964.43 66.7914  37
  -1  -4  14 1867.80 67.3289  35
  -1  -4  13 122.143 17.3488  22
  -1  -4  13 116.965 15.2424  37
  -1  -4  13 119.409 16.0213  41
  -1  -4  13 98.9514 16.9412  40
  -1  -4  13 140.442 16.1709  35
  -1  -4  13 151.897 15.2977  18
  -1  -4  13 115.129 16.7553  23
  -1  -4  13 142.443 15.2488  27
  -1  -4  13 127.153 15.3948  29
  -1  -4  13 146.064 16.8132  38
  -1  -4  13 130.407 14.8949  26
  -1  -4  12 34.0008 14.3075  22
  -1  -4  12 26.7814 11.7297  37
  -1  -4  12 37.3244 12.5829  41
  -1  -4  12 20.2152 14.2834  40
  -1  -4  12 42.6660 12.8581  35
  -1  -4  12 37.8503 13.7111  23
  -1  -4  12 29.9193 12.7901  27
  -1  -4  12 40.4871 13.0928  29
  -1  -4  12 30.8222 13.0526  26
  -1  -4  12 37.2173 13.3713  38
  -1  -4  12 12.1964 11.6169  18
  -1  -4  11 126.045 15.6186  22
  -1  -4  11 142.668 15.6494  23
  -1  -4  11 118.889 18.5522   3
  -1  -4  11 115.919 14.8656  38
  -1  -4  11 114.770 14.6895  41
  -1  -4  11 121.695 14.4236  35
  -1  -4  11 118.275 14.4954  29
  -1  -4  11 122.080 13.8100  18
  -1  -4  11 136.616 14.1215  37
  -1  -4  10 250.755 16.4220  18
  -1  -4  10 268.930 17.9072  41
  -1  -4  10 280.590 17.4730  32
  -1  -4  10 271.508 17.1908  31
  -1  -4  10 285.580 18.1443  35
  -1  -4  10 279.783 18.6463  23
  -1  -4  10 260.053 18.7018  22
  -1  -4  10 258.131 18.8941  52
  -1  -4  10 290.797 24.7128   3
  -1  -4  10 229.006 17.8699  38
  -1  -4  10 277.411 16.4542  37
  -1  -4  10 244.582 17.1247  29
  -1  -4   9 472.110 23.0844  40
  -1  -4   9 479.930 23.6136  23
  -1  -4   9 442.854 23.6125  22
  -1  -4   9 461.316 21.3408  18
  -1  -4   9 442.270 23.3813  52
  -1  -4   9 479.532 23.2790  38
  -1  -4   9 436.408 31.0874   3
  -1  -4   9 486.952 22.9219  41
  -1  -4   9 450.761 22.4363  35
  -1  -4   8 782.264 29.2301  18
  -1  -4   8 728.069 41.1791   3
  -1  -4   7 655.683 25.9098  18
  -1  -4   7 691.686 39.4113   3
  -1  -4   7 719.946 30.5657  11
  -1  -4   6 6589.97 206.953   3
  -1  -4   6 6122.21 197.892  11
  -1  -4   5 2668.84 96.7634   3
  -1  -4   5 2575.02 87.2029  10
  -1  -4   5 2672.27 106.662   9
  -1  -4   5 2533.94 89.2585  11
  -1  -4   4 3257.85 108.643  10
  -1  -4   4 3379.56 125.974   9
  -1  -4   4 3218.81 105.873  13
  -1  -4   4 3256.24 110.407  11
  -1  -4   3 3316.14 107.422  17
  -1  -4   3 3259.24 117.641   3
  -1  -4   3 3435.94 112.852  10
  -1  -4   3 3150.04 125.185   9
  -1  -4   3 3363.10 110.285  13
  -1  -4   2 27.0038 17.1718  15
  -1  -4   2 18.9139 13.4709  17
  -1  -4   2 4.43859 16.8637   3
  -1  -4   2 44.9620 15.1143  10
  -1  -4   2-8.43469 23.2654   9
  -1  -4   2 12.3373 12.5596  13
  -1  -4   1 141.890 18.7476  15
  -1  -4   1 108.671 15.8853  17
  -1  -4   1 122.754 21.3099   3
  -1  -4   1 87.2431 27.1736   9
  -1  -4   1 122.166 19.2525  10
  -1  -4   1 79.5572 15.7727  13
  -1  -4   0 1660.20 59.1811  15
  -1  -4   0 1561.81 56.3058  17
  -1  -4   0 1507.87 65.7146   3
  -1  -4   0 1658.69 74.0545   9
  -1  -4   0 1535.88 65.1806  10
  -1  -4   0 1588.64 63.7667  13
  -1  -4  -1 1008.91 41.1464  17
  -1  -4  -1 1093.69 44.1092  15
  -1  -4  -1 1047.22 49.5681   3
  -1  -4  -1 1096.28 58.2142   9
  -1  -4  -1 1082.11 51.2363  10
  -1  -4  -1 986.979 48.3463  13
  -1  -4  -2 329.218 23.3672  15
  -1  -4  -2 290.421 20.8393  17
  -1  -4  -2 260.488 25.4829   3
  -1  -4  -2 277.447 33.0666   9
  -1  -4  -2 289.923 28.8494  10
  -1  -4  -2 277.760 26.3612  13
  -1  -4  -3 1259.21 50.9792  15
  -1  -4  -3 1179.51 58.7519  13
  -1  -4  -3 1304.01 56.5212   3
  -1  -4  -3 1315.96 67.4675   9
  -1  -4  -3 1251.01 59.8606  10
  -1  -4  -4 3032.84 107.360   3
  -1  -4  -4 2937.72 113.516  10
  -1  -4  -4 2900.54 119.653   9
  -1  -4  -4 2912.53 95.1360  46
  -1  -4  -4 3084.11 102.049  15
  -1  -4  -4 3050.90 113.013  13
  -1  -4  -5 83.3109 12.4030  20
  -1  -4  -5 99.7923 20.9963  15
  -1  -4  -5 49.9673 22.1001  10
  -1  -4  -5 63.9626 26.7987   9
  -1  -4  -5 84.8487 12.1358  46
  -1  -4  -5 76.2486 17.1894   3
  -1  -4  -5 54.7242 20.5489  13
  -1  -4  -6 5.87820 25.9066   9
  -1  -4  -6 59.6628 20.9813  15
   1   4   6 57.3115 10.7317  55
  -1  -4  -6 62.4331 24.0069  13
  -1  -4  -6 49.7346 12.7035  20
   1   4   7 338.543 19.0109  55
  -1  -4  -7 330.492 20.0982  46
  -1  -4  -7 344.430 20.9596  20
  -1  -4  -8 2267.74 82.4476  15
   1   4   8 2193.28 73.6462  55
  -1  -4  -8 2214.53 75.7646  20
  -1  -4  -8 2237.88 74.8395  46
  -1  -4  -9 2846.48 96.9580  20
  -1  -4  -9 2924.59 94.6991  50
  -1  -4  -9 3031.81 103.721  15
   1   4   9 2946.60 94.5969  55
  -1  -4  -9 2714.14 120.509  13
  -1  -4  -9 2957.26 95.9388  46
  -1  -4 -10 1883.01 68.9496  20
  -1  -4 -10 1997.75 68.2072  46
  -1  -4 -10 2104.78 95.9032  13
   1   4  10 1967.52 66.5703  55
   1   4  10 1958.87 66.9383  30
  -1  -4 -10 2189.44 76.7433  15
  -1  -4 -11 983.878 40.5890  20
   1   4  11 1023.88 37.2788  55
  -1  -4 -11 1005.80 62.4694  13
   1   4  11 929.191 37.3653  30
  -1  -4 -11 1101.35 47.5547  15
   1   4  12 13.7044 10.6613  30
   1   4  12 17.5950 10.3608  55
  -1  -4 -12 26.8572 19.8344  15
   1   4  13 121.038 11.9108  30
   1   4  13 104.372 14.0192  49
   1   4  13 127.648 12.0256  55
  -1  -4 -13 136.861 21.1786  15
   1   4  14 53.0014 8.95548  30
  -1  -4 -14 50.9179 15.9575  15
   1   4  14 75.1567 12.0677  49
   1   4  14 84.1556 9.44353  55
   1   4  15-0.24227 5.93628  30
  -1  -4 -15 7.81125 10.2260  20
  -1  -4 -15 0.60580 11.8855  17
  -1  -4 -15 9.13322 13.1020  15
   1   4  15-1.55085 9.01422  49
   1   4  15 8.52616 6.59341  55
  -1  -4 -16 370.853 15.8986  20
  -1  -4 -16 318.910 16.9751  17
   1   4  16 332.756 15.2569  29
   1   4  16 331.086 15.1075  49
   1   4  17 2.84782 4.19112  29
  -1  -4 -17 4.45023 4.84874  20
   1   4  17 6.60786 4.30337  49
  -1  -5  21 8.28493 6.10780  22
  -1  -5  21 4.99588 6.00784  23
  -1  -5  20 37.9692 9.26879  23
  -1  -5  20 42.4104 7.81414  40
  -1  -5  20 50.0627 6.69510  38
  -1  -5  20 34.6529 7.42491  35
  -1  -5  20 34.3977 7.87585  52
  -1  -5  20 35.8090 9.10443  22
  -1  -5  19 51.1836 11.2523  23
  -1  -5  19 59.3308 10.2403  40
  -1  -5  19 62.1955 9.82320  38
  -1  -5  19 56.9672 10.0822  35
  -1  -5  19 53.0649 10.5685  52
  -1  -5  19 60.9721 11.6082  22
  -1  -5  18 407.307 21.1889  22
  -1  -5  18 409.864 21.1635  23
  -1  -5  18 358.769 20.3580  40
  -1  -5  18 396.681 19.8499  38
  -1  -5  18 402.335 20.6060  52
  -1  -5  18 397.525 20.2195  41
  -1  -5  18 380.556 20.0148  35
  -1  -5  17 113.636 14.1916  38
  -1  -5  17 97.0390 15.0478  52
  -1  -5  17 124.138 15.5327  23
  -1  -5  17 124.166 14.0158  35
  -1  -5  17 104.303 15.6339  22
  -1  -5  17 114.049 14.0958  41
  -1  -5  17 120.295 15.2066  40
  -1  -5  16 1168.43 42.2564  26
  -1  -5  16 1149.54 44.3021  38
  -1  -5  16 1158.82 44.3050  35
  -1  -5  16 1266.96 45.9611  52
  -1  -5  16 1158.57 45.6812  22
  -1  -5  16 1214.17 45.9223  23
  -1  -5  16 1161.35 42.1635  27
  -1  -5  16 1150.75 44.6633  41
  -1  -5  16 1212.64 45.2788  40
  -1  -5  15 162.134 15.3296  26
  -1  -5  15 179.145 17.9531  38
  -1  -5  15 156.763 18.2911  52
  -1  -5  15 170.646 18.5696  23
  -1  -5  15 142.162 14.7522  27
  -1  -5  15 136.207 16.5836  35
  -1  -5  15 160.192 18.3995  22
  -1  -5  15 169.065 17.8590  40
  -1  -5  15 114.977 16.3649  41
  -1  -5  14 2036.03 73.5558  40
  -1  -5  14 2168.74 72.1479  26
  -1  -5  14 2103.57 73.8444  38
  -1  -5  14 2076.07 72.9776  35
  -1  -5  14 2089.81 74.0367  41
  -1  -5  14 2129.61 74.3337  52
  -1  -5  14 2195.66 74.6863  23
  -1  -5  14 2149.83 74.6810  22
  -1  -5  14 2174.72 72.0653  27
  -1  -5  13 5800.71 182.714  27
  -1  -5  13 6071.74 184.842  52
  -1  -5  13 5900.65 183.064  26
  -1  -5  13 5959.17 184.264  38
  -1  -5  13 5939.99 184.568  23
  -1  -5  13 5826.76 184.503  22
  -1  -5  13 5678.87 180.947  18
  -1  -5  13 5750.88 184.430  41
  -1  -5  13 5814.95 183.298  35
  -1  -5  12 237.878 19.0655  27
  -1  -5  12 268.194 20.5634  52
  -1  -5  12 237.594 15.2611  18
  -1  -5  12 225.015 20.2550  22
  -1  -5  12 244.430 20.6200  23
  -1  -5  12 232.402 20.1003  38
  -1  -5  12 264.756 19.5511  26
  -1  -5  12 242.170 18.5329  35
  -1  -5  12 207.506 19.3568  41
  -1  -5  11 36.4182 15.2280  23
  -1  -5  11 40.5816 14.5790  27
  -1  -5  11 28.2512 15.0945  22
  -1  -5  11 21.7108 10.9704  56
  -1  -5  11 42.3431 14.5669  26
  -1  -5  11 27.3606 14.7797  38
  -1  -5  11 30.8428 10.6527   6
  -1  -5  11 30.9306 14.6137  41
  -1  -5  11-7.76868 19.8933   3
  -1  -5  11 33.1198 13.9328  35
  -1  -5  11 35.2278 9.70420  18
  -1  -5  11 30.6197 15.1616  52
  -1  -5  10 148.672 14.7078  56
  -1  -5  10 139.870 16.6764  26
  -1  -5  10 146.433 17.4543  23
  -1  -5  10 148.068 16.4220  27
  -1  -5  10 125.917 16.7379  38
  -1  -5  10 159.739 18.2592  22
  -1  -5  10 143.570 13.2083   6
  -1  -5  10 166.494 18.6440  40
  -1  -5  10 162.065 24.2106   3
  -1  -5  10 177.179 16.2551  35
  -1  -5  10 147.580 11.9889  18
  -1  -5  10 126.685 17.6373  52
  -1  -5   9 421.714 22.7958  27
  -1  -5   9 441.669 23.5748  26
  -1  -5   9 452.612 21.9091  56
  -1  -5   9 408.740 23.6671  38
  -1  -5   9 377.850 21.6723  35
  -1  -5   9 390.339 20.5792   6
  -1  -5   9 389.497 23.7162  52
  -1  -5   9 465.494 34.7947   3
  -1  -5   9 422.413 19.8006  44
  -1  -5   9 415.820 23.7882  22
  -1  -5   9 407.598 23.6858  23
  -1  -5   9 394.726 23.4220  40
  -1  -5   8 121.779 16.4289  52
  -1  -5   8 115.852 15.8117  38
  -1  -5   8 112.815 15.2821  23
  -1  -5   8 118.963 15.2543  41
  -1  -5   8 123.639 15.5466  40
  -1  -5   8 130.484 13.0335   6
  -1  -5   8 118.406 14.4406  56
  -1  -5   8 130.232 16.0444  22
  -1  -5   8 127.147 14.5990  35
  -1  -5   8 152.745 25.2464   3
  -1  -5   7 2236.62 77.8122  52
  -1  -5   7 2250.08 77.1824  41
  -1  -5   7 2403.49 75.7507   6
  -1  -5   7 2239.74 77.7715  38
  -1  -5   7 2270.98 77.3001  40
  -1  -5   7 2279.87 76.1110  56
  -1  -5   7 2296.59 77.9905  23
  -1  -5   7 2329.15 78.2702  22
  -1  -5   7 2342.96 93.2604   3
  -1  -5   6 4646.78 146.898  27
  -1  -5   6 4625.07 145.803  56
  -1  -5   6 4760.77 147.087  26
  -1  -5   6 4601.98 146.095  45
  -1  -5   6 4520.01 146.629  41
  -1  -5   6 4714.57 145.601   6
  -1  -5   6 4468.42 162.915   3
  -1  -5   6 4583.24 147.364  38
  -1  -5   6 4712.44 147.849  22
  -1  -5   6 4691.56 147.757  23
  -1  -5   6 4741.20 147.254  40
  -1  -5   5 5475.27 172.902  45
  -1  -5   5 5433.57 173.288  41
  -1  -5   5 5474.79 173.632  40
  -1  -5   5 5467.63 172.628  56
  -1  -5   5 5473.98 174.179  38
  -1  -5   5 5839.95 204.823   9
  -1  -5   5 5628.33 174.468  22
  -1  -5   5 5575.00 174.300  23
  -1  -5   5 5672.60 173.594  26
  -1  -5   5 5782.06 173.568  27
  -1  -5   4 46.5662 12.6758  27
  -1  -5   4 43.4844 12.9595  23
  -1  -5   4 57.5423 13.3243  26
  -1  -5   4 23.4087 11.4656  10
  -1  -5   4 36.1949 12.6282  45
  -1  -5   4 38.1966 13.6821  43
  -1  -5   4 61.6826 27.6502   9
  -1  -5   4 36.4255 12.8555  40
  -1  -5   4 11.2625 13.1530  38
  -1  -5   4 32.8916 13.0561  22
  -1  -5   3 64.0181 13.7935  23
  -1  -5   3 85.9671 28.5877   9
  -1  -5   3 98.2973 14.1456  26
  -1  -5   3 72.0402 14.5942  10
  -1  -5   3 53.5551 22.7266   3
  -1  -5   3 83.2824 14.1397  40
  -1  -5   3 89.2681 14.2132  22
  -1  -5   3 88.6817 14.7280  43
  -1  -5   3 76.8790 13.1730  27
  -1  -5   3 88.0093 13.4938  56
  -1  -5   3 86.6267 13.3319  45
  -1  -5   2 2199.27 74.0751  27
  -1  -5   2 2368.90 100.510   9
  -1  -5   2 2096.50 83.9158  10
  -1  -5   2 2159.33 75.0801  40
  -1  -5   2 2257.51 75.1473  43
  -1  -5   2 2095.93 81.5100  13
  -1  -5   2 2275.34 90.7560   3
  -1  -5   2 2159.40 75.4566  23
  -1  -5   2 2235.97 75.8244  22
  -1  -5   2 2317.41 74.5628  26
  -1  -5   2 2228.79 73.7556  56
  -1  -5   2 2194.62 76.7788  17
  -1  -5   2 2359.98 80.9736  15
  -1  -5   1 1821.49 59.1067  27
  -1  -5   1 1713.29 82.2894   9
  -1  -5   1 1560.14 69.6210  10
  -1  -5   1 1667.67 73.4356   3
  -1  -5   1 1761.83 59.1647  26
  -1  -5   1 1683.32 59.8198  40
  -1  -5   1 1685.75 61.5668  17
  -1  -5   1 1749.84 65.1709  15
  -1  -5   1 1689.16 60.4248  22
  -1  -5   1 1654.82 60.1499  23
  -1  -5   1 1647.92 59.5285  43
  -1  -5   1 1619.01 67.7514  13
  -1  -5   1 1653.30 58.2897  56
  -1  -5   0 450.637 22.6741  27
  -1  -5   0 412.720 41.4415   9
  -1  -5   0 515.996 34.5551  10
  -1  -5   0 391.145 31.2180  13
  -1  -5   0 480.144 30.5546  15
  -1  -5   0 491.629 27.0150  17
  -1  -5   0 478.800 23.1115  26
  -1  -5   0 435.801 24.6327  40
  -1  -5   0 465.494 22.1143   6
  -1  -5   0 480.906 22.9947  56
  -1  -5   0 481.989 36.0037   3
  -1  -5   0 475.803 24.7167  43
  -1  -5   0 445.862 23.9639  45
  -1  -5   0 451.548 20.2007  46
  -1  -5  -1 4.49623 11.4828  27
  -1  -5  -1 18.2076 17.3727  10
  -1  -5  -1 8.70659 24.2904   9
  -1  -5  -1 5.62907 17.4287  13
  -1  -5  -1 2.85123 11.7225  26
  -1  -5  -1-4.60894 13.6289  40
  -1  -5  -1-1.99123 21.0116   3
  -1  -5  -1 3.59853 10.1639   6
  -1  -5  -1 5.87619 9.27126  46
  -1  -5  -1 4.17288 18.4899  15
  -1  -5  -1 14.9431 15.5536  17
  -1  -5  -1 11.0384 11.5422  56
  -1  -5  -2 2084.11 67.5383   6
  -1  -5  -2 2031.59 68.2771  56
  -1  -5  -2 1973.65 68.3136  26
  -1  -5  -2 2060.05 68.3070  27
  -1  -5  -2 2022.43 67.8192  46
  -1  -5  -2 2027.55 85.0041  13
  -1  -5  -2 1957.17 93.8076   9
  -1  -5  -2 2064.42 84.9174   3
  -1  -5  -2 1978.28 75.1006  15
  -1  -5  -2 2075.03 72.8158  17
  -1  -5  -3 192.189 23.7514  15
  -1  -5  -3 192.709 21.4118  17
  -1  -5  -3 196.665 26.6456  13
  -1  -5  -3 209.647 14.9242  20
  -1  -5  -3 172.605 25.6651   3
  -1  -5  -3 174.554 31.6206   9
  -1  -5  -3 180.732 15.4299  56
  -1  -5  -3 176.108 13.9026   6
  -1  -5  -3 198.434 15.2758  46
  -1  -5  -4 11.1360 9.31040   6
  -1  -5  -4 3.91086 9.19190  25
  -1  -5  -4 21.2959 19.6018   3
  -1  -5  -4 11.2530 11.8436  46
  -1  -5  -4 10.4364 10.8323  56
  -1  -5  -4 6.39350 12.1777  44
  -1  -5  -4 8.02778 20.1357  15
  -1  -5  -4 5.55278 17.2857  17
  -1  -5  -4 24.6411 20.7336  13
  -1  -5  -4 11.9926 10.8700  20
  -1  -5  -5 422.002 22.4110  20
  -1  -5  -5 486.730 28.8806  17
  -1  -5  -5 427.173 31.7602  15
  -1  -5  -5 434.412 22.6471  46
  -1  -5  -5 409.468 21.6746  44
  -1  -5  -5 412.724 20.8752  25
  -1  -5  -5 456.345 39.5096  13
  -1  -5  -6 2.57810 11.9360  20
  -1  -5  -6-0.98058 18.0797  17
  -1  -5  -6-7.19754 22.7092  15
  -1  -5  -6 4.90212 11.4294  44
  -1  -5  -6 19.8478 12.3194  46
  -1  -5  -6-5.59899 22.5513  13
  -1  -5  -6 8.83467 10.7511  25
  -1  -5  -7 400.257 39.7528  13
  -1  -5  -7 381.785 27.2196  17
  -1  -5  -7 377.748 31.3045  15
  -1  -5  -7 394.191 22.3487  20
  -1  -5  -7 403.938 21.1954  25
  -1  -5  -8 331.824 20.3971  50
  -1  -5  -8 320.711 19.9260  20
  -1  -5  -8 243.999 33.4501  13
  -1  -5  -8 319.168 25.0949  17
  -1  -5  -8 330.193 29.3362  15
  -1  -5  -8 306.245 18.9024  25
  -1  -5  -9 359.746 20.1175  50
  -1  -5  -9 366.858 21.4731  20
  -1  -5  -9 366.524 20.1365  25
  -1  -5  -9 360.049 26.3024  17
  -1  -5  -9 403.743 29.9799  15
  -1  -5  -9 346.391 38.3820  13
   1   5   9 334.904 18.3647  30
  -1  -5 -10 18.8660 17.0793  17
  -1  -5 -10 43.0698 20.0620  15
  -1  -5 -10 33.8166 10.9449  50
  -1  -5 -10 30.6988 13.0940  20
  -1  -5 -10 24.8863 11.4787  25
   1   5  10 24.1028 9.51710  30
  -1  -5 -11 204.983 19.5781  17
  -1  -5 -11 222.585 22.9090  15
   1   5  11 212.284 15.8435  49
  -1  -5 -11 207.115 16.0312  20
  -1  -5 -11 166.722 14.3983  25
   1   5  11 183.181 12.3296  30
  -1  -5 -12 39.9722 9.92303  25
   1   5  12 25.6259 10.4887  49
  -1  -5 -12 31.6611 13.9297  17
  -1  -5 -12 34.4715 11.6630  20
  -1  -5 -13 30.9727 8.58021  25
   1   5  13 48.3532 9.36335  49
  -1  -5 -13 26.7608 13.3149  15
  -1  -5 -13 42.9439 12.6529  17
  -1  -5 -13 38.8250 10.3712  20
  -1  -5 -14 75.5270 7.78343  25
   1   5  14 65.4483 7.97606  49
  -1  -5 -14 62.5780 11.6283  15
  -1  -5 -14 77.6441 9.09755  20
   1   5  15 19.7328 4.55441  49
  -1  -5 -15 20.0960 5.61000  20
  -1  -5 -15 14.7618 4.33188  25
  -1  -6  20 113.611 7.63636  22
  -1  -6  20 109.212 7.56143  23
  -1  -6  19 571.349 21.3373  43
  -1  -6  19 557.651 21.6855  23
  -1  -6  19 587.459 21.8841  22
  -1  -6  19 546.827 21.2185  40
  -1  -6  19 514.905 20.1832  38
  -1  -6  18 146.193 12.8402  23
  -1  -6  18 157.729 13.2111  22
  -1  -6  18 149.193 12.4052  52
  -1  -6  18 145.487 12.2565  40
  -1  -6  18 142.369 11.5256  38
  -1  -6  17 45.7065 11.5295  38
  -1  -6  17 34.6620 12.0731  22
  -1  -6  17 35.0718 11.9231  52
  -1  -6  17 50.0566 12.1421  40
  -1  -6  17 25.8951 12.1351  23
  -1  -6  16 490.545 22.1084  26
  -1  -6  16 501.654 22.0328  27
  -1  -6  16 533.968 25.3763  22
  -1  -6  16 498.271 24.9987  23
  -1  -6  16 488.362 24.6088  52
  -1  -6  16 540.117 25.0699  41
  -1  -6  16 532.261 24.9877  40
  -1  -6  16 496.166 24.5766  38
  -1  -6  15 2658.59 85.2196  26
  -1  -6  15 2642.76 85.0574  27
  -1  -6  15 2500.25 86.9540  22
  -1  -6  15 2581.38 87.3276  23
  -1  -6  15 2628.15 87.2429  52
  -1  -6  15 2622.81 87.1104  41
  -1  -6  15 2647.69 86.7787  40
  -1  -6  15 2649.14 87.1330  38
  -1  -6  14 1420.54 51.9963  38
  -1  -6  14 1369.02 51.9563  41
  -1  -6  14 1408.19 52.4076  22
  -1  -6  14 1381.94 52.1394  23
  -1  -6  14 1376.95 52.1705  52
  -1  -6  14 1391.15 49.9794  27
  -1  -6  14 1404.21 50.1917  26
  -1  -6  13 678.038 30.7263  26
  -1  -6  13 708.939 30.6968  27
  -1  -6  13 683.544 32.6517  22
  -1  -6  13 687.585 32.4620  23
  -1  -6  13 713.076 32.1152  41
  -1  -6  13 686.698 32.6497  52
  -1  -6  13 731.093 32.4176  38
  -1  -6  13 647.736 27.1577  45
  -1  -6  12 1047.63 39.0801   6
  -1  -6  12 1076.25 43.1530  27
  -1  -6  12 1092.97 44.1607  23
  -1  -6  12 1089.74 44.2584  22
  -1  -6  12 1138.33 43.6467  26
  -1  -6  12 1116.83 44.2532  38
  -1  -6  12 1105.50 44.8192  52
  -1  -6  12 1134.35 40.4638  45
  -1  -6  11 1120.71 43.9379  52
  -1  -6  11 1006.78 43.4046  40
  -1  -6  11 1034.55 42.4811  27
  -1  -6  11 1047.71 44.0232  23
  -1  -6  11 1129.44 44.6581  22
  -1  -6  11 1105.12 40.3644  45
  -1  -6  11 1052.87 42.7428  26
  -1  -6  11 1059.49 43.9749  38
  -1  -6  11 1059.02 39.3754   6
  -1  -6  11 984.020 55.8026   3
  -1  -6  10 2277.81 75.2795  27
  -1  -6  10 2179.65 75.9590  23
  -1  -6  10 2171.90 76.0976  22
  -1  -6  10 2073.34 75.1857  41
  -1  -6  10 2137.55 75.3030  40
  -1  -6  10 2186.98 76.0078  52
  -1  -6  10 2131.90 72.7069  45
  -1  -6  10 2212.87 71.1484  44
  -1  -6  10 2161.67 75.8157  38
  -1  -6  10 2159.53 72.2489   6
  -1  -6  10 2266.96 75.4085  26
  -1  -6   9 16.9895 21.2570   3
  -1  -6   9 21.9983 16.0956  52
  -1  -6   9 10.5019 15.5001  38
  -1  -6   9 12.2939 15.3591  23
  -1  -6   9 10.7143 15.2983  22
  -1  -6   9 19.5640 12.3395   6
  -1  -6   9 4.71780 15.8245  40
  -1  -6   9 9.91488 13.5223  41
  -1  -6   9 10.7488 10.7801  44
  -1  -6   9 13.3446 13.0214  45
  -1  -6   9 9.38505 13.2091  56
  -1  -6   8 1331.36 48.9359  56
  -1  -6   8 1298.45 50.6415  40
  -1  -6   8 1378.64 51.5153  38
  -1  -6   8 1262.60 66.9970   3
  -1  -6   8 1294.82 51.0234  22
  -1  -6   8 1314.13 50.9530  23
  -1  -6   8 1405.20 47.8158  44
  -1  -6   8 1292.17 48.2118  45
  -1  -6   8 1244.61 49.5807  41
  -1  -6   8 1273.89 47.9770   6
  -1  -6   7 9.81106 15.8932  23
  -1  -6   7 25.0179 15.0797  27
  -1  -6   7 10.5268 14.2560  56
  -1  -6   7 16.0083 13.6471  45
  -1  -6   7 7.45728 15.9905  26
  -1  -6   7 25.8656 14.9369  40
  -1  -6   7 37.1777 9.76657  39
  -1  -6   7 2.39363 14.7980  38
  -1  -6   7 7.39528 16.2817  22
  -1  -6   7 34.9307 22.5776   3
  -1  -6   7 3.32714 9.72223  42
  -1  -6   7 15.7003 12.2802  44
  -1  -6   7 27.8788 15.3325  43
  -1  -6   7 11.8027 11.7210   6
  -1  -6   6 708.462 33.3815  26
  -1  -6   6 727.804 29.2828  42
  -1  -6   6 798.980 35.2575  43
  -1  -6   6 740.973 34.6983  40
  -1  -6   6 693.794 34.1263  38
  -1  -6   6 698.921 29.0729  39
  -1  -6   6 798.155 50.6250   3
  -1  -6   6 683.286 34.2627  22
  -1  -6   6 679.166 34.2712  23
  -1  -6   6 711.229 33.2921  27
  -1  -6   6 779.697 32.6930  56
  -1  -6   6 740.152 32.6177  45
  -1  -6   6 828.193 32.5133  44
  -1  -6   6 718.212 31.2264   6
  -1  -6   5 130.074 13.2628  42
  -1  -6   5 128.163 15.4446  44
  -1  -6   5 126.543 17.8398  43
  -1  -6   5 129.065 17.5382  40
  -1  -6   5 96.8529 12.5564  39
  -1  -6   5 105.544 17.8375  23
  -1  -6   5 119.111 17.6132  26
  -1  -6   5 119.598 16.8731  27
  -1  -6   5 148.724 17.2740  45
  -1  -6   5 123.320 18.4392  22
  -1  -6   4 485.460 26.3229  27
  -1  -6   4 505.986 27.5570  23
  -1  -6   4 488.078 27.5631  22
  -1  -6   4 433.067 25.3697  45
  -1  -6   4 488.022 25.2351  44
  -1  -6   4 568.866 50.9578   9
  -1  -6   4 490.692 23.4361  39
  -1  -6   4 487.863 27.0698  40
  -1  -6   4 494.620 41.1365   3
  -1  -6   4 478.141 26.9610  43
  -1  -6   4 513.535 23.6538  42
  -1  -6   4 495.241 24.7103   6
  -1  -6   4 482.302 26.6436  26
  -1  -6   3 432.108 24.5198  27
  -1  -6   3 492.627 47.8728   9
  -1  -6   3 451.375 26.8069  22
  -1  -6   3 458.594 26.7615  23
  -1  -6   3 492.815 25.5853  26
  -1  -6   3 465.744 26.6365  40
  -1  -6   3 488.791 22.8733  39
  -1  -6   3 504.192 23.1479  42
  -1  -6   3 494.972 27.0905  43
  -1  -6   3 470.747 25.1108  45
  -1  -6   3 441.677 39.3360   3
  -1  -6   3 469.548 23.9957   6
  -1  -6   3 466.231 24.9326  56
  -1  -6   2 5341.69 169.107  56
  -1  -6   2 5410.53 169.764  26
  -1  -6   2 5560.75 202.499   9
  -1  -6   2 5352.29 170.512  43
  -1  -6   2 5326.44 169.594  27
  -1  -6   2 5545.50 191.720   3
  -1  -6   2 5287.01 170.698  40
  -1  -6   2 5516.09 168.779   6
  -1  -6   1 1066.40 42.3072  26
  -1  -6   1 1019.32 65.3939   9
  -1  -6   1 1074.69 42.1563  27
  -1  -6   1 1008.68 43.5052  40
  -1  -6   1 1093.17 42.0371  56
  -1  -6   1 1077.77 43.6589  43
  -1  -6   1 1091.28 42.1605  44
  -1  -6   1 1140.79 60.7318   3
  -1  -6   1 1061.75 40.6958   6
  -1  -6   1 1069.53 45.5398  17
  -1  -6   0 307.252 21.0213  26
  -1  -6   0 281.522 37.2732   9
  -1  -6   0 280.649 20.0247  27
  -1  -6   0 285.060 18.2978   6
  -1  -6   0 277.523 31.7697   3
  -1  -6   0 301.014 22.4075  40
  -1  -6   0 245.867 27.9465  15
  -1  -6   0 288.890 23.4716  17
  -1  -6   0 265.464 19.9483  56
  -1  -6   0 282.886 20.4727  44
  -1  -6  -1 14.3020 13.6599  26
  -1  -6  -1 22.6342 14.0576  44
  -1  -6  -1 20.7448 11.4707   6
  -1  -6  -1 10.1209 13.7716  56
  -1  -6  -1 13.3700 22.2685  15
  -1  -6  -1 23.1622 16.2340  17
  -1  -6  -1-4.86188 21.7990   3
  -1  -6  -1 18.0381 13.4118  27
  -1  -6  -1 21.0251 18.3296  13
  -1  -6  -2 17.3081 13.2712  26
  -1  -6  -2-0.57286 11.1648   6
  -1  -6  -2 1.22189 12.7333  56
  -1  -6  -2 7.21920 13.1213  44
  -1  -6  -2 7.14025 20.6417   3
  -1  -6  -2-1.22249 22.5152  15
  -1  -6  -2 19.5993 16.8689  17
  -1  -6  -2 29.6955 19.9077  13
  -1  -6  -2-5.52308 13.7021  27
  -1  -6  -3 1.08789 11.2889   6
  -1  -6  -3-18.3008 20.0332   3
  -1  -6  -3 21.7262 12.7166  44
  -1  -6  -3-2.43473 19.8347  13
  -1  -6  -3 1.22384 22.3432  15
  -1  -6  -3 20.5870 16.9707  17
  -1  -6  -4 170.785 26.9767  13
  -1  -6  -4 217.186 16.7765  44
  -1  -6  -4 180.925 14.1655   6
  -1  -6  -4 192.112 26.2751  15
  -1  -6  -4 200.453 21.3259  17
  -1  -6  -5 369.221 30.8666  15
  -1  -6  -5 338.576 24.2352  17
  -1  -6  -5 322.455 19.4211  44
  -1  -6  -5 338.925 16.9199  25
  -1  -6  -5 271.723 33.1842  13
  -1  -6  -5 339.888 22.0390  50
  -1  -6  -5 272.361 17.2571  20
  -1  -6  -6 902.003 42.7590  15
  -1  -6  -6 877.362 38.0823  17
  -1  -6  -6 826.633 32.2735  44
  -1  -6  -6 795.493 30.7032  25
  -1  -6  -6 849.444 34.9528  50
  -1  -6  -6 765.462 31.6602  20
  -1  -6  -7 494.487 31.1952  15
  -1  -6  -7 441.917 26.2034  17
  -1  -6  -7 407.408 19.7071  44
  -1  -6  -7 396.475 19.0798  25
  -1  -6  -7 426.215 22.2064  50
  -1  -6  -7 414.464 20.4916  20
  -1  -6  -8 1000.67 36.3300  50
  -1  -6  -8 1000.81 43.6162  15
  -1  -6  -8 899.844 39.4442  17
  -1  -6  -8 901.419 33.7862  25
  -1  -6  -8 945.263 35.0723  20
  -1  -6  -9 506.723 22.1523  50
  -1  -6  -9 461.031 21.7410  20
  -1  -6  -9 496.169 20.6898  25
  -1  -6  -9 520.987 29.2607  15
  -1  -6  -9 534.081 26.0054  17
  -1  -6 -10 477.960 25.8179  15
  -1  -6 -10 441.152 22.5350  17
  -1  -6 -10 413.268 18.2517  50
  -1  -6 -10 444.166 19.4083  20
   1   6  10 415.360 19.2300  49
  -1  -6 -10 482.375 18.3361  25
  -1  -6 -11 71.9961 11.0920  17
  -1  -6 -11 80.2709 13.8831  15
   1   6  11 64.9590 8.30447  49
  -1  -6 -11 74.7723 8.56410  20
  -1  -6 -12 16.7966 6.19526  42
   1   6  12 16.6099 5.72941  49
  -1  -6 -12 9.86463 5.86948  39
  -1  -7  18 372.673 15.7590  43
  -1  -7  18 394.332 15.7355  40
  -1  -7  18 456.807 16.6599  22
  -1  -7  18 467.741 16.7098  23
  -1  -7  17 32.8120 9.00792  43
  -1  -7  17 42.2018 8.88095  22
  -1  -7  17 29.1950 8.86696  40
  -1  -7  17 27.5955 8.54996  23
  -1  -7  16 52.3946 11.1559  43
  -1  -7  16 51.6332 10.9894  23
  -1  -7  16 50.5566 10.8202  22
  -1  -7  16 43.3913 11.2175  40
  -1  -7  15 290.250 15.7257  27
  -1  -7  15 305.587 18.1360  40
  -1  -7  15 317.500 18.0749  23
  -1  -7  15 298.179 18.2024  22
  -1  -7  15 292.476 17.5737  38
  -1  -7  15 294.703 18.2230  43
  -1  -7  15 303.643 16.0739  26
  -1  -7  14 349.490 20.0503  22
  -1  -7  14 346.767 20.1635  23
  -1  -7  14 317.773 19.6238  38
  -1  -7  14 311.803 17.9976  26
  -1  -7  14 307.782 18.0121  27
  -1  -7  13 30.1151 12.5748  27
  -1  -7  13 20.0980 13.8643  23
  -1  -7  13 11.5231 13.4800  38
  -1  -7  13 26.3489 14.1800  22
  -1  -7  13 34.6951 13.1047  26
  -1  -7  12 287.391 20.4529  38
  -1  -7  12 312.044 21.3731  22
  -1  -7  12 328.008 21.5893  23
  -1  -7  12 307.022 19.8558  27
  -1  -7  12 284.455 19.8626  26
  -1  -7  11 149.608 17.3538  26
  -1  -7  11 172.413 18.5379  40
  -1  -7  11 129.487 16.2733  27
  -1  -7  11 123.669 17.0837  38
  -1  -7  11 158.840 18.6823  43
  -1  -7  11 144.222 18.1040  23
  -1  -7  11 142.238 13.7522  45
  -1  -7  11 148.525 18.1224  22
  -1  -7  11 125.433 12.6773   6
  -1  -7  10 165.933 18.8796  22
  -1  -7  10 166.121 14.4083   6
  -1  -7  10 162.663 14.8530  45
  -1  -7  10 150.484 12.6918  44
  -1  -7  10 133.475 17.0873  38
  -1  -7  10 141.125 19.0965  43
  -1  -7  10 185.368 19.4422  23
  -1  -7  10 153.614 19.1827  40
  -1  -7   9 1656.72 58.4030   6
  -1  -7   9 1598.06 58.4547  45
  -1  -7   9 1697.41 57.4543  44
  -1  -7   9 1791.26 62.2525  43
  -1  -7   9 1692.89 61.3501  22
  -1  -7   9 1708.79 61.2937  23
  -1  -7   9 1742.10 62.0903  40
  -1  -7   8 1104.76 45.8611  22
  -1  -7   8 1177.58 46.3125  23
  -1  -7   8 1185.45 46.4044  43
  -1  -7   8 1166.90 44.9284  27
  -1  -7   8 1175.46 46.5433  40
  -1  -7   8 1092.61 43.3133  45
  -1  -7   8 1151.52 42.2321  44
  -1  -7   8 1122.18 43.0601   6
  -1  -7   8 1152.37 45.2035  26
  -1  -7   7 1118.65 42.3588   6
  -1  -7   7 1026.11 44.8429  22
  -1  -7   7 1153.48 45.5980  23
  -1  -7   7 1086.05 39.4917  50
  -1  -7   7 1113.87 62.5491   3
  -1  -7   7 1122.65 45.4757  40
  -1  -7   7 1097.52 39.1634  39
  -1  -7   7 1124.11 44.1679  26
  -1  -7   7 1133.16 41.8331  44
  -1  -7   7 1081.50 42.7464  45
  -1  -7   7 1025.47 38.9790  42
  -1  -7   7 1178.08 45.7644  43
  -1  -7   7 1143.66 43.9574  27
  -1  -7   6 6.82213 9.42365  39
  -1  -7   6 28.1075 11.1097  50
  -1  -7   6 5.45299 23.1776   3
  -1  -7   6 5.15266 15.3152  27
  -1  -7   6 7.54280 12.5787  44
  -1  -7   6 5.56488 16.4555  40
  -1  -7   6-9.66820 15.7219  26
  -1  -7   6 8.95503 15.3007  23
  -1  -7   6-5.71476 15.8481  22
  -1  -7   6 4.88373 9.84562  42
  -1  -7   6-9.43434 17.5276  43
  -1  -7   5 405.175 21.0916  50
  -1  -7   5 387.993 22.4707  44
  -1  -7   5 360.641 25.4649  40
  -1  -7   5 377.480 19.5877  42
  -1  -7   5 362.479 25.6503  43
  -1  -7   5 380.503 23.5624  26
  -1  -7   5 357.599 22.6572  27
  -1  -7   5 383.789 19.3696  39
  -1  -7   4 44.8634 16.1979  27
  -1  -7   4 33.3015 15.5040  56
  -1  -7   4 3.97272 16.8965  40
  -1  -7   4 24.1246 15.5619  26
  -1  -7   4 25.7390 11.4973  39
  -1  -7   4 28.3569 13.3094  50
  -1  -7   4 20.6492 13.6177   6
  -1  -7   4 28.0190 11.5340  42
  -1  -7   4 17.8278 17.4631  43
  -1  -7   4 30.3778 14.2998  44
  -1  -7   4 35.5503 25.5200   3
  -1  -7   3 568.420 28.3900  26
  -1  -7   3 482.134 26.9111  56
  -1  -7   3 587.642 45.6218   3
  -1  -7   3 547.744 29.9874  40
  -1  -7   3 546.207 24.7703  42
  -1  -7   3 525.045 27.6877  27
  -1  -7   3 539.859 24.7376  39
  -1  -7   3 552.644 26.8986  50
  -1  -7   3 556.650 26.2043   6
  -1  -7   2 120.915 15.8093  44
  -1  -7   2 143.398 28.9095   3
  -1  -7   2 105.065 14.3824  42
  -1  -7   2 147.357 15.8787   6
  -1  -7   2 146.733 17.4296  26
  -1  -7   2 131.242 14.6982  39
  -1  -7   2 148.303 16.6271  50
  -1  -7   2 133.167 16.5113  27
  -1  -7   2 126.969 18.4551  40
  -1  -7   1 112.277 16.4829  50
  -1  -7   1 79.5900 14.2612  42
  -1  -7   1 87.3848 16.0642  26
  -1  -7   1 88.4233 14.2299  39
  -1  -7   1 90.8247 15.9683  27
  -1  -7   1 92.4757 27.4609   3
  -1  -7   1 105.634 14.0102   6
  -1  -7   1 93.4275 16.0007  44
  -1  -7   0 234.508 17.5385   6
  -1  -7   0 235.369 19.4110  50
  -1  -7   0 236.730 17.5799  39
  -1  -7   0 241.395 18.4225  27
  -1  -7   0 251.822 19.1511  44
  -1  -7   0 236.213 18.3682  26
  -1  -7   0 229.235 17.3250  42
  -1  -7  -1 38.6423 13.3877  26
  -1  -7  -1 31.5087 14.5111  44
  -1  -7  -1 34.9459 11.8222   6
  -1  -7  -1 23.6281 12.9019  27
  -1  -7  -2 114.920 16.4928  50
  -1  -7  -2 115.352 14.7475  44
  -1  -7  -2 91.1063 13.5803  53
  -1  -7  -2 97.5005 12.8302   6
  -1  -7  -3 14.5596 12.7396  44
  -1  -7  -3 24.8821 14.0893  50
  -1  -7  -3 11.8675 9.64363   6
  -1  -7  -4 1.16842 13.5370  50
  -1  -7  -4 12.6921 11.5358  44
  -1  -7  -4-1.37965 12.8707  17
  -1  -7  -4 9.50792 8.38595   6
  -1  -7  -5 39.6177 18.0993  15
  -1  -7  -5 26.3895 12.6526  17
  -1  -7  -5 43.0959 12.6537  50
  -1  -7  -5 23.4820 10.6657  44
  -1  -7  -6 137.348 13.7751  50
  -1  -7  -6 134.967 18.1020  15
  -1  -7  -6 120.843 10.9649  44
  -1  -7  -7-0.39292 9.83098  50
   1   7   7-0.54279 6.69775  49
  -1  -7  -8 355.770 15.4094  39
  -1  -7  -8 282.421 14.5587  50
  -1  -7  -8 351.082 15.6409  42
   1   7   8 278.057 12.5365  49
  -1  -7  -9 105.789 8.69905  39
  -1  -7  -9 105.506 8.68020  42
  -1  -7 -10 10.6258 4.36725  39
  -1  -7 -10 5.24895 4.47597  42
  -1  -8  15 66.7120 8.68181  40
  -1  -8  15 77.1786 8.63702  43
  -1  -8  14 195.493 11.1961  26
  -1  -8  14 180.154 12.3523  23
  -1  -8  14 220.524 12.6887  22
  -1  -8  14 201.623 11.1182  27
  -1  -8  13 5.15613 8.91280  26
  -1  -8  13 9.03525 9.71004  23
  -1  -8  13 14.1287 9.50570  22
  -1  -8  13 7.55435 8.89364  27
  -1  -8  12 31.4853 11.9278  43
  -1  -8  12 26.3717 10.7197  27
  -1  -8  12 32.5389 10.9153  26
  -1  -8  12 43.0773 12.2501  40
  -1  -8  12 38.9550 11.2492  23
  -1  -8  12 47.8840 11.1243  22
  -1  -8  12 37.3550 9.17324  53
  -1  -8  11-14.3523 12.0070  22
  -1  -8  11-5.93755 11.4423  23
  -1  -8  11 6.01837 12.8785  40
  -1  -8  11-10.3609 10.1532  53
  -1  -8  11-9.31372 12.9141  43
  -1  -8  10 290.266 17.4896  53
  -1  -8  10 299.185 15.6421   6
  -1  -8  10 279.554 19.1632  43
  -1  -8  10 295.935 19.7129  40
  -1  -8   9 498.929 25.3369  40
  -1  -8   9 507.899 24.4984  26
  -1  -8   9 516.663 25.5158  43
  -1  -8   9 484.948 24.2343  27
  -1  -8   9 508.834 22.1697   6
  -1  -8   8 116.524 11.7267  44
  -1  -8   8 89.4581 16.0463  40
  -1  -8   8 120.297 15.8065  26
  -1  -8   8 87.4342 15.7568  43
  -1  -8   8 119.744 12.9272   6
  -1  -8   8 115.308 15.5126  27
  -1  -8   7 1151.19 41.8105  44
  -1  -8   7 1075.66 44.2111  40
  -1  -8   7 1194.53 44.0224  26
  -1  -8   7 1209.59 42.4732   6
  -1  -8   7 1220.10 43.9691  27
  -1  -8   6 158.281 16.7801  26
  -1  -8   6 143.691 17.4807  40
  -1  -8   6 145.002 16.3676  27
  -1  -8   6 178.216 14.7685  44
  -1  -8   5 334.139 17.1453  50
  -1  -8   5 329.654 20.8175  26
  -1  -8   5 318.314 20.4974  27
  -1  -8   5 323.082 21.8064  40
  -1  -8   5 335.568 19.0984  44
  -1  -8   5 350.161 19.5132   6
  -1  -8   4-4.48433 10.2840  50
  -1  -8   4 4.73948 11.6890  44
  -1  -8   4 4.12260 11.7593   6
  -1  -8   4 1.12304 13.2591  26
  -1  -8   4 10.6713 8.85877  42
  -1  -8   4 10.6399 12.5686  27
  -1  -8   4 15.2808 8.98608  39
  -1  -8   3 574.053 24.7369  50
  -1  -8   3 629.856 25.3775   6
  -1  -8   3 554.793 23.5077  42
  -1  -8   3 541.486 23.3478  39
  -1  -8   3 559.516 26.0819  27
  -1  -8   3 559.007 26.3607  26
  -1  -8   2 39.8082 11.8691  50
  -1  -8   2 47.5442 12.8915  53
  -1  -8   2 79.9416 13.6282  44
  -1  -8   2 52.4476 11.8142   6
  -1  -8   2 52.5152 10.3710  42
  -1  -8   2 51.5954 10.1985  39
  -1  -8   2 71.7188 12.9395  27
  -1  -8   2 43.0682 12.4097  26
  -1  -8   1 12.6573 11.3977  50
  -1  -8   1 13.7826 11.4598  53
  -1  -8   1 31.9268 12.3023  44
  -1  -8   1 17.9298 10.3676   6
  -1  -8   1 23.3385 9.85272  42
  -1  -8   1 33.5920 9.77680  39
  -1  -8   1 13.6030 10.6615  27
  -1  -8   1 26.1704 10.9232  26
  -1  -8   0 238.674 15.0712   6
  -1  -8   0 267.115 16.8361  50
  -1  -8   0 259.593 15.6305  53
  -1  -8   0 271.674 15.6094  42
  -1  -8   0 264.898 17.0770  44
  -1  -8   0 233.058 14.9360  39
  -1  -8  -1 336.030 16.2985   6
  -1  -8  -1 301.582 15.7867  53
  -1  -8  -1 322.003 16.4500  39
  -1  -8  -1 326.909 18.0614  44
  -1  -8  -1 332.820 16.8840  42
  -1  -8  -2 64.8069 10.1500  42
  -1  -8  -2 43.0110 9.58281  39
  -1  -8  -2 53.8318 10.8313  44
  -1  -8  -2 42.8878 8.40375   6
  -1  -8  -3 92.8756 11.3884  50
  -1  -8  -3 86.2566 9.94280  39
  -1  -8  -3 93.0564 10.3108  42
  -1  -8  -3 98.2441 10.3775  44
  -1  -8  -4 218.845 13.7113  50
  -1  -8  -4 253.914 12.2484  44
  -1  -8  -5 1257.91 33.7435  50
  -1  -8  -5 846.875 30.6947  44
  -1  -8  -6 439.487 16.5348  42
  -1  -8  -6 441.779 16.4368  39
  -1  -8  -7 29.8125 3.94726  42
  -1  -8  -7 32.2149 3.84428  39
  -1  -9  10 82.6154 6.72896  53
  -1  -9  10 79.4129 8.13059  27
  -1  -9  10 82.7373 8.03306  26
  -1  -9   9 302.267 13.2966  53
  -1  -9   9 294.637 12.3041   6
  -1  -9   9 299.580 14.0093  27
  -1  -9   9 306.874 13.9616  26
  -1  -9   8 27.5937 8.33217  26
  -1  -9   8 12.3570 6.11092   6
  -1  -9   8 18.8409 8.19893  27
  -1  -9   7 203.932 12.2606  53
  -1  -9   7 196.318 11.9746  26
  -1  -9   7 196.146 12.0286  27
  -1  -9   7 211.663 11.2908   6
  -1  -9   6 36.4163 7.40740  44
  -1  -9   6 23.6762 8.39538  26
  -1  -9   6 31.7698 8.70681  53
  -1  -9   6 24.2037 8.16298  27
  -1  -9   5 92.0162 8.84245  44
  -1  -9   5 96.1621 9.00748   6
  -1  -9   5 80.2936 9.88995  53
  -1  -9   4 541.230 20.8805  44
  -1  -9   4 527.123 20.8394   6
  -1  -9   4 570.058 21.1235  53
  -1  -9   3 871.811 28.6583   6
  -1  -9   3 776.213 28.4575  53
  -1  -9   2 787.685 26.2751  44
  -1  -9   2 762.541 25.2608   6
  -1  -9   1 208.308 10.7109  44
  -1  -9   1 177.062 8.97429   6
  -1  -9   0 8.61699 5.53023  44
  -1  -9  -1 14.1896 4.25621  44
   2  -9  -4 61.6457 5.73164  39
   2  -9  -4 49.5107 5.46657  36
   2  -9  -4 56.4335 5.93903  42
   2  -9  -3 147.607 8.98017  39
   2  -9  -3 131.704 8.42835  36
   2  -9  -3 145.662 9.23865  42
   2  -9  -2 67.7480 8.23076  39
   2  -9  -2 77.0298 8.39310  42
   2  -9  -2 62.3551 7.29350  36
   2  -9  -1 192.197 12.1019  42
   2  -9  -1 212.922 12.2459  39
   2  -9  -1 192.312 11.1272  36
   2  -9   0 399.144 17.6256  42
   2  -9   0 382.692 17.3725   6
   2  -9   0 353.294 16.1003  36
   2  -9   0 394.279 17.3169  39
   2  -9   1 7.09654 7.18649  36
   2  -9   1 8.59047 8.65389  42
   2  -9   1 14.4281 8.92206  39
   2  -9   1 7.04083 8.71268   6
   2  -9   2 26.9405 7.77193  36
   2  -9   2 51.8912 10.1106   6
   2  -9   3 6.65440 7.67138  36
   2  -9   3 15.8091 9.48008   6
   2  -9   4 0.40691 9.63893   6
   2  -9   4-4.01105 8.85068  39
   2  -9   4-10.0170 9.41279  42
   2  -9   4-3.05005 10.4226  53
   2  -9   4 7.09797 7.13346  36
   2  -9   5 104.810 9.35602  36
   2  -9   5 128.458 11.1905  42
   2  -9   5 103.480 10.5798  39
   2  -9   6 113.527 10.4753  42
   2  -9   6 131.558 11.5168   6
   2  -9   6 119.277 10.3797  39
   2  -9   7 61.7551 9.10156  42
   2  -9   7 66.0383 8.74827  39
   2  -9   7 69.5865 9.64711   6
   2  -9   8 508.608 19.3430  42
   2  -9   8 471.388 19.0042  39
   2  -8  -9-3.90616 4.30011  21
   2  -8  -8 388.311 14.2104  42
   2  -8  -8 365.567 14.0794  39
   2  -8  -7 2.15173 6.29851  42
   2  -8  -7-1.68397 6.96904  21
   2  -8  -7-9.64709 6.26756  39
   2  -8  -6 81.9016 9.21120  42
   2  -8  -6 63.0529 8.94311  21
   2  -8  -6 59.3870 8.60722  39
   2  -8  -5 157.861 11.6338  21
   2  -8  -5 154.743 11.6848  39
   2  -8  -5 145.456 12.3957  36
   2  -8  -5 133.031 11.6829  42
   2  -8  -4 278.387 15.9665  42
   2  -8  -4 260.421 15.6880  39
   2  -8  -4 271.418 17.2407  44
   2  -8  -4 264.004 16.0848  36
   2  -8  -4 259.561 14.9934  21
   2  -8  -3-9.45871 11.4081  42
   2  -8  -3-6.60795 9.61571   6
   2  -8  -3-13.1069 10.8613  39
   2  -8  -3-3.26667 12.4756  44
   2  -8  -3 4.70835 10.3956  36
   2  -8  -3-3.31429 9.23687  21
   2  -8  -2 28.0002 11.5328  42
   2  -8  -2 9.98037 11.0423   6
   2  -8  -2 22.1921 10.8102  39
   2  -8  -2 35.3003 13.1108  44
   2  -8  -2 16.8643 10.7589  36
   2  -8  -2 18.3273 9.42968  21
   2  -8  -1 0.85846 9.41147  21
   2  -8  -1 13.9556 12.6517  53
   2  -8  -1 11.4574 11.8707   6
   2  -8  -1 17.6646 11.8801  39
   2  -8  -1-9.31779 14.2132  44
   2  -8  -1-6.18772 11.0430  36
   2  -8  -1-12.4224 12.3841  42
   2  -8   0 66.1091 10.0547  21
   2  -8   0 51.2113 14.5142  53
   2  -8   0 50.9876 12.8289   6
   2  -8   0 55.6671 12.8058  39
   2  -8   0 46.6476 15.2668  44
   2  -8   0 44.0340 12.0683  36
   2  -8   0 43.2244 13.1438  42
   2  -8   1 79.7438 13.3562  39
   2  -8   1 105.392 16.1109  53
   2  -8   1 74.3703 14.0535   6
   2  -8   1 68.9811 10.3696  21
   2  -8   1 99.6753 13.1289  36
   2  -8   1 75.1847 13.5066  42
   2  -8   2 51.1228 15.0116  53
   2  -8   2 55.0457 9.55436  28
   2  -8   2 58.6466 14.4574   6
   2  -8   2 59.3172 12.8380  39
   2  -8   2 29.9058 12.2856  36
   2  -8   2 65.6529 13.1815  42
   2  -8   3 395.656 19.4706  28
   2  -8   3 465.782 23.6075   6
   2  -8   3 472.365 22.3885  36
   2  -8   3 444.842 24.3342  44
   2  -8   3 477.778 26.0691  53
   2  -8   4 0.62884 13.4320  44
   2  -8   4 9.55061 15.2040  53
   2  -8   4 31.2707 11.1693  36
   2  -8   4 15.4516 9.11258  28
   2  -8   5 151.150 16.4121  27
   2  -8   5 117.791 11.9317  28
   2  -8   5 153.914 14.1297  36
   2  -8   5 147.215 15.5806  44
   2  -8   5 134.085 14.5657  39
   2  -8   5 150.393 15.3492  42
   2  -8   5 150.843 16.9473  26
   2  -8   6 243.968 19.6111  53
   2  -8   6 255.107 19.7015  27
   2  -8   6 243.224 19.8122  26
   2  -8   6 228.576 14.8352  28
   2  -8   6 273.097 17.6506  39
   2  -8   6 252.528 17.3382  44
   2  -8   6 276.899 18.3605   6
   2  -8   6 281.166 17.0103  36
   2  -8   6 255.110 17.9092  42
   2  -8   7 213.597 16.3421  42
   2  -8   7 205.271 17.8814  53
   2  -8   7 190.733 14.6801  36
   2  -8   7 195.139 13.4559  28
   2  -8   7 165.929 17.0403  27
   2  -8   7 221.725 16.4538   6
   2  -8   7 232.385 16.3468  39
   2  -8   7 182.898 17.5787  26
   2  -8   8 322.850 18.4332  39
   2  -8   8 333.250 17.0952  28
   2  -8   8 343.348 20.6354  53
   2  -8   8 357.104 20.3314  26
   2  -8   8 352.096 20.2997  27
   2  -8   8 324.713 18.5530  42
   2  -8   8 330.230 18.1394  36
   2  -8   8 374.682 19.3885   6
   2  -8   9 245.515 15.2219  39
   2  -8   9 205.104 14.1249  36
   2  -8   9 222.520 15.0368   6
   2  -8   9 233.594 16.2056  27
   2  -8   9 224.767 15.8561  26
   2  -8   9 240.013 14.0829  28
   2  -8   9 236.727 16.5369  53
   2  -8   9 224.940 15.1377  42
   2  -8  10 36.9061 9.95324  42
   2  -8  10 27.6413 8.92868   6
   2  -8  10 30.8074 10.5821  53
   2  -8  10 23.2278 9.07186  28
   2  -8  10 25.9482 9.65943  39
   2  -8  10 31.7218 9.92658  38
   2  -8  10 24.5754 9.12299  36
   2  -8  11 12.0109 8.99408  38
   2  -8  11 16.2233 8.79818  28
   2  -8  11 15.3286 8.25391  36
   2  -8  11 12.9465 8.46878  31
   2  -8  11 12.5784 8.55069  32
   2  -8  12 1.08462 8.19034  38
   2  -8  13 51.4989 8.69938  38
   2  -8  14 8.04287 6.13190  38
   2  -7 -12 141.119 8.27141  36
   2  -7 -12 132.019 7.85577  25
   2  -7 -11 31.8041 7.57605  36
   2  -7 -11 21.8305 6.97665  25
   2  -7 -10 199.731 12.2330  25
   2  -7  -9 221.945 12.1536  42
   2  -7  -9 250.864 13.9529  25
   2  -7  -9 212.602 11.7939  39
   2  -7  -8 152.701 11.7592  42
   2  -7  -8 156.840 12.8711  25
   2  -7  -8 142.626 11.4690  39
   2  -7  -8 116.399 16.0646  15
   2  -7  -7 392.227 19.0171  42
   2  -7  -7 386.667 23.7135  15
   2  -7  -7 369.803 19.3864  25
   2  -7  -7 374.127 18.7465  39
   2  -7  -6 61.1391 11.6400  39
   2  -7  -6 44.7582 11.6805  25
   2  -7  -6 65.1202 11.9852  42
   2  -7  -6 59.6162 15.8400  15
   2  -7  -6 58.4865 13.5094  44
   2  -7  -6 42.7304 9.49540  28
   2  -7  -5 387.944 24.1339  15
   2  -7  -5 368.120 19.4478  42
   2  -7  -5 313.642 19.1847  25
   2  -7  -5 385.429 19.6971  39
   2  -7  -5 339.272 21.1516  44
   2  -7  -5 324.206 17.5066  28
   2  -7  -5 363.571 18.7180   6
   2  -7  -4 466.167 27.3850  15
   2  -7  -4 505.509 23.9882  42
   2  -7  -4 478.071 23.3273  25
   2  -7  -4 525.804 57.1289   9
   2  -7  -4 445.873 24.0052  53
   2  -7  -4 501.044 23.6032  39
   2  -7  -4 512.268 25.7688  44
   2  -7  -4 483.994 22.0493  28
   2  -7  -4 489.370 23.2475   6
   2  -7  -3 1684.81 62.0968  15
   2  -7  -3 1608.76 58.0999   6
   2  -7  -3 1780.50 100.460   9
   2  -7  -3 1690.50 58.4074  39
   2  -7  -3 1632.04 56.5462  28
   2  -7  -3 1631.32 58.9259  53
   2  -7  -3 1630.48 57.1930  25
   2  -7  -3 1782.96 59.0226  42
   2  -7  -3 1697.91 60.2749  44
   2  -7  -2 995.809 74.4821   9
   2  -7  -2 854.979 35.7378  39
   2  -7  -2 862.231 33.8464  25
   2  -7  -2 927.314 36.0060   6
   2  -7  -2 877.294 38.9802   5
   2  -7  -2 902.615 33.6739  28
   2  -7  -2 827.528 36.5011  53
   2  -7  -2 795.531 60.0296   2
   2  -7  -2 820.089 59.9967   1
   2  -7  -2 844.159 35.6341  42
   2  -7  -2 833.588 37.1401  44
   2  -7  -1 251.910 46.5999   9
   2  -7  -1 272.474 19.1448  39
   2  -7  -1 247.204 16.0643  28
   2  -7  -1 259.142 20.9209  53
   2  -7  -1 242.398 19.7280  50
   2  -7  -1 278.215 18.8257  36
   2  -7  -1 247.042 22.7820   5
   2  -7  -1 229.970 18.4414   6
   2  -7  -1 280.661 21.0091  44
   2  -7  -1 238.399 38.3310   1
   2  -7  -1 338.352 42.3830   2
   2  -7  -1 221.242 15.9799  25
   2  -7  -1 254.168 18.2754  42
   2  -7   0 442.035 26.7322  44
   2  -7   0 501.021 25.3479  39
   2  -7   0 484.726 58.0944   9
   2  -7   0 445.736 25.4210   6
   2  -7   0 478.373 29.0248   5
   2  -7   0 465.429 48.6997   1
   2  -7   0 480.296 49.0809   2
   2  -7   0 498.868 27.3685  53
   2  -7   0 464.980 26.3874  50
   2  -7   0 495.820 23.0158  28
   2  -7   0 481.259 25.0510  36
   2  -7   0 515.542 25.9455  42
   2  -7   0 506.821 23.7179  21
   2  -7   1 854.433 35.3900  39
   2  -7   1 891.006 71.0260   9
   2  -7   1 859.672 35.7694   6
   2  -7   1 925.076 39.5733   5
   2  -7   1 834.017 60.1087   1
   2  -7   1 901.664 63.4319   2
   2  -7   1 835.739 37.3816  53
   2  -7   1 825.040 38.0734  26
   2  -7   1 734.732 37.0368  27
   2  -7   1 836.814 32.9687  28
   2  -7   1 842.701 35.2706  36
   2  -7   1 812.706 32.9854  21
   2  -7   1 825.737 35.2013  42
   2  -7   2 598.935 29.6576  44
   2  -7   2 597.366 26.3545  28
   2  -7   2 554.350 27.6793  36
   2  -7   2 613.998 28.7543  39
   2  -7   2 635.679 61.7822   9
   2  -7   2 564.721 53.1039   2
   2  -7   2 663.891 54.5460   1
   2  -7   2 547.930 25.6115  21
   2  -7   2 550.381 30.4045  53
   2  -7   2 610.810 29.2929   6
   2  -7   2 670.346 33.4602   5
   2  -7   2 611.882 28.7011  42
   2  -7   3 647.026 26.5875  31
   2  -7   3 639.947 31.3038  44
   2  -7   3 669.840 28.4070  28
   2  -7   3 666.990 29.6867  36
   2  -7   3 639.819 31.7525  53
   2  -7   3 688.767 27.9740  21
   2  -7   3 651.449 30.7259   6
   2  -7   3 778.789 35.6587   5
   2  -7   4 57.7893 16.7511  40
   2  -7   4 48.5457 17.4454  26
   2  -7   4 42.0463 17.1154  27
   2  -7   4 38.7507 11.9963  28
   2  -7   4 42.3667 13.7331  44
   2  -7   4 47.1020 10.8093  32
   2  -7   4 46.2900 10.7812  31
   2  -7   4 59.4245 14.0420  36
   2  -7   4 44.5280 10.3856  21
   2  -7   5 145.612 13.9376  31
   2  -7   5 164.844 13.9533  32
   2  -7   5 170.087 17.5096  44
   2  -7   5 182.775 19.7730  53
   2  -7   5 163.448 15.0663  28
   2  -7   5 181.050 19.8488  27
   2  -7   5 161.810 15.6299  36
   2  -7   5 166.715 17.2298  39
   2  -7   5 163.541 14.6881  38
   2  -7   5 164.412 17.3070  42
   2  -7   5 184.937 12.9788  21
   2  -7   5 181.239 36.3727   2
   2  -7   5 179.947 34.8827   1
   2  -7   5 184.402 20.2164  26
   2  -7   5 173.594 20.8872   5
   2  -7   5 150.657 17.0254   6
   2  -7   5 167.472 18.8933  40
   2  -7   6 566.294 27.1645  36
   2  -7   6 547.881 51.0738   1
   2  -7   6 632.698 26.3427  31
   2  -7   6 585.259 25.8670  32
   2  -7   6 623.697 27.9713  44
   2  -7   6 583.866 29.9611  53
   2  -7   6 577.289 26.1658  28
   2  -7   6 565.655 29.4953  27
   2  -7   6 566.553 27.1698  38
   2  -7   6 613.285 59.8372   9
   2  -7   6 572.984 29.5267  40
   2  -7   6 589.504 27.9163  39
   2  -7   6 551.203 31.2760   5
   2  -7   6 617.995 28.5381   6
   2  -7   6 593.496 28.1394  42
   2  -7   6 568.054 27.1953  22
   2  -7   6 612.861 27.6399  23
   2  -7   6 557.346 51.3665   2
   2  -7   6 613.738 30.0124  26
   2  -7   7 57.3714 12.5876  31
   2  -7   7 57.8354 12.3709  32
   2  -7   7 48.9435 15.4299  40
   2  -7   7 46.8804 10.9299  41
   2  -7   7 59.9855 16.5852  53
   2  -7   7 76.4940 16.1230  27
   2  -7   7 49.9400 12.0951  28
   2  -7   7 55.8071 12.8863  44
   2  -7   7 60.9420 17.0162   5
   2  -7   7 44.9839 15.2752  43
   2  -7   7 71.8839 14.1953  42
   2  -7   7 50.5530 13.4058  39
   2  -7   7 63.0432 12.8252  38
   2  -7   7 65.2569 29.5747   1
   2  -7   7 44.6637 28.2018   2
   2  -7   7 82.1309 13.1702  23
   2  -7   7 73.7413 13.4748  22
   2  -7   7 79.0561 13.7291   6
   2  -7   7 69.7306 16.3053  26
   2  -7   7 70.3723 12.8391  36
   2  -7   8 420.404 22.1401  28
   2  -7   8 422.808 24.3500  27
   2  -7   8 432.092 21.4792  41
   2  -7   8 436.704 23.6385  43
   2  -7   8 432.254 23.4938  42
   2  -7   8 409.137 21.6194  52
   2  -7   8 446.145 24.4960  53
   2  -7   8 417.554 21.5681  44
   2  -7   8 408.123 22.7791  38
   2  -7   8 437.976 23.0824  39
   2  -7   8 425.014 24.0598  40
   2  -7   8 432.533 22.1638  32
   2  -7   8 405.208 21.8358  31
   2  -7   8 392.129 22.0062  22
   2  -7   8 419.721 22.0992  23
   2  -7   8 449.211 22.9976  36
   2  -7   8 412.002 24.2294  26
   2  -7   8 412.444 22.4324   6
   2  -7   9 171.209 15.4335  52
   2  -7   9 183.497 17.4700  53
   2  -7   9 202.363 17.2290  43
   2  -7   9 184.050 15.5171  41
   2  -7   9 183.792 15.9945  42
   2  -7   9 200.388 16.2297  28
   2  -7   9 198.351 17.0932  27
   2  -7   9 181.977 16.7485  38
   2  -7   9 182.417 12.6627  37
   2  -7   9 200.506 15.9597  39
   2  -7   9 170.043 17.0735  40
   2  -7   9 167.398 15.3708  31
   2  -7   9 190.999 15.9502  32
   2  -7   9 200.140 16.1576  22
   2  -7   9 211.280 15.9905  23
   2  -7   9 209.938 16.4130  36
   2  -7   9 183.473 17.1909  26
   2  -7   9 187.179 15.2665   6
   2  -7  10 6.38630 11.7458  52
   2  -7  10 3.56565 12.4066  53
   2  -7  10-9.52889 11.9276  27
   2  -7  10 12.3786 12.0703  28
   2  -7  10-5.09134 11.3726  22
   2  -7  10-3.18655 12.4563  38
   2  -7  10-1.69861 11.2468  39
   2  -7  10 2.93514 11.1252  41
   2  -7  10 11.2821 12.5952  40
   2  -7  10 8.64056 11.8415  32
   2  -7  10 4.62117 12.2619  31
   2  -7  10 11.3520 11.7390  36
   2  -7  10 12.3305 9.53784  37
   2  -7  10 3.42471 11.5061  42
   2  -7  10 10.4483 12.1137  43
   2  -7  10 10.1606 11.0649  23
   2  -7  10 10.6758 12.1497  26
   2  -7  10 9.41761 10.6991   6
   2  -7  11 552.016 25.1791  41
   2  -7  11 524.786 24.1035  43
   2  -7  11 529.333 24.1645  42
   2  -7  11 507.488 24.2824  36
   2  -7  11 549.679 23.9977  39
   2  -7  11 493.002 24.1169  40
   2  -7  11 582.674 25.2180  28
   2  -7  11 584.801 25.9821  38
   2  -7  11 537.246 23.0125  37
   2  -7  11 506.967 24.1475  22
   2  -7  11 522.854 24.2874  23
   2  -7  11 555.469 24.9592  52
   2  -7  11 523.368 23.9761  53
   2  -7  11 555.942 25.1956  31
   2  -7  11 577.539 25.4921  32
   2  -7  12-1.67682 11.3173  41
   2  -7  12 4.84084 11.2092  52
   2  -7  12 17.5342 12.1804  38
   2  -7  12-6.14442 11.4063  28
   2  -7  12-3.75845 12.7187  31
   2  -7  12-8.03264 12.2959  32
   2  -7  12 7.23399 10.4026  36
   2  -7  12-2.55602 9.01996  37
   2  -7  12 5.29898 10.0135  23
   2  -7  12 0.96345 10.1578  22
   2  -7  13 85.4922 10.5544  37
   2  -7  13 90.2252 12.6136  28
   2  -7  13 90.7093 12.7734  31
   2  -7  13 103.960 13.1992  32
   2  -7  13 105.996 12.5234  52
   2  -7  13 104.789 13.1687  41
   2  -7  13 82.7525 13.3507  38
   2  -7  14 19.4783 10.8134  41
   2  -7  14 11.2190 11.1205  31
   2  -7  14 13.8755 11.0384  32
   2  -7  14 18.6741 9.97676  52
   2  -7  14 8.24290 10.8777  38
   2  -7  14 27.3523 8.79997  37
   2  -7  15 15.5867 9.06805  52
   2  -7  15 6.28777 9.62839  38
   2  -7  15 4.16075 9.11261  41
   2  -7  16 16.0886 7.44669  52
   2  -7  16 10.2334 8.36162  38
   2  -7  16 0.34545 8.21467  41
   2  -7  17 30.3118 6.87990  38
   2  -7  17 31.5471 5.84390  52
   2  -6 -15 41.1268 4.55545  25
   2  -6 -15 22.1143 3.99871  36
   2  -6 -14 31.1144 6.84483  25
   2  -6 -13 397.192 16.3147  25
   2  -6 -13 351.859 19.1822  15
   2  -6 -12 5.23577 13.1086  15
   2  -6 -11 139.171 17.8905  15
   2  -6 -10 181.605 12.0619  42
   2  -6 -10 187.988 12.0130  39
   2  -6 -10 170.156 20.0959  15
   2  -6 -10 173.241 12.4610  34
   2  -6  -9 588.683 24.4928  42
   2  -6  -9 578.916 26.7039  25
   2  -6  -9 590.726 24.4157  39
   2  -6  -9 580.229 31.9280  15
   2  -6  -9 614.657 24.4327  34
   2  -6  -8 56.2239 11.5392  42
   2  -6  -8 43.4664 12.3846  25
   2  -6  -8 39.0529 36.5790   9
   2  -6  -8 66.0070 11.5774  39
   2  -6  -8 60.0750 18.3572  15
   2  -6  -8 50.7878 10.5616  34
   2  -6  -7 1826.93 62.8891  25
   2  -6  -7 1833.10 106.072   9
   2  -6  -7 1867.97 61.5486  39
   2  -6  -7 1898.94 61.6576  42
   2  -6  -7 1723.48 62.4050  44
   2  -6  -7 1716.96 60.2161  34
   2  -6  -7 1860.58 67.9683  15
   2  -6  -6 88.6177 11.9800   6
   2  -6  -6 85.4140 13.9425  25
   2  -6  -6 95.3125 38.8670   9
   2  -6  -6 100.413 12.7156  39
   2  -6  -6 102.945 13.4080  42
   2  -6  -6 115.737 19.5484  15
   2  -6  -6 89.8189 14.9690  44
   2  -6  -6 81.3071 11.1468  34
   2  -6  -6 101.392 16.2095  50
   2  -6  -5 2114.30 70.9815  34
   2  -6  -5 2352.27 121.002   9
   2  -6  -5 2017.41 72.6020  53
   2  -6  -5 2110.13 74.7431  50
   2  -6  -5 2140.54 72.2088   6
   2  -6  -5 2253.71 75.7224   5
   2  -6  -5 2350.57 99.9832   2
   2  -6  -5 2193.72 73.3704  25
   2  -6  -5 2274.92 73.1528  42
   2  -6  -5 2209.43 72.7948  39
   2  -6  -5 2101.80 74.0529  44
   2  -6  -5 2270.07 97.3892   1
   2  -6  -5 2212.01 78.2883  15
   2  -6  -4 772.008 30.0745  34
   2  -6  -4 808.789 71.8903   9
   2  -6  -4 741.606 34.5982  50
   2  -6  -4 776.476 33.1871  53
   2  -6  -4 842.223 35.8848   5
   2  -6  -4 719.434 31.5065   6
   2  -6  -4 758.119 55.0717   2
   2  -6  -4 804.514 32.4887  25
   2  -6  -4 746.802 36.8196  15
   2  -6  -4 777.773 32.2579  39
   2  -6  -4 823.942 34.3135  44
   2  -6  -4 672.221 52.9455   1
   2  -6  -4 763.501 32.3321  42
   2  -6  -3 187.855 47.3159   9
   2  -6  -3 174.001 19.0207  50
   2  -6  -3 192.523 18.2538  53
   2  -6  -3 177.572 20.1101  15
   2  -6  -3 188.968 16.3090   6
   2  -6  -3 229.081 20.5216   5
   2  -6  -3 166.101 15.6142  25
   2  -6  -3 178.694 13.0299  34
   2  -6  -3 181.511 18.2387  44
   2  -6  -3 231.061 35.5478   1
   2  -6  -3 227.019 36.2414   2
   2  -6  -3 192.895 16.6562  39
   2  -6  -3 226.860 17.4173  42
   2  -6  -2 770.864 34.6285  44
   2  -6  -2 839.059 36.7770  15
   2  -6  -2 848.506 71.2807   9
   2  -6  -2 761.903 34.2915  53
   2  -6  -2 800.671 33.0928  39
   2  -6  -2 787.292 32.8300  42
   2  -6  -2 728.523 32.7304   6
   2  -6  -2 851.348 37.6468   5
   2  -6  -2 793.991 58.2969   1
   2  -6  -2 771.101 32.1022  25
   2  -6  -2 781.265 59.2806   2
   2  -6  -1 656.759 30.4772  44
   2  -6  -1 678.385 31.7458  15
   2  -6  -1 575.753 29.3164  50
   2  -6  -1 611.666 30.3900  53
   2  -6  -1 703.040 65.2887   9
   2  -6  -1 706.177 53.6793   1
   2  -6  -1 691.798 33.3308   5
   2  -6  -1 612.655 28.4235   6
   2  -6  -1 639.022 31.0364  27
   2  -6  -1 620.070 31.1429  26
   2  -6  -1 661.799 28.6990  39
   2  -6  -1 639.487 27.7011  25
   2  -6  -1 644.438 28.7179  42
   2  -6  -1 579.297 52.9864   2
   2  -6   0 2.60323 16.8492   5
   2  -6   0 19.4796 12.1572  39
   2  -6   0 10.8825 13.7970  53
   2  -6   0 23.6382 14.0836  50
   2  -6   0 48.4768 29.1087   1
   2  -6   0-20.0817 30.4186   2
   2  -6   0 7.24852 11.1138  25
   2  -6   0 9.17694 14.7487  26
   2  -6   0 25.7407 11.4644  28
   2  -6   0-6.83181 14.6252  27
   2  -6   0 29.5270 14.1769  44
   2  -6   0 25.8223 12.8410   6
   2  -6   0 6.89053 12.2380  42
   2  -6   1 241.331 19.3577  50
   2  -6   1 239.049 20.3053  53
   2  -6   1 258.114 17.0736  28
   2  -6   1 222.451 17.4568  36
   2  -6   1 252.605 23.6341   5
   2  -6   1 243.207 17.8862   6
   2  -6   1 260.620 17.6230  39
   2  -6   1 230.242 38.0744   1
   2  -6   1 288.670 41.9167   2
   2  -6   1 244.763 16.3328  25
   2  -6   1 233.209 17.9927  42
   2  -6   1 251.787 14.7397  32
   2  -6   1 258.177 15.0242  31
   2  -6   2 97.3113 32.4925   1
   2  -6   2 157.790 34.2331   2
   2  -6   2 105.871 10.8855  32
   2  -6   2 121.664 17.7029  53
   2  -6   2 91.0201 14.6261  50
   2  -6   2 105.261 10.8722  31
   2  -6   2 97.4104 17.5541  26
   2  -6   2 98.4205 19.1123   5
   2  -6   2 73.2463 12.7648  28
   2  -6   2 81.6364 17.0489  27
   2  -6   2 90.1677 15.0231  44
   2  -6   2 117.396 18.2519  40
   2  -6   2 110.472 14.2968  36
   2  -6   2 107.030 13.1769  21
   2  -6   2 94.7374 14.0128  42
   2  -6   2 75.5149 13.6045  39
   2  -6   2 88.9193 14.4636   6
   2  -6   3 6.68244 10.1143  31
   2  -6   3 14.8170 15.5441  26
   2  -6   3-2.87749 10.9730  28
   2  -6   3-2.19915 14.9361  27
   2  -6   3-0.67867 13.7048  44
   2  -6   3 10.3745 11.8696  23
   2  -6   3 4.91676 12.1502  22
   2  -6   3-0.70887 14.6093  40
   2  -6   3-9.44951 12.6753  36
   2  -6   3-0.55253 10.2097  38
   2  -6   3 4.97865 10.2548  21
   2  -6   3 17.9329 10.1580  32
   2  -6   4 27.3267 11.1512  38
   2  -6   4 36.0614 12.8244  36
   2  -6   4 32.2471 29.1900   1
   2  -6   4 20.0401 26.6152   2
   2  -6   4 16.6577 10.9340  32
   2  -6   4 47.8833 15.2134  53
   2  -6   4 41.5176 11.4680  31
   2  -6   4 22.4225 15.0160  27
   2  -6   4 54.6627 12.5023  28
   2  -6   4 34.5188 16.9751   5
   2  -6   4 24.9483 32.5434   9
   2  -6   4 31.4516 15.4925  26
   2  -6   4 26.3268 12.0517  23
   2  -6   4 20.9787 11.8999  22
   2  -6   4 24.0834 10.1580  21
   2  -6   4 60.3001 14.2782  44
   2  -6   4 42.6171 15.1255  40
   2  -6   4 36.0083 12.2403   6
   2  -6   4 34.8269 14.9936  43
   2  -6   5 1476.20 52.7220  38
   2  -6   5 1541.37 81.5277   1
   2  -6   5 1448.53 52.0474  32
   2  -6   5 1437.77 51.9908  31
   2  -6   5 1462.44 53.1525  42
   2  -6   5 1542.10 54.4071  43
   2  -6   5 1465.18 51.0569  41
   2  -6   5 1491.44 53.0103  22
   2  -6   5 1431.05 52.5485  23
   2  -6   5 1452.90 52.2757  28
   2  -6   5 1441.35 54.4862  27
   2  -6   5 1464.79 51.6017  52
   2  -6   5 1468.06 54.6972  53
   2  -6   5 1528.29 53.3046  36
   2  -6   5 1559.16 89.7975   9
   2  -6   5 1597.07 83.6768   2
   2  -6   5 1463.15 54.8287  26
   2  -6   5 1510.99 53.5768  44
   2  -6   5 1493.77 53.3010  39
   2  -6   5 1477.29 54.3118  40
   2  -6   5 1468.77 56.8033   5
   2  -6   5 1528.61 53.3072   6
   2  -6   5 1500.41 51.2050  21
   2  -6   6 1664.73 58.6310  38
   2  -6   6 1774.32 86.9207   1
   2  -6   6 1671.11 58.1045  32
   2  -6   6 1698.94 58.2941  31
   2  -6   6 1668.73 58.9425  42
   2  -6   6 1672.97 59.2186  43
   2  -6   6 1677.67 57.5415  41
   2  -6   6 1545.56 58.0413  22
   2  -6   6 1649.17 58.3136  23
   2  -6   6 1685.66 60.1155  27
   2  -6   6 1694.66 58.3368  28
   2  -6   6 1592.18 57.5860  52
   2  -6   6 1732.79 60.3430  53
   2  -6   6 1676.47 56.4353  37
   2  -6   6 1650.84 58.9418  36
   2  -6   6 1795.96 96.1973   9
   2  -6   6 1893.59 89.5844   2
   2  -6   6 1633.54 59.8268  26
   2  -6   6 1653.33 58.8449  44
   2  -6   6 1672.91 59.2937  40
   2  -6   6 1737.63 59.2099  39
   2  -6   6 1785.15 62.0674   5
   2  -6   6 1661.22 58.8775   6
   2  -6   6 1662.36 56.3435  21
   2  -6   7 647.753 52.8685   1
   2  -6   7 585.656 27.7287  32
   2  -6   7 581.967 27.9899  31
   2  -6   7 597.686 28.3310  42
   2  -6   7 623.545 27.2262  41
   2  -6   7 572.538 28.4815  43
   2  -6   7 605.918 27.8458  22
   2  -6   7 610.697 27.5844  23
   2  -6   7 597.070 27.9203  28
   2  -6   7 609.417 28.7385  27
   2  -6   7 625.627 27.3460  52
   2  -6   7 596.142 29.2169  53
   2  -6   7 632.757 28.3962  36
   2  -6   7 618.185 26.1223  37
   2  -6   7 518.609 58.3129   9
   2  -6   7 599.100 27.1812  44
   2  -6   7 637.678 28.5914  38
   2  -6   7 586.244 51.8322   2
   2  -6   7 630.271 29.1524  40
   2  -6   7 605.932 28.1708  39
   2  -6   7 584.482 27.8580   6
   2  -6   7 604.112 31.4727   5
   2  -6   7 638.122 29.4665  26
   2  -6   8 661.648 30.0482  32
   2  -6   8 615.140 29.8088  31
   2  -6   8 649.564 30.0262  40
   2  -6   8 725.332 30.3236  39
   2  -6   8 657.884 29.6568  22
   2  -6   8 646.224 29.4416  23
   2  -6   8 626.147 30.4652  27
   2  -6   8 658.546 29.7871  28
   2  -6   8 685.263 30.0669  42
   2  -6   8 696.092 30.4863  43
   2  -6   8 703.791 29.4247  41
   2  -6   8 687.268 29.7571  52
   2  -6   8 717.031 31.4843  53
   2  -6   8 702.299 31.1960  26
   2  -6   8 648.537 52.8196   2
   2  -6   8 655.950 28.1358  37
   2  -6   8 698.074 30.2844  36
   2  -6   8 730.150 32.8450   5
   2  -6   8 626.511 28.7286   6
   2  -6   8 687.396 30.5473  38
   2  -6   8 628.925 51.4858   1
   2  -6   8 648.770 28.3328  44
   2  -6   9 728.223 32.4102  22
   2  -6   9 775.788 32.6680  23
   2  -6   9 806.785 33.3262  28
   2  -6   9 784.843 33.0847  27
   2  -6   9 796.124 33.0018  39
   2  -6   9 764.880 32.8537  40
   2  -6   9 748.137 32.9576  52
   2  -6   9 775.566 33.5979  53
   2  -6   9 769.757 31.7820   6
   2  -6   9 814.668 34.9946   5
   2  -6   9 686.491 52.8020   2
   2  -6   9 791.275 32.8736  43
   2  -6   9 806.878 33.3468  41
   2  -6   9 798.064 33.0470  42
   2  -6   9 839.466 33.9866  31
   2  -6   9 800.176 33.4420  32
   2  -6   9 804.714 33.2268  36
   2  -6   9 796.456 32.0600  37
   2  -6   9 783.533 53.9235   1
   2  -6   9 761.501 33.7199  38
   2  -6   9 760.037 33.0134  26
   2  -6  10-5.06666 11.8277  23
   2  -6  10-11.6203 13.3719  52
   2  -6  10-4.99026 12.2027  53
   2  -6  10-2.38650 11.6827  37
   2  -6  10 8.44189 12.8130  36
   2  -6  10-8.15776 12.1751  41
   2  -6  10 12.0176 12.7541  40
   2  -6  10 1.26982 12.5868  42
   2  -6  10 1.18785 12.1547  43
   2  -6  10-1.75955 12.2022  26
   2  -6  10 4.52237 12.1922  28
   2  -6  10-8.72357 11.7755  27
   2  -6  10 6.69980 12.7480  32
   2  -6  10 14.7565 13.4831  31
   2  -6  10-12.8084 14.2121  38
   2  -6  10-6.32940 12.6532  39
   2  -6  10-8.77151 10.2922   6
   2  -6  10 5.73249 11.7050  22
   2  -6  11 67.5173 14.6536  52
   2  -6  11 61.2957 12.1038  53
   2  -6  11 36.3705 12.9025  42
   2  -6  11 56.9700 12.3955  43
   2  -6  11 51.4520 14.7791  38
   2  -6  11 52.4597 12.7937  39
   2  -6  11 22.3908 12.0638  40
   2  -6  11 60.5576 13.8776  41
   2  -6  11 47.4724 12.2829  37
   2  -6  11 58.4767 13.2987  36
   2  -6  11 32.2472 14.3975  32
   2  -6  11 53.1453 14.8500  31
   2  -6  11 54.8363 12.8975  23
   2  -6  11 61.3597 13.1136  22
   2  -6  11 52.9954 14.1316  28
   2  -6  12 214.799 17.0107  37
   2  -6  12 228.309 19.5108  38
   2  -6  12 202.119 15.2774  40
   2  -6  12 215.560 17.9856  28
   2  -6  12 252.139 17.7779  36
   2  -6  12 184.109 17.6683  31
   2  -6  12 234.393 18.8475  32
   2  -6  12 224.335 18.3019  41
   2  -6  12 240.419 18.9329  52
   2  -6  12 252.772 17.3026  22
   2  -6  12 200.134 16.2940  23
   2  -6  13 2.65465 13.2677  41
   2  -6  13 9.55396 10.9839  23
   2  -6  13-5.91537 13.1277  52
   2  -6  13 7.71609 12.4013  37
   2  -6  13 11.2895 11.1277  22
   2  -6  13-7.33549 13.4856  28
   2  -6  13 2.03676 13.3200  38
   2  -6  14 16.6397 13.1270  52
   2  -6  14 23.8182 12.3005  41
   2  -6  14 1.02732 10.4884  22
   2  -6  14 6.72955 12.2618  37
   2  -6  14 9.23225 10.6109  23
   2  -6  14 6.99822 12.7686  38
   2  -6  15 26.5593 12.1755  38
   2  -6  15 16.0166 9.99534  22
   2  -6  15 19.9219 12.9076  32
   2  -6  15 37.2400 13.0786  31
   2  -6  15 20.9067 10.1815  23
   2  -6  15 37.4562 12.8114  52
   2  -6  15 19.4485 11.7240  37
   2  -6  16-7.57743 11.3861  38
   2  -6  16 8.77216 11.1742  52
   2  -6  16 0.44908 10.3759  37
   2  -6  17 85.0036 10.8151  52
   2  -6  17 73.6864 10.9024  41
   2  -6  17 53.8871 10.8707  38
   2  -6  17 71.9857 10.1313  37
   2  -6  18 243.363 13.0859  52
   2  -6  18 245.082 13.1803  41
   2  -6  19 844.790 28.9269  52
   2  -6  19 910.291 29.3325  41
   2  -5 -17-3.33323 3.49476  25
  -2   5  16 5.00227 4.83964  29
   2  -5 -16 12.6187 6.34168  25
   2  -5 -15 17.7031 7.14305  34
  -2   5  15 16.2728 6.94998  29
   2  -5 -15 20.2035 8.20212  25
   2  -5 -15 1.75883 12.0812  15
   2  -5 -14 52.0310 10.6355  25
   2  -5 -14 43.3229 9.35333  34
   2  -5 -14 51.1840 15.0444  15
   2  -5 -13 35.0274 11.9323  25
   2  -5 -13 36.7821 10.4385  34
   2  -5 -13 18.8296 16.7395  15
   2  -5 -12 42.8144 12.7488  25
   2  -5 -12 47.6223 18.0484  15
   2  -5 -12 51.4049 11.3166  34
   2  -5 -11 1565.74 56.5511  20
   2  -5 -11 1571.86 55.0921  25
   2  -5 -11 1452.22 95.0318   9
   2  -5 -11 1569.67 54.1376  34
   2  -5 -11 1549.61 61.0463  15
   2  -5 -10 10.9634 11.2905  34
   2  -5 -10-4.27079 13.1682  20
   2  -5 -10 24.8853 13.1864  25
   2  -5 -10-13.2246 22.0212  12
   2  -5  -9 280.768 33.6274  12
   2  -5  -9 308.646 16.9959  39
   2  -5  -9 307.404 18.7169  34
   2  -5  -9 274.050 19.9864  20
   2  -5  -9 307.623 17.2730  42
   2  -5  -9 296.456 19.8594  25
   2  -5  -8 10.5307 12.8614  20
   2  -5  -8 4.08046 11.0149  44
   2  -5  -8 12.5403 20.7706  12
   2  -5  -8 4.14488 10.3606  42
   2  -5  -8 6.96934 11.6984  34
   2  -5  -8 14.5362 9.64718  39
   2  -5  -7 50.6698 18.1256  15
   2  -5  -7 41.2058 11.6314  39
   2  -5  -7 62.7950 12.1490  34
   2  -5  -7 43.2226 13.3173  20
   2  -5  -7 61.7220 22.6622  12
   2  -5  -7 40.4071 13.0790  44
   2  -5  -7 64.8245 15.2253  50
   2  -5  -7 71.9630 38.8959   9
   2  -5  -7 63.9889 12.2419  42
   2  -5  -6 3038.04 101.537  50
   2  -5  -6 3099.62 119.303  12
   2  -5  -6 3066.48 100.753  44
   2  -5  -6 3157.37 99.7154  39
   2  -5  -6 3161.00 147.116   9
   2  -5  -6 3135.08 105.465  15
   2  -5  -6 3035.19 121.079   1
   2  -5  -6 3093.87 99.6962  34
   2  -5  -6 3231.19 101.313   5
   2  -5  -6 2995.66 100.692  20
   2  -5  -6 3063.70 100.535  25
   2  -5  -6 3113.76 122.743   2
   2  -5  -6 3144.26 99.6056  42
   2  -5  -5 1804.39 66.5411  50
   2  -5  -5 1911.24 65.8381  53
   2  -5  -5 1934.91 81.9778  12
   2  -5  -5 1909.86 66.4130  44
   2  -5  -5 1955.40 65.1769  39
   2  -5  -5 1767.69 102.295   9
   2  -5  -5 2018.81 70.2755  15
   2  -5  -5 2142.31 89.7414   1
   2  -5  -5 1935.62 64.6876  34
   2  -5  -5 2062.50 67.7815   5
   2  -5  -5 1855.82 64.6221   6
   2  -5  -5 1939.57 65.8832  20
   2  -5  -5 1978.15 65.1932  42
   2  -5  -5 2039.83 89.9962   2
   2  -5  -5 1956.87 65.9615  25
   2  -5  -4 1276.49 59.1381  12
   2  -5  -4 1243.23 44.6003  42
   2  -5  -4 1191.20 48.4314  15
   2  -5  -4 1388.93 84.4488   9
   2  -5  -4 1206.95 43.6293  34
   2  -5  -4 1385.19 48.2790   5
   2  -5  -4 1157.86 44.0254   6
   2  -5  -4 1261.70 45.0683  25
   2  -5  -4 1234.65 67.7459   2
   2  -5  -4 1218.36 44.3265  39
   2  -5  -4 1194.88 46.4434  50
   2  -5  -4 1266.58 45.8156  53
   2  -5  -4 1428.63 69.6242   1
   2  -5  -4 1242.36 45.8259  44
   2  -5  -3 1330.45 47.7807  39
   2  -5  -3 1367.98 46.8685  34
   2  -5  -3 1354.20 64.2973   7
   2  -5  -3 1467.49 61.7918  12
   2  -5  -3 1365.46 71.1064   1
   2  -5  -3 1332.36 51.4281  15
   2  -5  -3 1299.22 85.2043   9
   2  -5  -3 1339.35 48.9114  44
   2  -5  -3 1470.78 73.4373   2
   2  -5  -3 1435.15 49.8317  50
   2  -5  -3 1353.99 49.2155  53
   2  -5  -3 1404.35 48.3949  25
   2  -5  -3 1364.94 47.9749  42
   2  -5  -3 1355.04 51.0140   5
   2  -5  -3 1227.31 47.6415   6
   2  -5  -2 99.3756 18.3464  12
   2  -5  -2 108.050 30.4868   2
   2  -5  -2 129.685 30.4561   1
   2  -5  -2 111.956 15.1453  27
   2  -5  -2 111.300 16.5821  15
   2  -5  -2 107.962 17.3306   5
   2  -5  -2 118.461 14.7724  53
   2  -5  -2 114.369 14.5928  44
   2  -5  -2 119.900 12.6953  25
   2  -5  -2 143.111 15.8945  26
   2  -5  -2 133.098 13.1457  39
   2  -5  -2 97.9248 12.8114   6
   2  -5  -2 130.853 23.5779   7
   2  -5  -2 141.109 13.5506  42
   2  -5  -1 453.761 24.3673  26
   2  -5  -1 437.390 23.6832  27
   2  -5  -1 469.697 43.4357   1
   2  -5  -1 357.647 40.9092   2
   2  -5  -1 425.750 22.4069  50
   2  -5  -1 451.212 23.1465  53
   2  -5  -1 382.295 22.3440  44
   2  -5  -1 476.226 25.5780   5
   2  -5  -1 460.831 21.6715   6
   2  -5  -1 445.220 21.3872  42
   2  -5  -1 466.759 21.7364  39
   2  -5  -1 451.999 21.1722  25
   2  -5  -1 440.287 28.5542  12
   2  -5  -1 478.280 34.1642   7
   2  -5  -1 392.766 23.4303  15
   2  -5   0 34.7729 18.2703   7
   2  -5   0 24.5509 25.4494   1
   2  -5   0-11.1576 28.3447   2
   2  -5   0 15.9253 9.93259  25
   2  -5   0 16.7519 10.3205  39
   2  -5   0 18.6772 11.8273  12
   2  -5   0 15.3485 12.4063  53
   2  -5   0 11.8421 12.1905  50
   2  -5   0 22.9460 12.4451  15
   2  -5   0 12.4323 10.3272   6
   2  -5   0 20.3285 15.7109   5
   2  -5   0 10.3918 10.3788  42
   2  -5   1 4207.51 130.734  42
   2  -5   1 4202.25 157.480   1
   2  -5   1 4065.65 131.902  27
   2  -5   1 4139.61 131.305  44
   2  -5   1 4054.21 131.218  50
   2  -5   1 4259.76 132.360  53
   2  -5   1 4134.26 157.662   2
   2  -5   1 4109.09 132.096  26
   2  -5   1 4431.39 134.298   5
   2  -5   1 4031.08 130.860   6
   2  -5   1 4241.28 130.806  39
   2  -5   1 4088.96 142.760   7
   2  -5   2 9285.40 326.067   9
   2  -5   2 9814.82 318.217   1
   2  -5   2 9511.72 290.814  44
   2  -5   2 9222.31 300.038   7
   2  -5   2 9566.70 290.223  42
   2  -5   2 9389.69 291.390  26
   2  -5   2 9928.08 319.664   2
   2  -5   2 9410.57 290.273  39
   2  -5   2 9678.41 289.966  28
   2  -5   2 9356.46 291.207  27
   2  -5   2 9898.21 293.386   5
   2  -5   3 936.405 65.6629   9
   2  -5   3 945.022 35.6934   6
   2  -5   3 902.809 37.0882  53
   2  -5   3 902.601 36.6975  26
   2  -5   3 904.270 36.5570  27
   2  -5   3 977.445 35.3954  28
   2  -5   3 961.925 35.6144  42
   2  -5   3 899.016 35.9716  44
   2  -5   3 937.990 35.5307  39
   2  -5   4 4149.54 164.543   9
   2  -5   4 4319.18 158.059   1
   2  -5   4 4175.95 132.175  26
   2  -5   4 4265.89 130.671  32
   2  -5   4 4193.95 130.577  31
   2  -5   4 4362.13 132.644  53
   2  -5   4 4021.43 130.977  36
   2  -5   4 4129.58 131.962  27
   2  -5   4 4165.66 130.889  28
   2  -5   4 4296.60 134.061   5
   2  -5   4 4065.24 131.056   6
   2  -5   4 4211.97 158.100   2
   2  -5   4 4037.89 131.280  44
   2  -5   5 1169.26 45.2030   5
   2  -5   5 1090.14 41.9609   6
   2  -5   5 1187.23 42.0561  31
   2  -5   5 1190.61 42.0856  32
   2  -5   5 1155.36 42.4224  42
   2  -5   5 1144.69 42.0298  28
   2  -5   5 1069.54 42.6623  27
   2  -5   5 1235.90 71.6648   9
   2  -5   5 1180.02 43.4588  26
   2  -5   5 1202.76 42.7390  39
   2  -5   5 1240.20 66.4299   2
   2  -5   5 1104.93 42.3454  36
   2  -5   5 1289.59 66.3048   1
   2  -5   5 1234.97 42.7796  44
   2  -5   5 1141.79 43.6317  53
   2  -5   6 65.2619 12.0343  43
   2  -5   6 76.2233 12.6416  42
   2  -5   6 75.9292 11.4717  41
   2  -5   6 63.5845 12.0101  40
   2  -5   6 71.1766 11.9249  38
   2  -5   6 66.8783 12.0625  39
   2  -5   6 63.0161 11.0632  37
   2  -5   6 77.5873 12.8291  36
   2  -5   6 61.9053 11.3030   6
   2  -5   6 60.8852 12.0215  32
   2  -5   6 59.5100 15.9432   5
   2  -5   6 50.6422 11.9885  31
   2  -5   6 38.4373 26.4356   2
   2  -5   6 29.3917 27.1260   1
   2  -5   6 70.6355 12.2112  28
   2  -5   6 60.8066 13.2182  27
   2  -5   6 86.9185 32.3557   9
   2  -5   6 68.2681 10.9866  23
   2  -5   6 78.9696 13.4892  26
   2  -5   6 70.0839 10.9555  22
   2  -5   6 70.1276 10.3581  21
   2  -5   6 84.5695 14.2739  53
   2  -5   6 78.7896 11.9690  44
   2  -5   7 987.091 39.1014  36
   2  -5   7 1059.30 38.4064  37
   2  -5   7 1089.02 41.5175   5
   2  -5   7 962.062 38.4717   6
   2  -5   7 1103.74 39.4577  32
   2  -5   7 1054.39 39.1024  31
   2  -5   7 950.787 36.6370  51
   2  -5   7 1045.31 40.4106  53
   2  -5   7 1071.46 60.2787   1
   2  -5   7 1119.70 62.1404   2
   2  -5   7 1062.75 39.6782  27
   2  -5   7 1036.06 38.9965  28
   2  -5   7 1009.47 39.6432  26
   2  -5   7 1046.46 70.5328   9
   2  -5   7 1021.44 39.3369  38
   2  -5   7 1008.64 38.0183  44
   2  -5   7 994.839 39.3183  54
   2  -5   7 1069.52 38.8976  23
   2  -5   7 959.800 38.3316  22
   2  -5   7 1027.07 38.8461  40
   2  -5   7 1053.22 39.3531  39
   2  -5   7 1044.32 39.4250  42
   2  -5   7 1082.58 39.2261  41
   2  -5   7 1116.58 39.3104  43
   2  -5   8 225.860 17.3503  31
   2  -5   8 277.935 18.0611  32
   2  -5   8 239.021 18.6983   5
   2  -5   8 243.755 15.6933   6
   2  -5   8 257.598 17.2416  27
   2  -5   8 254.630 17.2063  28
   2  -5   8 281.225 35.7266   2
   2  -5   8 249.017 34.3841   1
   2  -5   8 235.071 17.4784  54
   2  -5   8 247.704 15.2085  24
   2  -5   8 234.996 17.1170  26
   2  -5   8 218.678 17.1664  53
   2  -5   8 237.837 15.3522  51
   2  -5   8 262.332 17.6479  41
   2  -5   8 261.638 16.8095  43
   2  -5   8 230.577 17.1892  42
   2  -5   8 242.729 16.6063  40
   2  -5   8 233.257 16.9489  39
   2  -5   8 247.750 17.3559  38
   2  -5   8 259.812 16.1542  23
   2  -5   8 279.973 16.4494  22
   2  -5   8 234.066 16.8680  37
   2  -5   8 260.103 17.6010  36
   2  -5   9 2116.86 91.5141   2
   2  -5   9 2187.57 70.4758   5
   2  -5   9 2027.58 67.8594   6
   2  -5   9 2053.31 69.4580  28
   2  -5   9 1995.90 68.8804  22
   2  -5   9 1994.21 68.7348  23
   2  -5   9 2000.53 68.4506  40
   2  -5   9 2055.43 69.2900  39
   2  -5   9 2088.38 70.2131  38
   2  -5   9 2022.76 69.0346  53
   2  -5   9 1987.79 67.6204  51
   2  -5   9 2012.99 89.5358   1
   2  -5   9 2041.56 70.4011  54
   2  -5   9 2102.83 68.0987  24
   2  -5   9 2094.35 68.5410  43
   2  -5   9 2034.08 69.8509  41
   2  -5   9 1992.60 69.1479  42
   2  -5   9 1993.43 69.4200  36
   2  -5   9 2112.11 69.3878  37
   2  -5  10 1543.29 53.5602  41
   2  -5  10 1449.91 52.3445  42
   2  -5  10 1386.80 68.1884   1
   2  -5  10 1523.45 51.7310  24
   2  -5  10 1466.40 53.7879  38
   2  -5  10 1432.96 52.9897  36
   2  -5  10 1490.32 53.1031  37
   2  -5  10 1441.57 51.9878   5
   2  -5  10 1456.36 52.3539  39
   2  -5  10 1480.21 54.2617  54
   2  -5  10 1438.84 52.0680  22
   2  -5  10 1455.39 52.0999  23
   2  -5  10 1497.18 70.3538   2
   2  -5  11 88.1200 15.7430  54
   2  -5  11 100.958 14.0476  22
   2  -5  11 107.860 14.6789  36
   2  -5  11 111.836 15.3832  37
   2  -5  11 122.540 13.5801  24
   2  -5  11 99.7489 13.4957  23
   2  -5  11 117.012 15.6981  41
   2  -5  11 97.3322 14.6677  42
   2  -5  11 108.640 16.0071  32
   2  -5  11 111.590 15.7107  31
   2  -5  11 85.5721 14.2232  39
   2  -5  11 112.689 16.0144  38
   2  -5  12 52.6695 14.6406  38
   2  -5  12 61.0363 14.5451  54
   2  -5  12 40.1474 12.6744  22
   2  -5  12 54.9297 15.0704  32
   2  -5  12 51.5377 15.4578  31
   2  -5  12 49.9468 13.8802  36
   2  -5  12 62.0620 13.9331  37
   2  -5  12 58.9102 12.6583  24
   2  -5  12 53.5175 12.7446  23
   2  -5  13 17.7852 14.2443  38
   2  -5  13-1.52631 14.3733  54
   2  -5  13 5.01935 11.6067  22
   2  -5  13-10.3389 14.1068  32
   2  -5  13 7.60716 14.0163  31
   2  -5  13 18.6186 12.2817  23
   2  -5  13 5.44787 13.9865  37
   2  -5  14 47.3310 13.5818  37
   2  -5  14 57.9415 14.3043  41
   2  -5  14 43.9219 11.8491  23
   2  -5  14 50.3391 12.2788  22
   2  -5  14 52.0489 15.8953  54
   2  -5  14 61.2796 15.7111  38
   2  -5  14 42.0562 14.1568  32
   2  -5  14 25.4491 14.0617  31
   2  -5  15 3.95160 12.1309  41
   2  -5  15 0.54874 10.9615  23
   2  -5  15 9.94789 11.1918  22
   2  -5  15 12.6451 13.8100  54
   2  -5  15 14.9907 14.0805  38
   2  -5  15 5.60647 14.0829  32
   2  -5  15 2.49852 13.8329  31
   2  -5  16 32.3591 13.1732  32
   2  -5  16 36.9333 13.4723  31
   2  -5  16 46.0063 12.8130  41
   2  -5  16 22.7618 10.1703  22
   2  -5  16 15.8917 10.1892  23
   2  -5  17 939.180 35.6408  41
   2  -5  18 464.364 20.7821  41
   2  -5  18 458.134 20.7111  37
   2  -5  19 6.86498 7.75803  41
   2  -5  19 2.69542 8.18952  38
   2  -5  20 17.8693 4.72330  41
   2  -5  20 23.9396 5.89878  38
   2  -4 -18 37.7738 5.27304  25
   2  -4 -18 31.6302 5.91217  19
   2  -4 -18 35.9847 6.07564  34
  -2   4  18 27.6360 5.04442  29
  -2   4  17 49.9538 7.83091  29
  -2   4  17 38.9118 6.25289  49
   2  -4 -17 41.2920 8.45963  34
   2  -4 -17 46.1166 12.5889  15
   2  -4 -17 46.6743 8.03663  25
  -2   4  16 70.8260 10.0425  29
   2  -4 -16 77.4555 10.9424  34
  -2   4  16 75.6708 8.62594  49
   2  -4 -16 62.2440 10.0599  25
  -2   4  15 113.633 11.1423  49
   2  -4 -15 99.8630 12.4411  25
  -2   4  15 132.262 12.9091  29
  -2   4  14 9.56780 10.9569  14
  -2   4  14 0.46963 9.18722  49
   2  -4 -14-3.81404 11.6875  25
  -2   4  13 1261.91 46.8531  14
   2  -4 -13 1267.15 68.2996  12
  -2   4  13 1232.87 45.2276  49
   2  -4 -13 1370.24 47.4961  25
   2  -4 -12 2294.12 101.958  12
  -2   4  12 2318.11 78.0470  14
   2  -4 -12 2412.75 78.3899  25
  -2   4  12 2271.61 76.1389  49
   2  -4 -11 11.1989 23.8004  12
  -2   4  11 23.7652 12.4576  14
   2  -4 -11 7.67396 14.2114  20
   2  -4 -11 1.93455 12.7016  25
  -2   4  11 0.53383 10.0873  49
  -2   4  10 777.611 32.0014  14
   2  -4 -10 777.720 51.8385  12
   2  -4 -10 719.000 33.8368  20
   2  -4 -10 813.010 32.3595  25
  -2   4  10 730.401 29.8933  49
  -2   4   9 209.101 16.4254  14
   2  -4  -9 186.581 18.1229  20
   2  -4  -9 214.855 16.9394  25
   2  -4  -9 216.538 30.7649  12
  -2   4   8 2014.79 66.6696  14
   2  -4  -8 2112.73 88.1335  12
   2  -4  -8 1890.54 68.4864  20
   2  -4  -8 2007.07 67.4194  25
   2  -4  -7 115.914 13.6587  50
   2  -4  -7 112.931 13.4598  25
   2  -4  -7 106.767 12.2378  44
  -2   4   7 148.609 13.1491  14
   2  -4  -7 105.103 25.2136  12
   2  -4  -7 101.930 14.2553  20
   2  -4  -7 175.302 24.3181   1
   2  -4  -7 198.476 26.4584   2
   2  -4  -7 140.113 24.3536   7
   2  -4  -6 2796.81 90.9727  25
   2  -4  -6 2883.36 109.094   1
   2  -4  -6 2885.37 91.7958   5
   2  -4  -6 2894.41 92.0280  20
   2  -4  -6 2821.47 109.491   2
   2  -4  -6 2678.31 91.4410  50
   2  -4  -6 2901.70 109.850   7
   2  -4  -6 2779.87 108.698  12
   2  -4  -5 3748.83 135.993  12
   2  -4  -5 3764.15 121.286   5
   2  -4  -5 3924.80 141.482   2
   2  -4  -5 3961.63 141.069   1
   2  -4  -4 3831.02 139.882   2
   2  -4  -4 3677.11 120.310   4
   2  -4  -4 3995.28 133.767  12
   2  -4  -4 3662.74 119.654   5
   2  -4  -4 3936.46 140.533   1
   2  -4  -3 3496.16 122.014   7
   2  -4  -3 3528.49 129.580   1
   2  -4  -3 3280.24 128.772   2
   2  -4  -3 3256.04 109.334   4
   2  -4  -3 3400.06 120.014  12
   2  -4  -3 3274.21 109.291   5
   2  -4  -3 3535.01 109.155  15
   2  -4  -2 701.353 38.6611   7
   2  -4  -2 598.759 44.7966   1
   2  -4  -2 730.880 46.8571   2
   2  -4  -2 617.569 30.3573   4
   2  -4  -2 717.967 37.0584  12
   2  -4  -2 624.449 29.8345   5
   2  -4  -2 678.666 28.5993  15
   2  -4  -1 10438.7 320.764   4
   2  -4  -1 10399.9 341.349   2
   2  -4  -1 10835.2 330.596   7
   2  -4  -1 10270.1 320.432   5
   2  -4  -1 10773.2 341.375   1
   2  -4  -1 10770.6 328.703  12
   2  -4   0 21535.1 694.900   9
   2  -4   0 21593.4 667.518   4
   2  -4   0 22715.6 688.656   2
   2  -4   0 22489.3 676.006   7
   2  -4   0 22141.0 667.576   5
   2  -4   0 22560.2 688.295   1
   2  -4   0 22918.4 674.053  12
   2  -4   1 4420.98 165.129   9
   2  -4   1 4425.34 140.432   4
   2  -4   1 4495.51 147.183   7
   2  -4   1 4392.61 140.227   5
   2  -4   1 4380.35 159.997   2
   2  -4   1 4420.38 159.833   1
   2  -4   1 4514.19 144.859  12
   2  -4   2 4328.40 160.168   9
   2  -4   2 4278.21 141.267   7
   2  -4   3 2868.27 123.192   2
   2  -4   3 3194.26 106.083   5
   2  -4   3 3048.21 124.143   1
   2  -4   3 3452.43 130.243   9
   2  -4   3 3301.12 106.348   4
   2  -4   3 3582.49 110.593   7
   2  -4   4 3577.33 136.460   2
   2  -4   4 3545.50 116.136   5
   2  -4   4 3562.91 135.955   1
   2  -4   4 3676.73 140.192   9
   2  -4   4 3547.49 116.340   4
   2  -4   4 3807.11 118.764   7
   2  -4   5 5.47859 14.2012   5
   2  -4   5-13.3059 25.2637   2
   2  -4   5 4.36965 25.1010   1
   2  -4   5-8.87157 15.2951   4
   2  -4   5-5.20668 26.6392   9
   2  -4   5 15.0213 8.63860   7
   2  -4   6 19.3250 12.7698   5
   2  -4   6 26.0789 23.1663   1
   2  -4   6 35.4029 24.1909   2
   2  -4   6 21.0929 13.8444   4
   2  -4   6 10.7965 24.8622   9
   2  -4   6 18.6498 12.5832   8
   2  -4   7 2314.16 94.3971   2
   2  -4   7 2256.72 75.9382   5
   2  -4   7 2224.98 81.1264   8
   2  -4   7 2445.58 94.9516   1
   2  -4   8 34.1302 11.0123  31
   2  -4   8 17.4684 10.1994  28
   2  -4   8 9.18094 10.4048  32
   2  -4   8 13.1838 10.7804   8
   2  -4   8 36.1062 10.9638  38
   2  -4   8 13.9474 10.9146  39
   2  -4   8 22.9451 10.9047  36
   2  -4   8 26.4807 10.6119  37
   2  -4   8 34.7402 22.0688   1
   2  -4   8 31.4462 21.6888   2
   2  -4   8 33.5673 10.9568  54
   2  -4   8 30.5007 10.2664  51
   2  -4   8 20.2524 10.8922  42
   2  -4   8 26.1102 12.5043   5
   2  -4   8 28.8454 10.8336  41
   2  -4   9 367.398 19.4446  23
   2  -4   9 383.033 19.6406  24
   2  -4   9 370.253 19.3984  22
   2  -4   9 363.786 20.0765  36
   2  -4   9 391.491 20.3941  37
   2  -4   9 403.216 20.9690  54
   2  -4   9 353.052 19.1394  51
   2  -4   9 366.602 19.9440  42
   2  -4   9 381.033 19.3474   5
   2  -4   9 367.743 20.5716  38
   2  -4   9 391.253 32.5558   2
   2  -4   9 329.732 19.7029  28
   2  -4   9 410.086 20.7287  31
   2  -4   9 396.625 20.5074  32
   2  -4   9 379.019 19.6943  39
   2  -4   9 375.408 20.3696  41
   2  -4   9 362.124 31.7269   1
   2  -4  10 277.597 17.5993  39
   2  -4  10 260.174 17.8270  42
   2  -4  10 309.335 18.6359  28
   2  -4  10 298.113 19.3162  54
   2  -4  10 308.375 18.1336  51
   2  -4  10 295.935 19.4189  38
   2  -4  10 305.355 19.0213  37
   2  -4  10 297.187 18.7716  36
   2  -4  10 291.610 18.5783  32
   2  -4  10 277.876 18.5441  31
   2  -4  10 283.309 17.2274  22
   2  -4  10 302.253 18.2422  24
   2  -4  10 311.066 17.4687  23
   2  -4  11 988.848 38.0115  23
   2  -4  11 947.944 37.8819  22
   2  -4  11 1021.37 40.0172  38
   2  -4  11 900.241 38.4577  36
   2  -4  11 944.476 39.0167  31
   2  -4  11 1051.77 39.5777  32
   2  -4  11 995.436 36.4298  30
   2  -4  11 999.312 39.0381  28
   2  -4  11 990.722 39.7988  54
   2  -4  11 1093.19 38.9172  24
   2  -4  12-1.49890 13.7726  54
   2  -4  12-7.26502 9.60900  30
   2  -4  12-0.63050 11.1877  22
   2  -4  12 15.2803 14.4250  38
   2  -4  12 1.11753 10.0073  16
   2  -4  12 1.32963 14.1687  28
   2  -4  12-6.41893 12.2509  24
   2  -4  12 25.4723 11.8213  23
   2  -4  12-5.33761 13.7143  32
   2  -4  12-5.34567 14.3447  31
   2  -4  12 9.84884 13.3992  41
   2  -4  13 1691.03 60.1373  23
   2  -4  13 1766.62 60.4772  22
   2  -4  13 1770.96 61.5115  32
   2  -4  13 1722.62 61.3114  31
   2  -4  13 1774.62 61.8815  41
   2  -4  13 1753.48 59.6050  16
   2  -4  13 1761.56 61.0952  24
   2  -4  13 1754.24 62.8817  54
   2  -4  13 1689.73 61.2956  28
   2  -4  13 1671.69 58.7729  30
   2  -4  13 1739.32 61.7874  37
   2  -4  13 1707.61 62.1564  38
   2  -4  14 452.841 23.9332  31
   2  -4  14 438.602 23.8836  32
   2  -4  14 424.007 24.2935  37
   2  -4  14 432.508 23.4463  24
   2  -4  14 400.356 22.5256  22
   2  -4  14 435.365 22.7356  23
   2  -4  14 430.400 24.3060  41
   2  -4  15 713.161 32.4331  37
   2  -4  15 723.607 31.3883  31
   2  -4  15 727.797 31.2780  32
   2  -4  15 732.231 30.3010  23
   2  -4  15 716.182 30.1514  22
   2  -4  15 683.490 31.9221  41
   2  -4  16 1249.94 45.9977  37
   2  -4  16 1194.63 43.9156  23
   2  -4  16 1177.61 43.9513  22
   2  -4  16 1189.16 44.9522  31
   2  -4  16 1228.52 45.1541  32
   2  -4  16 1260.47 45.9303  41
   2  -4  17 645.672 28.2491  41
   2  -4  17 622.534 26.4757  23
   2  -4  17 644.359 26.7206  22
   2  -4  17 635.159 29.0483  54
   2  -4  17 675.669 28.8011  37
   2  -4  17 654.923 28.9984  38
   2  -4  18 164.783 14.2238  37
   2  -4  18 154.536 13.5215  41
   2  -4  18 146.084 14.9490  54
   2  -4  19 779.521 29.9122  38
   2  -4  19 808.355 29.3448  37
   2  -4  19 767.974 30.1867  54
   2  -4  19 793.574 28.8981  41
   2  -4  20 6.18017 7.32075  38
   2  -4  20 2.96317 5.15797  41
   2  -4  21 22.2037 3.98605  38
   2  -4  21 17.4488 4.11582  52
   2  -3 -20-1.76242 4.28521  19
   2  -3 -19 68.8475 5.43872  25
   2  -3 -19 95.2843 9.68995  19
  -2   3  18 96.8921 10.3017  29
   2  -3 -18 69.1848 8.24032  25
  -2   3  18 97.3526 9.75773  16
  -2   3  18 93.7066 9.16508  49
  -2   3  17 206.532 13.5583  49
  -2   3  17 199.192 14.2105  29
   2  -3 -17 200.105 12.9302  25
  -2   3  16 79.4168 11.8926  49
  -2   3  16 80.9748 12.2717  29
  -2   3  16 94.5598 14.9514  14
   2  -3 -16 89.0564 11.6970  25
  -2   3  15 440.348 25.0594  14
  -2   3  15 458.203 23.3657  29
   2  -3 -15 445.544 22.2203  25
  -2   3  15 466.832 22.3051  49
   2  -3 -15 485.232 25.2932  20
   2  -3 -14 536.674 24.6441  25
   2  -3 -14 470.323 27.2151  20
  -2   3  14 515.771 24.4778  49
   2  -3 -14 481.990 43.2764  12
  -2   3  14 505.507 27.3369  14
   2  -3 -13 513.127 24.5670  25
   2  -3 -13 520.761 27.0597  20
  -2   3  13 463.566 23.7560  49
  -2   3  13 485.850 26.3084  14
   2  -3 -13 548.379 44.6418  12
   2  -3 -12 17.8542 12.4584  25
   2  -3 -12 32.5470 13.9657  20
  -2   3  12 29.1582 11.6914  49
   2  -3 -12 22.4158 24.4319  12
  -2   3  12 33.4225 14.8259  14
   2  -3 -11 1403.50 73.1618  12
   2  -3 -11 1479.75 52.9027  25
  -2   3  11 1511.41 54.4651  14
   2  -3 -11 1493.15 54.7724  20
  -2   3  11 1490.83 52.2622  49
   2  -3 -10 726.030 29.9223  25
  -2   3  10 702.638 30.9337  14
   2  -3 -10 656.779 44.5616   7
  -2   3  10 712.094 28.8110  49
   2  -3  -9 401.495 20.3596  25
  -2   3   9 391.692 21.3164  14
   2  -3  -9 413.566 33.8261   7
  -2   3   9 407.700 19.3415  49
   2  -3  -8 407.564 21.7178  20
   2  -3  -8 392.747 19.5912  25
   2  -3  -7 6387.78 214.814   7
   2  -3  -7 6629.81 216.727  12
   2  -3  -7 6470.94 213.093   1
   2  -3  -7 6426.51 213.132   2
   2  -3  -6 2422.06 95.4493   1
   2  -3  -6 2462.49 96.1540   2
   2  -3  -6 2606.64 97.5171  12
   2  -3  -6 2455.04 81.7748   4
   2  -3  -6 2654.70 96.2195   7
   2  -3  -6 2586.92 81.9154   5
   2  -3  -5 6074.89 209.295   1
   2  -3  -5 6109.51 209.611   2
   2  -3  -5 6460.79 208.043  12
   2  -3  -5 6186.53 194.084   4
   2  -3  -5 6445.16 207.260   7
   2  -3  -5 6504.77 194.507   5
   2  -3  -4 458.578 35.2659   1
   2  -3  -4 444.774 35.0558   2
   2  -3  -4 485.920 31.9355  12
   2  -3  -4 444.082 21.8424   4
   2  -3  -4 387.756 30.4046   7
   2  -3  -4 476.345 22.2704   5
   2  -3  -3 3317.20 129.490   2
   2  -3  -3 3840.52 125.095  12
   2  -3  -3 3489.46 129.950   1
   2  -3  -3 3572.02 114.276   4
   2  -3  -3 3749.06 114.832   5
   2  -3  -2 26.2822 12.3458   4
   2  -3  -2 22.9569 16.4744  12
   2  -3  -2 29.2694 17.6250   7
   2  -3  -2 25.1983 23.1327   2
   2  -3  -2 20.0542 22.6977   1
   2  -3  -2 6.64879 12.8063   5
   2  -3  -1 1806.23 76.8849   1
   2  -3  -1 1966.28 81.2321   9
   2  -3  -1 1715.22 60.5362   4
   2  -3  -1 1733.62 76.5893   2
   2  -3  -1 1962.61 68.6460  12
   2  -3  -1 1884.22 68.8858   7
   2  -3  -1 1798.29 60.9340   5
   2  -3   0 8759.33 275.413   1
   2  -3   0 8525.57 279.256   9
   2  -3   0 8493.94 259.567   4
   2  -3   0 8386.67 274.765   2
   2  -3   0 8506.91 266.302  12
   2  -3   0 8403.60 266.751   7
   2  -3   0 8626.44 259.863   5
   2  -3   1 5648.56 188.694   9
   2  -3   1 5319.20 169.416   4
   2  -3   1 5658.54 176.006   7
   2  -3   1 5682.28 175.751  12
   2  -3   1 5506.61 184.926   1
   2  -3   1 5446.68 185.140   2
   2  -3   2 166.946 16.0058   5
   2  -3   2 160.906 29.3179   9
   2  -3   2 182.537 18.0969   7
   2  -3   2 188.118 20.1717   8
   2  -3   3 2861.17 105.386   2
   2  -3   3 2660.04 89.4467   4
   2  -3   3 2730.69 104.609   1
   2  -3   3 2797.00 89.5031   5
   2  -3   3 2912.59 107.498   9
   2  -3   3 2956.05 97.4612   8
   2  -3   3 2818.61 93.5836   7
   2  -3   4 1389.15 64.9493   2
   2  -3   4 1406.05 49.5406   4
   2  -3   4 1370.33 64.8874   1
   2  -3   4 1356.52 49.0892   5
   2  -3   4 1598.96 67.7691   9
   2  -3   4 1444.88 51.8502   7
   2  -3   4 1512.03 57.0204   8
   2  -3   5 443.117 34.9872   2
   2  -3   5 436.190 21.8689   4
   2  -3   5 481.600 35.1925   1
   2  -3   5 439.717 21.7245   5
   2  -3   5 491.145 37.5664   9
   2  -3   5 467.234 21.6839   7
   2  -3   5 449.982 27.8545   8
   2  -3   6 2389.38 78.8104   5
   2  -3   6 2378.69 93.5152   2
   2  -3   6 2548.46 94.4332   1
   2  -3   6 2366.32 79.1221   4
   2  -3   6 2531.15 87.4655   8
   2  -3   6 2328.66 78.0610   7
   2  -3   6 2545.88 77.3462  16
   2  -3   7 83.1296 10.2884  16
   2  -3   7 75.9723 22.3180   2
   2  -3   7 98.2305 23.3645   1
   2  -3   7 97.0618 13.3234   4
   2  -3   7 71.5786 11.7933   5
   2  -3   7 93.4976 17.0224   8
   2  -3   8 211.451 13.3749  16
   2  -3   8 183.984 14.6731   4
   2  -3   8 226.167 20.8346   8
   2  -3   8 190.530 13.8338   5
   2  -3   8 188.817 23.0394   2
   2  -3   8 190.161 22.6877   1
   2  -3   9 239.768 15.2782  28
   2  -3   9 220.761 15.4601  24
   2  -3   9 211.716 15.1159  32
   2  -3   9 226.053 15.3893  31
   2  -3   9 230.365 15.1310  16
   2  -3   9 204.968 15.0701  51
   2  -3   9 203.334 21.1266   8
   2  -3   9 187.843 21.2071   2
   2  -3   9 254.117 22.7983   1
   2  -3   9 227.475 15.3559  37
   2  -3  10 453.631 22.2401  24
   2  -3  10 437.000 22.4131  41
   2  -3  10 512.346 22.9538  37
   2  -3  10 431.789 21.9216  32
   2  -3  10 459.383 22.2929  31
   2  -3  10 495.136 30.4487   8
   2  -3  10 452.711 22.3466  28
   2  -3  10 497.291 21.0613  30
   2  -3  10 430.330 21.9620  16
   2  -3  10 432.125 22.0740  51
   2  -3  11 587.442 25.8379  28
   2  -3  11 553.632 24.2738  30
   2  -3  11 579.658 33.5297   8
   2  -3  11 544.940 25.2338  16
   2  -3  11 542.347 25.9477  31
   2  -3  11 553.237 25.8730  32
   2  -3  11 559.265 25.7561  24
   2  -3  11 571.787 26.0596  37
   2  -3  11 546.267 26.0085  41
   2  -3  11 561.001 23.4110  55
   2  -3  12 2116.05 70.6405  16
   2  -3  12 2137.55 70.6865  31
   2  -3  12 2071.56 70.4512  32
   2  -3  12 2034.32 70.9431  28
   2  -3  12 2108.23 69.9139  30
   2  -3  12 2102.32 71.2770  37
   2  -3  12 2130.61 71.8034  41
   2  -3  12 2027.51 68.7657  55
   2  -3  13 516.679 24.9426  16
   2  -3  13 454.692 24.3708  31
   2  -3  13 428.537 24.1314  32
   2  -3  13 467.090 24.9321  28
   2  -3  13 489.885 23.7588  30
   2  -3  13 514.108 25.7168  37
   2  -3  13 479.369 25.3756  41
   2  -3  13 477.087 22.3068  55
   2  -3  14 1714.86 60.3396  16
   2  -3  14 1714.13 59.2723  30
   2  -3  14 1675.12 59.6430  32
   2  -3  14 1688.54 59.8076  31
   2  -3  14 1741.70 61.2357  37
   2  -3  14 1767.26 60.6704  41
   2  -3  14 1681.23 58.2623  55
   2  -3  15 355.588 23.3698  54
   2  -3  15 367.528 21.6640  31
   2  -3  15 359.613 21.2672  32
   2  -3  15 366.289 21.0736  30
   2  -3  15 394.926 21.4555  23
   2  -3  15 393.612 21.8426  22
   2  -3  15 401.227 22.5215  41
   2  -3  15 358.966 21.8439  37
   2  -3  15 353.100 23.3816  38
   2  -3  15 400.160 22.2141  16
   2  -3  16 50.1301 14.2246  37
   2  -3  16 66.2210 12.9889  30
   2  -3  16 48.2786 13.8917  41
   2  -3  16 55.7284 12.7146  22
   2  -3  16 75.0986 12.8217  23
   2  -3  16 39.8875 14.9143  38
   2  -3  16 62.6283 12.9651  16
   2  -3  16 46.4583 15.2646  54
   2  -3  17-5.17895 12.5005  37
   2  -3  17 12.6955 11.0985  30
   2  -3  17 0.66984 13.3164  54
   2  -3  17 6.39867 10.8062  23
   2  -3  17-12.3588 11.8552  41
   2  -3  17 2.68489 11.2946  22
   2  -3  17 3.23136 13.2492  38
   2  -3  17-13.7311 11.5635  16
   2  -3  18 1.84878 9.77520  41
   2  -3  18 26.1588 9.69729  22
   2  -3  18 28.2988 12.2988  54
   2  -3  18 22.7874 11.1905  37
   2  -3  18 14.9918 9.45655  23
   2  -3  18 14.4744 11.8755  38
   2  -3  19 565.928 24.8476  38
   2  -3  19 592.720 22.9758  41
   2  -3  19 617.681 25.4345  54
   2  -3  20 84.8103 9.46972  38
   2  -3  20 69.7553 6.21049  41
   2  -3  20 92.3029 9.86692  54
   2  -3  21 11.3555 4.89950  38
   2  -2 -21 12.2493 4.77825  19
   2  -2 -21 4.90508 3.84527  34
  -2   2  20 45.8581 7.19578  29
   2  -2 -20 39.9972 7.59811  34
  -2   2  20 39.5778 5.17485  35
  -2   2  19 71.1107 10.1954  29
  -2   2  18 20.5825 10.4144  49
  -2   2  18 13.4673 10.9750  29
   2  -2 -18 12.6178 7.44598  25
  -2   2  17 337.871 20.9688  14
  -2   2  17 302.581 18.4411  49
  -2   2  17 293.992 18.8537  29
   2  -2 -17 289.857 15.7946  25
  -2   2  16 1363.79 50.4390  14
   2  -2 -16 1280.83 46.1502  25
  -2   2  16 1283.27 47.8930  49
  -2   2  16 1363.71 48.3137  29
   2  -2 -15 348.447 23.0631  20
   2  -2 -15 305.106 35.6998  12
  -2   2  15 371.961 24.5304  14
   2  -2 -15 373.725 19.4508  25
  -2   2  15 342.488 20.7351  49
  -2   2  15 387.152 22.1464  29
   2  -2 -14 717.953 33.6573  20
   2  -2 -14 715.656 50.8039  12
  -2   2  14 743.084 34.3607  14
   2  -2 -14 739.426 30.5229  25
  -2   2  14 753.333 31.5395  49
   2  -2 -13 65.4626 15.4354  20
  -2   2  13 82.7589 13.2993  49
   2  -2 -13 82.1059 26.4804  12
  -2   2  13 64.3476 16.7355  14
   2  -2 -13 87.4009 12.9061  25
   2  -2 -12 278.578 20.0073  20
  -2   2  12 288.502 18.2419  49
  -2   2  12 271.592 21.5612  14
   2  -2 -12 282.479 34.1993  12
   2  -2 -12 284.660 17.6671  25
   2  -2 -11 31.4368 12.6960  20
  -2   2  11 33.8444 10.6036  18
   2  -2 -11 28.1887 19.5253   7
  -2   2  11 31.4897 10.9488  49
  -2   2  11 35.4510 14.8025  14
   2  -2 -11 35.9137 24.6923  12
   2  -2 -11 41.9411 11.0289  25
   2  -2 -10 180.058 15.6322  20
   2  -2 -10 157.961 28.3608  12
  -2   2  10 174.528 16.4258  14
   2  -2 -10 173.625 24.2097   7
  -2   2  10 208.960 13.7381  18
   2  -2 -10 169.460 13.7339  25
  -2   2  10 202.397 13.9529  49
   2  -2  -9 1817.39 77.1964  12
  -2   2   9 1754.10 58.7782  18
   2  -2  -9 1872.42 73.7694   7
   2  -2  -8 2409.41 90.6399   2
   2  -2  -8 2304.37 90.1481   1
   2  -2  -8 2799.99 99.7505  12
  -2   2   8 2582.32 80.4575  18
   2  -2  -8 2598.28 94.5759   7
   2  -2  -7 1638.67 66.2975   7
   2  -2  -7 1560.46 64.1771   1
   2  -2  -7 1501.39 63.9688   2
   2  -2  -6 61.5931 18.4115   7
   2  -2  -6 74.4095 20.8805  12
   2  -2  -6 44.6595 18.2604   2
   2  -2  -6 45.6332 17.3853   1
   2  -2  -5 159.682 22.7303   7
   2  -2  -5 199.811 24.1375   1
   2  -2  -4 1229.21 54.5001   7
   2  -2  -4 1341.18 56.2959   1
   2  -2  -4 1388.43 57.0113   2
   2  -2  -3 408.387 28.7043   7
   2  -2  -3 440.472 30.4499   1
   2  -2  -3 470.555 30.9350   2
   2  -2  -2 3935.03 131.705   2
   2  -2  -2 3880.58 131.530   1
   2  -2  -2 3827.47 128.041  12
   2  -2  -1 2934.30 104.840   2
   2  -2  -1 2864.37 104.440   1
   2  -2  -1 3014.47 100.294  12
   2  -2   0 303.425 22.8347  12
   2  -2   0 206.436 26.5843   2
   2  -2   0 251.194 27.7953   9
   2  -2   0 261.430 20.2282   7
   2  -2   0 202.319 26.6344   1
   2  -2   1 58.0636 20.9706   9
   2  -2   1 30.1088 16.6277   8
   2  -2   1 24.1056 14.3828   7
   2  -2   1 27.4236 15.1161  12
   2  -2   2 660.898 37.2880   9
   2  -2   2 631.120 37.0661   1
   2  -2   2 623.700 37.2312   2
   2  -2   2 692.268 30.7058   7
   2  -2   2 665.949 33.1520   8
  -2   2  -3 442.503 18.5918  11
   2  -2   3 395.123 28.5114   9
   2  -2   3 414.309 30.0883   1
   2  -2   3 418.397 30.2050   2
   2  -2   3 385.098 26.4908   8
   2  -2   4 149.115 23.4428   2
   2  -2   4 178.686 24.5318   1
  -2   2  -4 162.785 10.7680  11
   2  -2   4 156.065 19.2184   8
   2  -2   4 150.924 22.6410   9
   2  -2   5 3295.66 115.503   2
   2  -2   5 3225.01 102.425  16
   2  -2   5 3350.60 115.661   1
  -2   2  -5 3383.40 104.485  10
   2  -2   5 3312.49 112.894   8
   2  -2   6 4015.38 135.345   2
  -2   2  -6 4024.65 124.708  10
   2  -2   6 3866.34 133.766   8
   2  -2   6 3902.16 134.827   1
   2  -2   6 3988.62 123.159  16
   2  -2   7 202.513 21.4840   8
   2  -2   7 154.545 21.1748   1
   2  -2   7 178.745 22.3494   2
   2  -2   7 180.013 13.1398  16
   2  -2   8-1.46893 16.6409   8
   2  -2   8 27.0468 14.3189   1
   2  -2   8 7.15089 14.3670   2
   2  -2   8 7.08981 9.68272  16
   2  -2   9 955.625 48.7043   8
   2  -2   9 1030.80 37.3561  16
   2  -2  10 14.2253 11.0485  16
   2  -2  10 10.9270 10.5075  37
   2  -2  10 9.65604 10.1659  24
   2  -2  10-3.53644 16.4238   8
   2  -2  10-7.06507 10.1815  28
   2  -2  10-6.64739 10.7557  51
   2  -2  11 3138.88 105.412  28
   2  -2  11 3348.07 105.640  30
   2  -2  11 3350.38 121.595   8
   2  -2  11 3414.07 106.295  24
   2  -2  11 3233.38 106.310  16
   2  -2  11 3349.46 105.165  55
   2  -2  11 3347.69 105.072  31
   2  -2  11 3274.74 104.850  32
   2  -2  11 3289.85 105.766  37
   2  -2  12 628.162 26.6737  30
   2  -2  12 592.320 39.4067   8
   2  -2  12 602.181 27.7459  16
   2  -2  12 593.812 26.8714  37
   2  -2  12 595.144 25.8458  55
   2  -2  12 534.608 25.7967  32
   2  -2  12 559.541 25.9233  31
   2  -2  12 630.577 27.4032  24
   2  -2  13 4343.41 132.513  41
   2  -2  13 4233.13 132.100  30
   2  -2  13 3902.10 129.492  29
   2  -2  13 4274.66 149.965   8
   2  -2  13 4226.10 132.003  37
   2  -2  13 4067.29 130.549  32
   2  -2  13 4107.40 130.646  31
   2  -2  13 4148.97 131.265  55
   2  -2  13 4259.44 132.424  24
   2  -2  13 4147.12 132.727  16
   2  -2  14 297.750 19.0485  30
   2  -2  14 277.269 16.7155  29
   2  -2  14 296.746 20.5706  16
   2  -2  14 290.199 17.6475  32
   2  -2  14 276.613 17.6542  31
   2  -2  14 315.945 19.2101  41
   2  -2  14 310.555 19.9102  37
   2  -2  14 301.046 19.0379  55
   2  -2  14 285.513 19.6070  24
   2  -2  15 2117.17 72.7479  16
   2  -2  15 2035.47 71.2768  37
   2  -2  15 2211.03 71.1046  55
   2  -2  15 2111.27 71.3838  41
   2  -2  15 2107.82 71.7581  30
   2  -2  15 2029.90 69.0382  29
   2  -2  16 2483.82 79.7634  55
   2  -2  16 2471.11 80.7341  30
   2  -2  16 2269.52 77.6117  29
   2  -2  16 2424.49 79.8560  37
   2  -2  16 2416.47 81.1725  16
   2  -2  16 2440.88 79.9746  41
   2  -2  17 37.6407 10.8563  41
   2  -2  17 46.7603 13.2694  30
   2  -2  17 43.3863 14.7810  54
   2  -2  17 40.4964 11.6445  55
   2  -2  17 36.6469 14.0156  38
   2  -2  17 50.1066 11.7130  37
   2  -2  17 44.1950 12.9488  16
   2  -2  18 1208.15 42.7685  37
   2  -2  18 1321.38 45.4601  38
   2  -2  18 1255.93 44.6184  16
   2  -2  18 1286.53 45.8185  54
   2  -2  18 1282.57 44.0749  30
   2  -2  18 1198.72 43.3697  23
   2  -2  18 1141.92 43.1943  22
   2  -2  18 1221.41 42.5315  41
   2  -2  19 696.667 26.4635  38
   2  -2  19 696.864 26.8485  54
   2  -2  19 667.508 25.3171  30
   2  -2  19 580.916 22.9196  41
   2  -2  19 617.301 24.3611  23
   2  -2  19 632.101 24.3669  22
   2  -2  20 292.534 14.6022  54
   2  -2  20 268.733 14.1282  38
   2  -2  21 51.2501 5.53224  54
   2  -2  21 51.2727 5.37243  38
  -2   1  21 24.1650 5.92807  22
  -2   1  21 28.5387 5.92204  23
   2  -1 -21 31.0967 6.62341  34
  -2   1  21 26.7060 5.59545  35
   2  -1 -21 23.8192 7.87955  19
  -2   1  21 35.3514 7.26790  29
  -2   1  20 177.865 13.1809  29
  -2   1  20 235.636 13.6796  16
  -2   1  19 431.128 21.0492  29
  -2   1  18 1457.54 51.1923  49
  -2   1  18 1429.94 51.2587  29
  -2   1  18 1455.50 53.5223  14
  -2   1  17 42.1345 12.4693  49
  -2   1  17 52.7285 13.9829  29
  -2   1  17 68.2209 16.3502  14
  -2   1  16 7.35340 12.5425  49
  -2   1  16 15.4844 13.9395  29
   2  -1 -16 31.4163 21.2115  12
  -2   1  16 5.80802 16.7585  14
   2  -1 -15 26.4353 9.95115  25
   2  -1 -15 71.7102 24.9013  12
  -2   1  15 33.2938 15.8246  14
  -2   1  15 56.3072 14.1537  49
  -2   1  15 26.5394 13.1354  29
  -2   1  14 114.517 15.2929  29
  -2   1  14 110.108 12.9006  30
   2  -1 -14 109.449 11.8513  25
   2  -1 -14 99.7363 14.7441  20
  -2   1  14 87.4313 17.1040  14
   2  -1 -14 90.6313 25.1454  12
  -2   1  14 90.0985 13.9787  49
  -2   1  14 103.414 14.7252  18
  -2   1  13 495.414 24.0483  29
  -2   1  13 482.355 22.7710  30
   2  -1 -13 474.222 21.9937  25
   2  -1 -13 502.108 24.9868  20
  -2   1  13 495.070 27.2909  14
   2  -1 -13 563.452 42.4093  12
  -2   1  13 538.489 25.1616  18
  -2   1  13 462.369 24.1461  49
  -2   1  12 875.840 35.0177  18
  -2   1  12 910.509 34.4806  49
  -2   1  12 889.060 37.1336  14
   2  -1 -12 829.852 50.8605  12
   2  -1 -12 865.159 32.5122  25
   2  -1 -12 874.852 35.4295  20
  -2   1  12 840.650 32.7791  30
   2  -1 -12 910.437 44.9435   7
   2  -1 -11 37.1804 11.9429  20
   2  -1 -11 24.0133 15.6668   7
  -2   1  11 52.5584 12.0856  18
  -2   1  11 35.6116 10.3197  49
  -2   1  11 43.9432 13.4166  14
   2  -1 -11 22.8431 21.0545  12
   2  -1 -10 1913.54 75.9790   7
  -2   1  10 1988.57 65.4553  18
   2  -1 -10 1965.72 82.1913  12
   2  -1  -9 737.003 38.7171   7
   2  -1  -9 749.911 43.3812  12
  -2   1   9 761.028 29.4965  18
  -2   1   8 2257.06 72.9808  18
   2  -1  -8 2253.19 79.9803   1
   2  -1  -8 2327.70 83.6022   7
   2  -1  -8 2267.39 80.3041   2
   2  -1  -8 2284.97 87.0583  12
   2  -1  -7 1292.02 51.0147   1
   2  -1  -7 1163.85 51.6983   7
   2  -1  -7 1307.91 50.8841   2
   2  -1  -7 1237.04 55.4510  12
   2  -1  -6 3835.35 128.489   1
   2  -1  -6 3888.19 128.998   7
   2  -1  -6 3914.37 128.764   2
   2  -1  -6 3859.69 130.758  12
   2  -1  -5 15.9563 16.7694   1
   2  -1  -5 19.5327 16.0547   7
   2  -1  -5 18.1306 16.9812   2
   2  -1  -5 24.9583 15.7140  12
   2  -1  -4 9.82314 16.9589   1
   2  -1  -4 18.9917 15.7869   7
   2  -1  -4 3.96845 17.0004   2
   2  -1  -4 18.7185 14.8521  12
   2  -1  -3 10685.1 322.310   1
   2  -1  -3 10289.5 320.259   8
   2  -1  -3 10322.0 320.316   7
   2  -1  -3 10620.8 322.323   2
   2  -1  -3 10204.1 321.066  12
   2  -1  -2 7275.20 224.767   1
   2  -1  -2 7021.78 222.523   8
   2  -1  -2 7263.17 224.697   2
   2  -1  -2 6976.88 222.728  12
   2  -1  -1 1380.50 56.1462   2
   2  -1  -1 1430.96 52.9734   8
   2  -1  -1 1368.10 55.9417   1
   2  -1   0 7844.89 246.003   9
   2  -1   0 8062.51 249.732   2
   2  -1   0 8093.70 247.322   8
   2  -1   0 7875.37 249.265   1
   2  -1   1 2942.65 96.8487   9
   2  -1   1 3017.48 99.8428   8
   2  -1   2 714.138 35.3783   2
   2  -1   2 676.238 35.2916   1
  -2   1  -2 717.636 29.3100  11
   2  -1   2 688.291 29.6602   9
   2  -1   3 3857.36 131.150   2
  -2   1  -3 3957.23 125.862  11
   2  -1   3 4128.11 131.732   1
  -2   1  -4 12981.0 384.074  11
   2  -1   4 12521.0 388.718   2
   2  -1   4 12223.2 389.185   8
   2  -1   4 12634.1 388.602   1
   2  -1   5 1880.34 70.4527   1
  -2   1  -5 1941.85 67.3366  10
  -2   1  -5 1938.41 66.5554  11
   2  -1   5 1892.05 72.8309   8
   2  -1   5 1981.17 71.3720   2
   2  -1   6 326.223 16.7623  16
  -2   1  -6 316.835 20.7043  10
   2  -1   6 349.857 24.1191   1
   2  -1   6 310.911 26.9344   8
   2  -1   6 343.282 23.7296   2
   2  -1   7 2184.62 70.1785  16
  -2   1  -7 2296.62 76.8935  10
   2  -1   7 2128.10 76.7564   1
   2  -1   7 2131.40 83.1599   8
   2  -1   7 2072.36 76.5127   2
   2  -1   8 67.1156 12.4724   2
   2  -1   8 80.5302 13.4498   1
   2  -1   8 98.9013 20.9136   8
   2  -1   8 104.011 12.4685  16
  -2   1  -8 109.680 15.2125  10
  -2   1  -9 170.372 18.2812  13
  -2   1  -9 148.039 17.0845  10
   2  -1   9 142.123 13.8609  16
   2  -1  10 1555.37 52.3424  55
   2  -1  10 1479.44 68.4766   8
  -2   1 -10 1440.69 60.6845  13
   2  -1  10 1501.95 52.6447  30
   2  -1  10 1502.84 52.9635  16
   2  -1  10 1521.14 52.1895  24
   2  -1  11 113.483 14.1941  16
   2  -1  11 94.6511 23.3556   8
   2  -1  11 100.864 12.4917  37
   2  -1  11 113.350 13.2949  24
   2  -1  11 110.909 11.4620  29
   2  -1  11 88.9863 13.4886  30
   2  -1  11 105.397 12.9477  55
   2  -1  11 99.9308 11.3533  49
   2  -1  12 5926.60 203.353   8
   2  -1  12 5603.73 179.637  29
   2  -1  12 5952.63 181.879  30
   2  -1  12 5843.79 180.111  49
   2  -1  12 5752.03 181.244  24
   2  -1  12 5893.32 180.589  37
   2  -1  12 5955.77 181.469  55
   2  -1  12 5847.81 182.363  16
   2  -1  13 7710.33 240.313  16
   2  -1  13 7716.87 237.417  29
   2  -1  13 7772.18 239.436  30
   2  -1  13 7680.23 237.974  37
   2  -1  13 7816.96 237.638  49
   2  -1  13 7507.51 238.789  24
   2  -1  13 8041.12 239.249  55
   2  -1  13 7972.48 262.633   8
   2  -1  14 571.179 41.5353   8
   2  -1  14 489.816 23.6465  37
   2  -1  14 467.225 25.5026  16
   2  -1  14 488.493 25.5804  30
   2  -1  14 468.218 22.5595  29
   2  -1  14 447.501 23.5415  24
   2  -1  14 486.897 24.0816  41
   2  -1  14 516.017 22.7070  49
   2  -1  14 486.382 24.7537  55
   2  -1  15 2484.67 81.4684  49
   2  -1  15 2441.98 103.527   8
   2  -1  15 2516.30 82.4148  41
   2  -1  15 2482.06 83.4376  55
   2  -1  15 2481.66 81.8558  37
   2  -1  15 2511.86 84.9729  16
   2  -1  15 2518.50 81.6222  29
   2  -1  15 2545.15 84.2205  30
   2  -1  16 4.92487 13.5133  16
   2  -1  16 5.52590 9.99288  37
   2  -1  16 19.8395 10.6996  41
   2  -1  16 4.38099 9.24021  49
   2  -1  16 17.3060 12.3722  55
   2  -1  16 7.75625 13.3826  30
   2  -1  16 21.6752 10.1493  29
   2  -1  17 362.429 20.5764  16
   2  -1  17 354.235 17.4772  37
   2  -1  17 377.582 20.6550  55
   2  -1  17 363.766 17.2698  49
   2  -1  17 331.134 17.2257  41
   2  -1  18-2.36360 10.7261  55
   2  -1  18 13.9782 9.75152  16
   2  -1  18 7.44476 11.3808  38
   2  -1  19 8.19946 9.47175  38
   2  -1  19 14.5058 9.83590  54
   2  -1  20 0.82749 7.29645  38
   2  -1  20-2.01109 7.21365  54
  -2   0  22-1.81318 5.32197  29
  -2   0  22 13.5871 4.45361  35
  -2   0  21 99.7346 9.52198  35
  -2   0  21 96.7875 8.98486  22
  -2   0  21 92.7131 9.72546  29
   2   0 -21 96.5400 10.1676  19
  -2   0  21 89.6253 9.06240  16
  -2   0  21 95.3694 9.15345  23
  -2   0  20 51.0621 11.1149  29
  -2   0  19 4.89778 11.9147  29
  -2   0  18 528.475 25.1725  49
  -2   0  18 518.289 25.2908  29
  -2   0  17 195.771 13.4440  33
  -2   0  17 180.989 17.3665  29
  -2   0  17 188.526 17.1941  49
  -2   0  16-5.57009 13.8421  29
   2   0 -16-9.32275 20.8948  12
  -2   0  16 13.9919 10.1638  33
  -2   0  16 1.38229 12.8119  49
  -2   0  15 228.031 18.4467  29
  -2   0  15 243.399 19.0210  49
   2   0 -15 208.375 27.6439  12
  -2   0  15 247.038 19.6142  18
  -2   0  14 472.167 23.9673  29
  -2   0  14 431.753 23.2562  49
   2   0 -14 483.403 36.9744  12
  -2   0  14 449.620 24.9285  18
  -2   0  13 862.409 34.1594  29
  -2   0  13 829.278 33.1627  30
  -2   0  13 835.735 34.9594  18
  -2   0  13 831.580 33.8751  49
   2   0 -13 841.355 48.9528  12
  -2   0  12 1898.98 64.1691  29
  -2   0  12 1858.05 63.6549  30
  -2   0  12 1947.99 64.6883  49
   2   0 -12 2088.94 81.4748  12
   2   0 -12 1882.50 64.1316  20
  -2   0  12 1865.35 65.3757  18
   2   0 -11 1685.72 64.5709   7
  -2   0  11 1712.10 58.7821  18
   2   0 -11 1648.89 71.2597  12
   2   0 -10 601.914 31.9628   7
  -2   0  10 622.455 26.6577  18
   2   0 -10 629.635 37.2573  12
   2   0  -9 1980.85 69.5168   1
   2   0  -9 2014.76 76.6740  12
   2   0  -9 2061.04 72.5876   7
   2   0  -9 1997.81 69.6125   2
  -2   0   9 1855.68 67.1448   3
   2   0  -8 4539.28 140.662   1
   2   0  -8 4175.43 144.355  12
   2   0  -8 4127.45 141.059   7
   2   0  -8 4369.17 140.332   2
   2   0  -7 5062.44 157.412   1
   2   0  -7 5040.58 157.505   2
   2   0  -7 4742.12 159.559  12
   2   0  -7 4619.47 156.837   7
   2   0  -6 1302.30 52.7861  12
   2   0  -6 1326.76 51.3478   7
   2   0  -5 67.8603 16.4912  12
   2   0  -4 5488.67 177.009  12
   2   0  -4 5625.12 175.021   8
   2   0  -3 17.2454 15.1494  12
   2   0  -3 17.7146 14.2790   8
   2   0  -2 3978.93 131.801  12
   2   0  -2 4160.38 130.894   8
   2   0  -1 17.6660 14.4782   8
   2   0   0 3606.54 117.777   8
  -2   0  -1 1335.78 49.8096  11
   2   0   1 1331.96 51.7445   8
  -2   0  -2 1494.02 54.4528  11
   2   0   2 1401.14 56.0102   8
  -2   0  -3 20696.0 622.298  11
   2   0   3 20421.6 624.899   8
  -2   0  -4 1921.43 68.5691  11
  -2   0  -4 1848.58 68.7364  10
   2   0   5 7048.54 215.510  16
   2   0   5 7328.17 223.823   2
  -2   0  -5 7157.09 224.177  10
   2   0   5 7086.67 223.230   1
  -2   0  -5 6991.04 223.809  11
   2   0   6 2146.37 75.2798   2
  -2   0  -6 2107.73 77.8149  10
   2   0   6 2113.27 75.0632   1
   2   0   6 2111.44 68.3187  16
   2   0   7 685.428 30.4888   2
  -2   0  -7 631.134 27.8215   3
   2   0   7 648.208 26.0275  16
   2   0   7 616.744 29.6420   1
  -2   0  -7 686.348 35.8760  10
   2   0   8 159.635 14.1630  16
  -2   0  -8 167.165 21.1658  10
   2   0   9 161.194 15.0848  16
  -2   0  -9 182.503 22.3088  10
  -2   0  -9 224.903 23.4046  13
  -2   0 -10-4.60083 10.9649  20
  -2   0 -10-3.53308 15.6176  13
   2   0  10-11.2834 12.1961  16
   2   0  10 3.38624 11.3032  55
   2   0  10 14.7495 9.87386  24
   2   0  10-6.36833 11.3798  30
  -2   0 -11 6458.92 194.110  20
   2   0  11 6127.13 192.584  24
  -2   0 -11 6422.85 210.574  13
   2   0  11 6242.03 194.411  16
   2   0  11 6132.20 193.792  55
   2   0  12 1328.65 47.5084  55
   2   0  12 1250.29 45.3695  24
   2   0  12 1206.67 45.7410  49
   2   0  12 1266.70 47.5531  16
  -2   0 -12 1296.74 61.7626  13
  -2   0 -12 1247.83 44.2187  46
  -2   0 -12 1265.66 46.5063  20
  -2   0 -13 3479.19 109.327  20
   2   0  13 3260.94 109.180  55
   2   0  13 3328.73 108.018  24
   2   0  13 3455.66 108.525  49
   2   0  13 3506.58 135.067   8
   2   0  13 3289.57 110.206  16
   2   0  14 15438.9 475.601  16
   2   0  14 15917.5 473.659  29
  -2   0 -14 16111.7 474.532  20
   2   0  14 15493.4 473.848  49
   2   0  14 15806.3 503.265   8
   2   0  14 15413.1 473.009  41
   2   0  15 445.850 24.5234  16
   2   0  15 447.341 22.0493  29
  -2   0 -15 461.492 22.8126  20
   2   0  15 465.674 22.4152  49
   2   0  15 442.389 39.8591   8
   2   0  15 430.790 20.7288  41
   2   0  16 82.3519 12.3676  49
   2   0  16 90.8708 14.4636  16
   2   0  16 93.1555 14.2202  30
   2   0  16 92.4132 11.7536  29
  -2   0 -16 90.3266 12.5248  20
   2   0  17 6.59920 9.12950  49
   2   0  17 1.73729 11.5340  16
   2   0  17-1.64457 12.3291  30
   2   0  17 8.26808 9.02260  29
  -2   0 -17-7.95291 9.06445  20
   2   0  18 40.4275 8.10681  49
   2   0  18 30.6987 9.70124  16
   2   0  18 37.4476 10.8334  30
   2   0  19 71.8835 9.09029  38
   2   0  19 56.6447 9.29524  30
   2   0  19 46.6769 9.06098  54
   2   0  20 13.8103 5.23833  38
   2   0  20 15.9556 5.24316  54
  -2  -1  22 86.4294 7.66387  29
  -2  -1  22 86.4315 6.83689  40
  -2  -1  22 69.3979 6.42636  23
  -2  -1  22 69.4679 6.33363  22
  -2  -1  22 70.4079 7.17798  35
  -2  -1  21-4.80468 8.94858  29
  -2  -1  21-3.62639 7.68489  16
  -2  -1  21 6.07400 8.21642  22
  -2  -1  21-5.72417 8.19359  23
   2   1 -21 1.85253 6.64914  19
  -2  -1  21-10.2663 9.10350  35
  -2  -1  20 546.929 24.0029  16
  -2  -1  20 541.865 24.0494  23
  -2  -1  20 547.869 23.9911  22
  -2  -1  20 560.904 24.5626  29
   2   1 -20 587.949 23.5703  19
  -2  -1  20 568.467 24.5075  35
  -2  -1  19 102.572 14.5356  29
  -2  -1  18 274.633 19.2082  29
  -2  -1  18 244.528 19.9665  14
  -2  -1  17 164.336 17.4546  29
  -2  -1  17 168.182 18.9014  14
  -2  -1  16 20.6273 13.8626  29
  -2  -1  16 32.5866 15.3811  14
  -2  -1  16 13.4256 15.3884  18
  -2  -1  16 21.8135 9.39637  33
  -2  -1  15 492.015 27.2404  18
  -2  -1  15 507.471 22.2858  33
  -2  -1  15 475.436 27.1312  14
  -2  -1  15 475.660 25.4894  29
  -2  -1  14 74.4529 16.1231  14
  -2  -1  14 62.2529 12.9358  49
  -2  -1  14 65.5224 14.1464  29
  -2  -1  14 92.9164 11.2009  33
  -2  -1  14 70.5569 15.4691  18
  -2  -1  13 104.564 15.1628  14
   2   1 -13 131.917 20.8313  12
  -2  -1  13 123.466 13.8662  49
  -2  -1  13 121.198 13.7133  29
  -2  -1  13 114.016 16.3993  18
  -2  -1  13 110.828 11.7885  33
   2   1 -12 425.435 30.7627  12
  -2  -1  12 491.093 22.6015  49
  -2  -1  12 457.344 23.2517  14
  -2  -1  12 450.820 20.7302  33
  -2  -1  12 454.652 22.3722  29
  -2  -1  12 426.927 23.9342  18
  -2  -1  11-7.41142 9.92904  49
  -2  -1  11 16.6333 12.6199  18
  -2  -1  11 3.81299 11.3042  14
   2   1 -11 19.2557 15.8865  12
   2   1 -10 5.20267 10.6617   7
  -2  -1  10 2.43887 11.4638  14
   2   1 -10 4.02953 14.8608  12
  -2  -1  10 6.38290 9.66579   3
   2   1  -9 498.548 26.0114   7
   2   1  -9 487.013 29.2443  12
  -2  -1   9 457.256 26.0995   3
   2   1  -8 263.043 20.0983   7
   2   1  -8 315.993 23.2239  12
  -2  -1   8 323.428 22.0220   3
   2   1  -7 166.847 16.7286   7
   2   1  -7 138.352 18.0584  12
  -2  -1   7 152.694 17.8084   3
   2   1  -6 1731.25 63.9949  12
  -2  -1   6 1762.45 64.4393   3
   2   1  -5 1335.98 51.3671  12
  -2  -1   5 1351.85 52.7003   3
   2   1  -4 4468.33 139.008   8
   2   1  -4 4331.67 141.626  12
   2   1  -3 6177.77 191.875   8
   2   1  -2 986.340 39.4572   8
  -2  -1   1 1576.93 59.8715  11
   2   1  -1 1694.68 59.5330   8
  -2  -1   0 6006.68 188.077  11
   2   1   0 5853.76 187.223   8
  -2  -1  -1 529.625 29.4737  11
  -2  -1  -2 11364.9 343.966  11
  -2  -1  -2 10903.5 342.150   3
  -2  -1  -3 14101.4 426.529  10
  -2  -1  -3 13821.6 426.595  11
  -2  -1  -3 13730.9 423.678   3
  -2  -1  -4 4086.78 132.438  10
  -2  -1  -4 3824.24 131.983  11
  -2  -1  -4 3864.70 127.826   3
  -2  -1  -5 14349.2 442.413  10
   2   1   5 14346.5 429.935  16
  -2  -1  -5 14213.4 436.709   3
  -2  -1  -6 335.873 28.0748  10
   2   1   6 371.953 17.4776  16
  -2  -1  -6 350.963 21.4314   3
   2   1   7 2127.39 70.5726  16
  -2  -1  -7 2311.38 85.8308  10
   2   1   8 1076.96 39.3344  16
  -2  -1  -8 1016.09 53.3494  10
  -2  -1  -8 1110.53 53.9650  13
   2   1   9 4.57989 11.3448  55
  -2  -1  -9 11.9291 18.6275  10
   2   1   9 13.7415 11.0251  16
  -2  -1  -9 21.9762 20.0832  13
  -2  -1  -9 17.2424 11.7111  20
  -2  -1 -10 865.322 49.2348  13
   2   1  10 879.921 35.5867  55
  -2  -1 -10 903.707 34.0324  46
   2   1  10 865.067 34.8577  16
  -2  -1 -10 853.558 35.9638  20
  -2  -1 -11 391.771 35.8450  13
   2   1  11 409.005 22.9445  55
   2   1  11 440.072 23.3053  30
  -2  -1 -11 410.148 20.7882  46
   2   1  11 396.625 21.9482  16
  -2  -1 -11 404.859 23.0205  20
  -2  -1 -12 3279.75 124.852  13
   2   1  12 3139.57 103.113  55
   2   1  12 3066.82 103.341  30
  -2  -1 -12 3229.28 101.355  46
   2   1  12 3125.07 102.848  16
  -2  -1 -12 3128.28 103.461  20
  -2  -1 -13 495.425 40.2375  13
  -2  -1 -13 504.826 23.3522  46
  -2  -1 -13 502.153 26.5563  20
   2   1  13 521.518 26.5353  55
   2   1  13 490.997 26.2783  30
   2   1  13 509.768 25.0553  49
   2   1  13 499.096 25.8859  16
   2   1  14 24.5849 25.7214   8
   2   1  14 7.48243 12.3928  16
  -2  -1 -14 12.3554 13.5458  20
   2   1  14 0.68708 13.3389  30
   2   1  14-2.00188 13.6701  55
  -2  -1 -14 5.97680 9.41199  46
   2   1  14 17.3483 11.7841  49
   2   1  15-1.90192 13.0316  16
  -2  -1 -15 14.4279 12.7473  20
   2   1  15-6.37906 13.1581  30
   2   1  15 5.60337 12.6518  55
  -2  -1 -15 6.33637 8.38278  46
   2   1  15-0.58946 11.4425  49
   2   1  16 9.48703 10.7483  16
   2   1  16 7.13910 10.2233  49
  -2  -1 -16 19.3520 11.4666  20
   2   1  16-10.1248 11.8221  30
   2   1  16 0.93109 9.92277  29
   2   1  16 2.21508 11.7452  55
   2   1  17 23.7209 9.53553  16
   2   1  17 40.3404 11.0921  30
   2   1  17 27.7640 8.78998  29
   2   1  17 30.4616 9.16071  49
  -2  -1 -17 27.3534 9.82600  20
   2   1  17 21.9025 10.6280  55
   2   1  18 47.0282 9.61380  30
  -2  -1 -18 35.7298 7.58989  20
   2   1  18 58.4983 8.27580  49
   2   1  18 59.9113 9.91210  55
   2   1  19 9.61980 5.72989  38
   2   1  19 8.21964 6.17423  30
   2   1  19 8.54568 5.72546  54
  -2  -2  22 209.644 10.8583  29
  -2  -2  22 195.162 9.82207  23
  -2  -2  22 206.364 9.88818  22
  -2  -2  22 192.245 9.98084  40
  -2  -2  22 221.666 10.9286  35
  -2  -2  21 61.5338 9.11858  22
  -2  -2  21 68.8788 10.3906  29
  -2  -2  21 59.2842 9.34947  23
  -2  -2  21 73.2507 9.96019  40
  -2  -2  21 77.2912 10.1122  35
  -2  -2  20 129.981 12.7669  23
  -2  -2  20 124.074 12.7317  22
  -2  -2  20 111.002 11.0465  16
  -2  -2  20 133.712 13.3801  35
  -2  -2  20 155.973 13.3604  29
  -2  -2  19 44.7636 12.4459  22
  -2  -2  19 51.2460 12.6413  23
  -2  -2  19 45.7264 13.2254  35
  -2  -2  19 35.2735 12.7372  29
  -2  -2  18 47.9230 14.7287  35
  -2  -2  18 45.4606 13.7412  22
  -2  -2  18 33.9494 13.1250  29
   2   2 -18 49.0415 11.3419  19
  -2  -2  18 35.4624 13.3825  23
  -2  -2  17 636.431 29.5922  14
  -2  -2  17 635.745 30.1333  29
  -2  -2  17 620.796 30.6066  18
   2   2 -17 587.485 27.0962  19
  -2  -2  17 672.102 30.1772  23
  -2  -2  17 641.255 29.8205  22
  -2  -2  16 18.0307 13.4891  14
  -2  -2  16 8.67253 13.1412  29
  -2  -2  15 4234.47 132.472  14
  -2  -2  15 4085.12 128.753  33
  -2  -2  15 4120.01 132.816  29
  -2  -2  14 3858.71 120.442  14
  -2  -2  14 3795.50 121.077  29
  -2  -2  14 3646.53 117.370  33
  -2  -2  13 463.021 22.3087  41
  -2  -2  13 481.771 23.3488  14
  -2  -2  13 476.235 24.5537  29
  -2  -2  13 459.374 20.9581  33
  -2  -2  12 236.288 15.9621  41
  -2  -2  12 254.472 17.3715  29
  -2  -2  12 252.747 14.9553  33
  -2  -2  12 246.977 16.5628  14
  -2  -2  11 371.619 19.9407  29
  -2  -2  11 373.486 22.9564   3
  -2  -2  11 383.700 19.6116  14
  -2  -2  10 175.105 17.9745   3
  -2  -2  10 192.042 13.8469  14
  -2  -2   9 12.8728 13.8879   3
   2   2  -9-7.48885 11.6209  12
  -2  -2   9-4.33715 8.82251  14
  -2  -2   8 83.8648 18.1334   3
   2   2  -8 68.9962 13.5053  12
   2   2  -8 91.1809 13.3581   7
  -2  -2   7 663.224 35.1757   3
  -2  -2   6 2175.29 80.3371   3
  -2  -2   5 28090.1 850.189   3
  -2  -2   4 23920.5 697.528  11
   2   2  -4 24149.3 690.159   8
  -2  -2   3 5138.97 169.600  11
   2   2  -3 5288.04 163.692   8
  -2  -2   2 2965.02 99.2322  11
   2   2  -2 2800.77 94.3343   8
  -2  -2   2 2801.05 99.9039   3
   2   2  -1 2221.81 76.7148   8
  -2  -2   1 2143.11 80.3204   3
  -2  -2   0 255.297 16.5584   9
  -2  -2   0 257.264 24.9248   3
  -2  -2   0 229.146 16.9821  17
  -2  -2  -1 21.6543 17.6721   3
  -2  -2  -1 41.0514 18.4679  11
  -2  -2  -1 36.1652 10.0358   9
  -2  -2  -2 639.983 36.2105  11
  -2  -2  -2 693.717 37.1171  10
  -2  -2  -2 646.158 35.6794   3
  -2  -2  -3 4145.17 138.081   3
  -2  -2  -3 3875.16 142.356  11
  -2  -2  -3 4279.64 142.560  10
  -2  -2  -3 4197.76 131.029  15
  -2  -2  -4 2940.61 105.926  10
  -2  -2  -4 2854.13 100.241   3
  -2  -2  -5 391.839 31.0602  10
  -2  -2  -5 379.756 24.8908   3
   2   2   5 365.564 16.6746  16
  -2  -2  -6 281.533 20.8466   3
  -2  -2  -6 317.583 30.2919  10
   2   2   6 270.439 14.9661  16
  -2  -2  -7 679.662 42.5425  10
   2   2   7 657.293 26.1260  16
  -2  -2  -7 596.216 41.1005  13
  -2  -2  -8 2913.03 94.8467  20
  -2  -2  -8 2926.17 113.034  13
  -2  -2  -8 2982.28 113.612  10
   2   2   8 2865.16 92.4360  16
  -2  -2  -8 2950.35 93.2475  46
   2   2   8 2764.80 93.6404  55
  -2  -2  -9 267.212 18.9005  20
  -2  -2  -9 307.454 31.7862  13
  -2  -2  -9 304.993 32.1260  10
   2   2   9 246.011 16.1174  16
  -2  -2  -9 227.213 16.9786  46
   2   2   9 213.133 17.9011  55
  -2  -2 -10 729.861 50.5344  13
   2   2  10 799.008 30.9913  16
  -2  -2 -10 725.940 31.5223  46
   2   2  10 746.868 32.6909  55
  -2  -2 -10 716.725 32.9579  20
  -2  -2 -11 6564.39 229.924  13
   2   2  11 6465.79 205.483  55
   2   2  11 6758.07 204.434  16
  -2  -2 -11 6612.89 204.375  46
  -2  -2 -11 6562.84 206.396  20
  -2  -2 -12 1518.08 78.7737  13
   2   2  12 1678.84 58.5055  55
   2   2  12 1608.41 58.6018  30
   2   2  12 1591.44 56.8724  16
  -2  -2 -12 1700.07 57.2114  46
  -2  -2 -12 1570.49 59.1604  20
  -2  -2 -13 99.0362 16.3416  20
  -2  -2 -13 100.602 26.7217  13
  -2  -2 -13 77.4671 12.2027  46
   2   2  13 66.7962 15.4407  30
   2   2  13 92.3308 14.6018  55
   2   2  13 70.2889 12.6037  16
   2   2  13 82.1830 14.0140  49
   2   2  14-0.61640 12.8677  49
   2   2  14-12.6534 13.6892  55
  -2  -2 -14-6.01700 10.3963  46
   2   2  14-0.61952 12.3049  30
  -2  -2 -14 11.3287 12.9608  20
   2   2  14-1.64376 10.4257  16
  -2  -2 -15 57.2685 15.0798  15
   2   2  15 44.4190 10.3487  16
  -2  -2 -15 48.3252 13.4110  20
   2   2  15 48.2001 12.9440  30
   2   2  15 45.7701 12.2289  55
   2   2  15 38.7151 11.9054  49
  -2  -2 -16 35.1719 11.1226  20
   2   2  16 34.9493 9.03727  29
   2   2  16 44.2069 10.7821  30
   2   2  16 44.0275 10.9139  55
   2   2  16 34.2001 10.0396  49
  -2  -2 -17 354.173 16.7557  20
   2   2  17 369.700 16.4576  49
   2   2  17 350.245 16.6871  30
   2   2  17 374.016 17.0447  55
  -2  -2 -18 32.8194 6.72741  25
   2   2  18 40.6628 5.75685  49
   2   2  18 36.1305 5.70744  38
  -2  -2 -18 27.5487 5.80732  20
   2   2  18 32.4560 6.15035  30
  -2  -3  22 10.6802 4.95011  23
  -2  -3  22 5.78410 4.83193  22
  -2  -3  22 12.2074 5.88028  35
  -2  -3  22 9.57039 5.10737  40
  -2  -3  21 106.319 9.79957  23
  -2  -3  21 112.183 10.5813  35
  -2  -3  21 116.951 9.99916  40
  -2  -3  21 99.9492 9.58273  22
  -2  -3  20 8.57441 10.2993  29
  -2  -3  20 23.0278 10.5685  22
  -2  -3  20 3.02307 9.77938  23
  -2  -3  20 9.69144 10.8611  40
  -2  -3  20-1.87016 10.4796  35
  -2  -3  19 2.19726 11.8790  29
  -2  -3  19 1.61497 11.3156  22
  -2  -3  19 4.27874 11.5479  23
  -2  -3  19 12.4897 12.0225  35
  -2  -3  19 19.6908 12.3305  40
  -2  -3  18 280.129 18.9196  23
  -2  -3  18 289.698 18.9347  22
  -2  -3  18 294.029 19.7139  35
  -2  -3  18 263.115 16.2923  52
  -2  -3  18 275.036 19.2259  29
  -2  -3  17 247.311 18.5761  18
  -2  -3  17 225.000 18.8047  35
  -2  -3  17 197.906 15.3641  26
  -2  -3  17 203.898 15.2687  27
  -2  -3  17 225.333 18.9114  29
  -2  -3  17 234.092 18.0844  22
  -2  -3  17 226.468 18.2613  23
  -2  -3  17 224.503 16.2877  52
  -2  -3  16 80.2352 15.8846  35
  -2  -3  16 93.2038 16.0793  29
  -2  -3  16 88.3214 13.1714  52
  -2  -3  16 97.2149 15.5058  23
  -2  -3  16 76.1562 12.7466  41
  -2  -3  16 79.3518 15.7956  22
  -2  -3  16 65.1407 15.9702  18
  -2  -3  15 4292.41 136.635  38
  -2  -3  15 4272.35 136.658  14
  -2  -3  15 4415.82 137.820  52
  -2  -3  15 4253.57 138.746  29
  -2  -3  15 4423.35 139.443  35
  -2  -3  15 4480.36 140.036  18
  -2  -3  15 4419.77 139.122  23
  -2  -3  15 4336.81 139.052  22
  -2  -3  15 4233.41 137.394  41
  -2  -3  14 4162.54 131.722  38
  -2  -3  14 4008.57 130.893  14
  -2  -3  14 4233.26 132.738  52
  -2  -3  14 4236.51 133.636  29
  -2  -3  14 4345.68 134.365  35
  -2  -3  14 4208.38 134.368  18
  -2  -3  14 4192.27 133.644  23
  -2  -3  14 4031.28 133.490  22
  -2  -3  14 4123.27 132.562  41
  -2  -3  13 2375.98 76.4879  38
  -2  -3  13 2227.09 75.0317  14
  -2  -3  13 2325.38 77.4414  52
  -2  -3  13 2350.88 77.9361  29
  -2  -3  13 2364.63 78.6490  35
  -2  -3  13 2251.82 74.3286  33
  -2  -3  13 2243.28 78.3394  18
  -2  -3  13 2384.15 78.2880  23
  -2  -3  13 2312.08 78.1822  22
  -2  -3  13 2157.84 76.9851  41
  -2  -3  12 8596.03 257.909  38
  -2  -3  12 8310.28 256.026  33
  -2  -3  12 8636.73 259.665  35
  -2  -3  12 8495.44 258.541  52
  -2  -3  12 8173.10 256.120  14
  -2  -3  12 8361.27 258.772  23
  -2  -3  12 8499.79 259.053  22
  -2  -3  12 8476.26 259.399  18
  -2  -3  12 8348.46 258.558  41
  -2  -3  12 8421.06 258.906  29
  -2  -3  11 1333.51 48.7081  38
  -2  -3  11 1340.79 57.1374   3
  -2  -3  11 1317.94 49.5995  41
  -2  -3  11 1394.83 49.6343  23
  -2  -3  11 1378.76 49.6216  22
  -2  -3  11 1340.14 49.4407  29
  -2  -3  11 1370.16 56.4245  11
  -2  -3  11 1399.50 50.5099  18
  -2  -3  11 1389.91 49.7057  52
  -2  -3  11 1403.98 47.3239  33
  -2  -3  11 1421.21 50.4874  35
  -2  -3  10 147.500 14.2496  41
  -2  -3  10 154.104 14.1293  52
  -2  -3  10 140.836 14.7043  22
  -2  -3  10 171.611 18.2815  11
  -2  -3  10 133.511 14.4163  35
  -2  -3  10 133.089 14.2478  23
  -2  -3  10 151.883 19.5506   3
  -2  -3  10 129.816 13.8982  29
  -2  -3   9 45.1375 16.8105   3
  -2  -3   9 59.8103 14.6884  11
  -2  -3   9 86.6263 12.2179  35
  -2  -3   9 60.5393 11.6162  29
  -2  -3   8 2018.61 80.1349   3
  -2  -3   8 2098.34 77.6120  11
  -2  -3   7 31.8310 17.7307   3
  -2  -3   7 34.0372 14.4354  11
  -2  -3   6 9708.00 305.566   3
  -2  -3   6 9545.63 301.727  11
  -2  -3   5 1139.35 54.2249   3
  -2  -3   5 1158.56 49.8800  11
  -2  -3   4 5.12984 14.9503  11
  -2  -3   4 35.1226 14.4645  17
  -2  -3   3 2960.80 109.617   3
  -2  -3   3 3118.15 107.746  11
  -2  -3   3 3038.01 106.262  10
  -2  -3   3 3072.94 99.2089  17
  -2  -3   2 2215.48 85.9760  11
  -2  -3   2 2325.52 85.4313  10
  -2  -3   2 2380.22 87.9849   3
   2   3  -2 2249.79 79.3117   8
  -2  -3   2 2221.64 77.8563  15
  -2  -3   2 2437.93 77.4464  17
  -2  -3   1 407.979 28.2190  10
  -2  -3   1 391.173 30.1009  11
  -2  -3   1 433.135 27.0789   9
  -2  -3   1 388.638 23.7518  15
  -2  -3   1 391.902 23.0360  17
   2   3  -1 401.560 24.8098   8
  -2  -3   1 400.945 30.1434   3
  -2  -3   0 2139.79 81.8245  10
  -2  -3   0 2030.15 77.1027   9
  -2  -3   0 2218.57 83.5334   3
  -2  -3   0 2014.13 82.1289  11
  -2  -3   0 2145.16 73.1907  15
  -2  -3   0 2181.43 72.7064  17
  -2  -3  -1 2560.14 94.0152   3
  -2  -3  -1 2569.33 95.7885  10
  -2  -3  -1 2461.52 85.3877  15
  -2  -3  -1 2578.63 84.6658  17
  -2  -3  -2 3245.62 113.658   3
  -2  -3  -2 3252.89 104.382  17
  -2  -3  -2 3084.67 104.840  15
  -2  -3  -3 1165.55 53.1223   3
  -2  -3  -3 1181.05 46.1701  15
  -2  -3  -4 660.983 36.1267   3
  -2  -3  -4 621.483 31.5744  15
  -2  -3  -5 171.766 28.0743  10
  -2  -3  -5 188.323 20.8858  15
  -2  -3  -5 196.703 20.0744   3
  -2  -3  -5 179.914 15.1854  20
  -2  -3  -6 128.575 19.6328  15
  -2  -3  -6 128.382 25.4245  10
  -2  -3  -6 77.5059 23.1917  13
  -2  -3  -6 130.654 14.4955  20
  -2  -3  -7 216.543 17.8810  20
  -2  -3  -7 228.694 31.3350  13
  -2  -3  -7 226.588 22.7300  15
  -2  -3  -7 229.335 31.6010  10
  -2  -3  -7 203.518 16.3868  46
   2   3   8 407.425 22.7168  55
  -2  -3  -8 399.682 23.6580  20
  -2  -3  -8 406.138 38.4708  13
  -2  -3  -8 399.980 22.2963  46
  -2  -3  -8 435.782 39.2475  10
  -2  -3  -8 421.431 28.0656  15
  -2  -3  -9 19.9323 18.9679  15
  -2  -3  -9 22.3025 25.5652  13
   2   3   9 19.6306 14.0464  55
  -2  -3  -9 15.4734 12.5020  46
  -2  -3 -10 26.4275 19.6370  15
  -2  -3 -10 0.64847 12.1104  46
   2   3  10-14.5040 13.4563  55
  -2  -3 -10 23.3929 24.2143  13
  -2  -3 -11-5.15718 18.4517  15
  -2  -3 -11 24.5672 14.2950  20
  -2  -3 -11 1.26387 12.3748  46
   2   3  11-15.4614 12.8319  55
   2   3  11 9.39288 13.5240  30
  -2  -3 -12 10.6536 17.8370  15
  -2  -3 -12-1.42155 14.7748  20
  -2  -3 -12 10.0569 11.6617  46
   2   3  12 1.81512 12.7157  55
   2   3  12-6.95088 12.3019  30
  -2  -3 -13 37.9946 16.2539  15
  -2  -3 -13 35.7854 14.7676  20
  -2  -3 -13 28.9450 11.4508  46
   2   3  13 31.6366 11.7821  55
   2   3  13 24.3340 11.7685  30
   2   3  14 46.7392 11.4407  30
  -2  -3 -14 26.0035 14.3021  15
   2   3  14 49.2585 11.2589  55
  -2  -3 -14 54.2825 12.9346  20
   2   3  15 31.5281 9.15022  30
  -2  -3 -15 31.1128 11.0322  15
   2   3  15 29.3373 9.53443  55
  -2  -3 -15 54.6171 11.3880  20
   2   3  16 52.5352 8.53609  49
   2   3  16 80.8852 8.12054  30
   2   3  16 68.9880 7.58608  29
  -2  -3 -16 71.7785 11.5706  17
  -2  -3 -16 65.7534 9.56744  20
   2   3  16 60.5368 8.39391  55
   2   3  17 8.06007 4.86341  49
  -2  -3 -17-3.66732 5.46392  20
   2   3  17-0.44120 4.04518  30
  -2  -4  21 88.0211 8.16056  23
  -2  -4  21 106.825 8.72511  40
  -2  -4  21 80.2860 8.18536  22
  -2  -4  20 79.1510 10.1211  23
  -2  -4  20 97.7664 10.4715  22
  -2  -4  20 97.6562 10.9009  40
  -2  -4  19 4.34488 11.6518  40
  -2  -4  19-2.84428 10.5916  23
  -2  -4  19-5.71210 10.7604  22
  -2  -4  19 9.82500 8.23548  52
  -2  -4  18 600.560 25.5506  52
  -2  -4  18 625.808 27.3967  23
  -2  -4  18 616.878 27.1536  22
  -2  -4  17 1380.03 49.7650  23
  -2  -4  17 1387.36 49.8906  22
  -2  -4  17 1283.23 47.3365  38
  -2  -4  17 1314.41 48.4096  52
  -2  -4  17 1424.37 47.7253  27
  -2  -4  17 1383.31 47.6448  26
  -2  -4  16 306.757 19.3942  18
  -2  -4  16 297.595 20.2922  23
  -2  -4  16 287.465 20.5167  22
  -2  -4  16 300.362 18.5816  26
  -2  -4  16 275.659 18.7218  52
  -2  -4  16 267.980 18.5029  41
  -2  -4  16 292.200 20.2973  29
  -2  -4  16 287.500 18.0185  38
  -2  -4  16 308.635 18.7390  27
  -2  -4  15 448.517 22.4703  38
  -2  -4  15 414.355 24.9337  40
  -2  -4  15 429.475 24.4814  23
  -2  -4  15 423.604 24.4652  22
  -2  -4  15 372.213 22.7311  26
  -2  -4  15 458.232 23.4449  27
  -2  -4  15 404.898 23.3139  41
  -2  -4  15 390.754 24.1632  29
  -2  -4  15 426.397 23.2550  18
  -2  -4  15 402.387 23.4429  52
  -2  -4  14 5741.32 176.482  18
  -2  -4  14 5709.50 177.093  40
  -2  -4  14 5526.72 175.563  38
  -2  -4  14 5412.19 176.329  41
  -2  -4  14 5571.23 177.060  29
  -2  -4  14 5834.22 177.252  23
  -2  -4  14 5618.80 177.052  22
  -2  -4  14 5535.16 176.504  52
  -2  -4  13 5209.81 167.661  18
  -2  -4  13 5356.78 168.664  40
  -2  -4  13 5278.33 167.201  38
  -2  -4  13 5336.71 168.121  41
  -2  -4  13 5214.16 167.984  29
  -2  -4  13 5270.52 167.928  52
  -2  -4  13 5503.32 168.536  23
  -2  -4  13 5456.80 168.613  22
  -2  -4  12 1400.90 52.1111  23
  -2  -4  12 1493.82 52.8414  22
  -2  -4  12 1399.85 52.0440  18
  -2  -4  12 1411.83 52.7689  40
  -2  -4  12 1412.62 51.7814  38
  -2  -4  12 1415.45 52.5162  41
  -2  -4  12 1376.53 52.3621  29
  -2  -4  12 1434.11 52.3110  52
  -2  -4  12 1388.57 48.6403  33
  -2  -4  11 22.7203 18.3325   3
  -2  -4  11 24.9622 10.3447  33
  -2  -4  11 26.7016 13.9426  18
  -2  -4  11 41.1088 13.8103  41
  -2  -4  11 36.2615 14.5038  40
  -2  -4  11 20.1000 14.6820  22
  -2  -4  11 11.3669 12.4276  38
  -2  -4  11 17.1411 13.4130  52
  -2  -4  11 16.9803 13.5624  23
  -2  -4  10 3286.90 107.009  52
  -2  -4  10 3255.99 106.344  38
  -2  -4  10 3213.69 103.809  33
  -2  -4  10 3338.76 120.239   3
  -2  -4  10 3231.30 106.761  41
  -2  -4  10 3311.90 106.728  40
  -2  -4  10 3335.13 104.040  56
  -2  -4  10 3228.75 105.399  18
  -2  -4  10 3289.53 106.773  23
  -2  -4  10 3262.89 106.809  22
  -2  -4   9 2713.86 100.904   3
  -2  -4   9 2650.37 86.5868  38
  -2  -4   9 2519.27 93.2014  11
  -2  -4   9 2478.90 86.6545  41
  -2  -4   9 2705.37 84.8556  56
  -2  -4   9 2534.79 86.4997  40
  -2  -4   9 2653.19 87.0888  52
  -2  -4   9 2601.91 84.4144  33
  -2  -4   9 2635.19 86.8451  22
  -2  -4   9 2622.86 86.6222  23
  -2  -4   8 9.58040 12.7213  11
  -2  -4   8 13.1893 18.1677   3
  -2  -4   8 10.0481 11.4624  38
  -2  -4   8 50.1657 10.8929  33
  -2  -4   8 12.2177 11.9805  22
  -2  -4   8 12.6789 11.7486  23
  -2  -4   8 3.13407 11.1248  56
  -2  -4   8 14.5605 12.0254  52
  -2  -4   8 5.90218 11.8222  41
  -2  -4   8 26.0421 12.7209  40
  -2  -4   7 969.804 39.1084  52
  -2  -4   7 965.011 38.7950  41
  -2  -4   7 999.377 51.8229   3
  -2  -4   7 1059.63 37.8561  56
  -2  -4   7 995.172 38.3851  23
  -2  -4   7 1018.32 38.6501  22
  -2  -4   7 964.055 36.7012  33
  -2  -4   7 991.773 43.0681  10
  -2  -4   7 1037.10 46.7467  11
  -2  -4   7 994.442 38.1720  40
  -2  -4   7 983.527 38.5478  38
  -2  -4   6 3074.27 116.961   3
  -2  -4   6 3146.06 100.174  56
  -2  -4   6 3236.80 101.404  22
  -2  -4   6 3120.40 101.044  23
  -2  -4   6 3069.17 99.4614  33
  -2  -4   6 3275.14 108.799  10
  -2  -4   6 3163.12 111.402  11
  -2  -4   6 3074.20 100.580  40
  -2  -4   6 3039.96 101.199  38
  -2  -4   6 3142.16 101.515  52
  -2  -4   5 204.299 22.3311  11
  -2  -4   5 195.031 15.8304  38
  -2  -4   5 180.286 14.7621  56
  -2  -4   4 3451.87 119.994  10
  -2  -4   4 3415.44 122.159  11
  -2  -4   3 138.714 13.5891  56
  -2  -4   3 152.354 25.0810   3
  -2  -4   3 146.761 21.9106  11
  -2  -4   3 155.263 20.0333  10
  -2  -4   2 2399.23 94.6363   9
  -2  -4   2 2298.92 91.3139  10
  -2  -4   2 2368.02 92.9050  11
  -2  -4   2 2464.51 79.6944  56
  -2  -4   2 2321.00 94.8350   3
  -2  -4   2 2506.22 79.9103  45
  -2  -4   1 2231.60 95.5119  11
  -2  -4   1 2483.33 82.2308  45
  -2  -4   1 2561.26 96.0151  10
  -2  -4   1 2468.26 87.2269  15
  -2  -4   1 2631.40 81.9486  56
  -2  -4   1 2542.40 97.9953   3
  -2  -4   1 2483.78 81.2711  47
  -2  -4   0-0.56177 11.2717  45
  -2  -4   0-18.7571 19.1932  10
  -2  -4   0 3.60771 17.8130  15
  -2  -4   0-2.06433 11.5220  56
  -2  -4   0-1.85717 18.0423   3
  -2  -4   0 17.3502 18.2467  13
  -2  -4  -1 631.088 40.9064  13
  -2  -4  -1 692.232 34.7798  15
  -2  -4  -1 659.905 28.3836  47
  -2  -4  -1 741.962 44.7746  10
  -2  -4  -1 735.350 29.0261  56
  -2  -4  -1 709.667 29.3343  45
  -2  -4  -1 659.646 27.3115  46
  -2  -4  -1 765.844 43.1238   3
  -2  -4  -2 95.2299 22.0607  13
  -2  -4  -2 97.4549 20.2709  15
  -2  -4  -2 111.745 13.4757  47
  -2  -4  -2 101.147 13.1158  56
  -2  -4  -2 104.966 12.1597  20
  -2  -4  -2 105.863 21.1683   3
  -2  -4  -2 58.5945 21.2813  10
  -2  -4  -2 93.3005 11.6532  46
  -2  -4  -2 86.9274 14.2919  45
  -2  -4  -3 281.308 17.0587  46
  -2  -4  -3 275.227 17.4869  20
  -2  -4  -3 300.387 31.6506  13
  -2  -4  -3 280.213 16.9615  56
  -2  -4  -3 267.664 25.0676  15
  -2  -4  -3 303.681 27.9802   3
  -2  -4  -3 251.988 31.9420  10
  -2  -4  -4 97.9343 12.6747  46
  -2  -4  -4 97.5219 13.3712  20
  -2  -4  -4 108.026 21.1936   3
  -2  -4  -4 84.6422 24.9106  10
  -2  -4  -4 68.9132 20.6472  15
  -2  -4  -4 100.216 23.3426  13
  -2  -4  -4 100.768 12.1880  56
  -2  -4  -5 466.089 23.6520  20
  -2  -4  -5 429.638 30.3946  15
  -2  -4  -5 451.505 31.6163   3
  -2  -4  -5 458.439 37.9964  13
  -2  -4  -5 465.997 23.5590  46
  -2  -4  -6 31.8402 22.9281  13
  -2  -4  -6 30.6311 20.2475  15
  -2  -4  -6 46.5300 13.6164  20
  -2  -4  -7 19.8068 12.9821  20
   2   4   7 14.1808 12.7175  55
  -2  -4  -7 23.3597 20.4040  15
  -2  -4  -8 482.867 25.5074  20
   2   4   8 442.080 23.6772  55
  -2  -4  -8 450.003 30.5864  15
  -2  -4  -8 431.345 24.1362  46
  -2  -4  -9 945.310 45.1734  15
  -2  -4  -9 1014.82 40.2271  20
   2   4   9 945.344 37.7814  55
  -2  -4  -9 1018.20 61.5185  13
  -2  -4  -9 1006.12 39.2507  46
  -2  -4 -10 1281.99 52.6759  15
  -2  -4 -10 1358.40 47.1661  46
   2   4  10 1222.40 46.1662  55
  -2  -4 -10 1252.11 48.0543  20
   2   4  11 42.6114 12.1581  30
  -2  -4 -11 41.1203 18.0761  15
  -2  -4 -11 63.2382 12.7801  46
   2   4  11 81.4774 12.7644  55
  -2  -4 -11 80.4228 14.6830  20
   2   4  12 258.732 15.3736  55
   2   4  12 242.176 16.0163  30
  -2  -4 -12 229.555 20.7748  15
  -2  -4 -13 281.485 15.4041  25
  -2  -4 -13 264.166 19.3735  15
   2   4  13 302.743 14.9550  55
   2   4  13 286.220 15.0301  30
   2   4  13 265.481 16.7373  49
   2   4  14 80.4734 8.03866  55
  -2  -4 -14 79.7781 9.05783  25
   2   4  14 86.6928 8.65486  30
   2   4  14 78.6875 9.80072  49
   2   4  15 575.604 18.6259  49
   2   4  15 424.395 16.1318  55
  -2  -4 -15 507.401 17.5817  25
  -2  -4 -15 546.193 19.1867  20
   2   4  15 459.626 17.3337  29
   2   4  16 19.3159 3.56481  49
  -2  -4 -16 15.1207 3.82461  20
  -2  -5  20 827.756 27.5378  40
  -2  -5  20 731.500 27.1733  22
  -2  -5  20 774.650 27.2897  23
  -2  -5  19 782.190 29.3560  22
  -2  -5  19 799.958 29.5048  23
  -2  -5  18 69.1072 11.6360  35
  -2  -5  18 81.7550 12.0012  22
  -2  -5  18 49.9516 8.45666  38
  -2  -5  18 83.1120 11.9170  23
  -2  -5  17 45.3912 10.6622  27
  -2  -5  17 39.5689 12.8674  23
  -2  -5  17 42.3132 10.6207  26
  -2  -5  17 60.1458 12.0624  52
  -2  -5  17 40.8019 12.9134  22
  -2  -5  17 39.1237 12.5236  35
  -2  -5  17 32.1070 10.4812  38
  -2  -5  16 72.6483 12.1288  38
  -2  -5  16 50.8776 12.3574  27
  -2  -5  16 59.9267 14.2141  23
  -2  -5  16 63.8793 12.4855  26
  -2  -5  16 58.0994 13.1784  52
  -2  -5  16 74.1189 14.7928  22
  -2  -5  16 69.8977 15.1943  40
  -2  -5  16 49.9165 13.7106  35
  -2  -5  15 112.918 17.1989  40
  -2  -5  15 95.1893 14.2756  38
  -2  -5  15 125.317 14.5987  27
  -2  -5  15 111.681 15.9308  23
  -2  -5  15 126.535 15.0307  26
  -2  -5  15 98.8409 14.9906  52
  -2  -5  15 91.4966 16.3212  22
  -2  -5  15 102.617 12.5216  18
  -2  -5  15 106.917 15.6622  35
  -2  -5  14 247.770 20.4216  35
  -2  -5  14 272.753 17.2394  18
  -2  -5  14 297.926 20.3389  26
  -2  -5  14 278.515 20.0995  27
  -2  -5  14 260.529 18.9740  38
  -2  -5  14 301.093 21.6086  40
  -2  -5  14 301.788 21.5756  22
  -2  -5  14 320.302 21.2538  23
  -2  -5  14 301.187 20.2256  52
  -2  -5  13 882.158 38.8410  35
  -2  -5  13 959.181 38.8283  38
  -2  -5  13 948.061 39.0474  52
  -2  -5  13 930.110 38.2654  26
  -2  -5  13 963.453 38.3203  27
  -2  -5  13 860.596 39.2581  40
  -2  -5  13 952.719 39.7695  22
  -2  -5  13 1007.70 39.9905  23
  -2  -5  13 939.163 36.3599  18
  -2  -5  12 410.608 19.8725   6
  -2  -5  12 436.713 25.1030  26
  -2  -5  12 448.700 24.7286  38
  -2  -5  12 419.602 25.0080  35
  -2  -5  12 382.095 24.1785  52
  -2  -5  12 409.106 24.6634  27
  -2  -5  12 431.620 20.8036  56
  -2  -5  12 428.107 25.4151  22
  -2  -5  12 447.649 25.4124  23
  -2  -5  12 433.909 25.9377  40
  -2  -5  12 441.184 21.8403  18
  -2  -5  11 1545.34 69.9380   3
  -2  -5  11 1498.91 55.1861  38
  -2  -5  11 1462.80 55.8304  52
  -2  -5  11 1521.73 52.3078  56
  -2  -5  11 1522.30 55.8724  40
  -2  -5  11 1518.99 51.9040   6
  -2  -5  11 1488.57 55.3979  35
  -2  -5  11 1490.57 55.6553  23
  -2  -5  11 1454.42 55.3702  22
  -2  -5  11 1446.87 52.3258  18
  -2  -5  10 574.325 41.0525   3
  -2  -5  10 638.136 30.0366  22
  -2  -5  10 635.591 30.0519  23
  -2  -5  10 684.197 30.7304  38
  -2  -5  10 589.681 29.7452  35
  -2  -5  10 588.017 26.3436  18
  -2  -5  10 636.748 27.0371   6
  -2  -5  10 594.167 30.4901  52
  -2  -5  10 619.712 30.0549  40
  -2  -5  10 593.974 27.4051  56
  -2  -5   9 901.667 38.3581  38
  -2  -5   9 929.854 36.3839  56
  -2  -5   9 950.031 38.8501  26
  -2  -5   9 857.431 34.3983  18
  -2  -5   9 948.563 38.9103  40
  -2  -5   9 939.063 38.8927  27
  -2  -5   9 932.689 38.6177  52
  -2  -5   9 855.461 51.7439   3
  -2  -5   9 878.734 38.6336  22
  -2  -5   9 887.380 38.4746  23
  -2  -5   8 1759.50 63.6001  22
  -2  -5   8 1783.13 63.6568  23
  -2  -5   8 1689.98 59.6725  18
  -2  -5   8 1937.56 82.0899   3
  -2  -5   8 1800.16 64.0658  26
  -2  -5   8 1921.27 64.0140  40
  -2  -5   8 1747.12 63.7175  27
  -2  -5   8 1842.81 62.0468  56
  -2  -5   8 1751.15 63.7102  38
  -2  -5   7 1555.92 57.9977  38
  -2  -5   7 1590.18 57.9590  22
  -2  -5   7 1588.45 58.1123  23
  -2  -5   7 1527.42 53.8431  47
  -2  -5   7 1682.15 75.6488   3
  -2  -5   7 1621.08 57.3967  40
  -2  -5   7 1659.74 57.2558  27
  -2  -5   7 1553.28 56.1300  56
  -2  -5   7 1628.80 57.1679  26
  -2  -5   6 144.889 16.7271  26
  -2  -5   6 138.072 16.4808  27
  -2  -5   6 140.103 17.4959  22
  -2  -5   6 107.069 12.6946  47
  -2  -5   6 130.559 15.7244  56
  -2  -5   6 138.471 16.5171  23
  -2  -5   6 161.496 17.0530  40
  -2  -5   5 17.5376 12.6024  40
  -2  -5   5 3.20697 10.3207  47
  -2  -5   5 18.2896 13.3019  23
  -2  -5   5 3.92423 12.8492  27
  -2  -5   5 17.8441 13.7663  26
  -2  -5   5 22.0879 13.7840  22
  -2  -5   4 141.473 16.5136  45
  -2  -5   4 126.730 20.2403  10
  -2  -5   4 129.566 15.1717  27
  -2  -5   4 154.902 15.3808  26
  -2  -5   4 142.227 16.6353  40
  -2  -5   4 140.098 17.0310  23
  -2  -5   4 119.533 13.7394  47
  -2  -5   4 115.845 25.6704   3
  -2  -5   4 112.192 16.1439  43
  -2  -5   4 159.474 17.1810  22
  -2  -5   3 95.1524 14.2513  27
  -2  -5   3 109.038 20.1489  10
  -2  -5   3 81.6591 23.9143   3
  -2  -5   3 96.4258 14.9280  26
  -2  -5   3 68.4554 13.3613  56
  -2  -5   3 83.0146 14.4643  40
  -2  -5   3 82.7518 12.9615  47
  -2  -5   3 85.1345 15.4777  45
  -2  -5   3 88.7155 14.7341  43
  -2  -5   3 95.7014 15.3891  23
  -2  -5   3 78.7025 14.9808  22
  -2  -5   2 1109.68 41.9906  27
  -2  -5   2 1063.28 54.5945  10
  -2  -5   2 1113.95 43.5880  45
  -2  -5   2 1134.51 47.5885  17
  -2  -5   2 1109.74 42.2426  26
  -2  -5   2 1143.54 43.1560  40
  -2  -5   2 1074.71 41.8487  47
  -2  -5   2 1139.84 59.1647   3
  -2  -5   2 1136.56 42.3293  56
  -2  -5   2 1172.37 53.0781  13
  -2  -5   2 1134.63 42.9918  43
  -2  -5   1 453.408 23.4119  26
  -2  -5   1 478.601 37.0072  10
  -2  -5   1 463.686 23.1097  27
  -2  -5   1 462.622 24.5212  40
  -2  -5   1 456.663 24.1760  43
  -2  -5   1 420.912 37.1694   3
  -2  -5   1 453.781 24.4847  45
  -2  -5   1 444.612 20.3347  46
  -2  -5   1 412.701 31.6805  13
  -2  -5   1 458.637 29.0678  17
  -2  -5   1 473.628 23.6614  56
  -2  -5   0 1000.77 38.2734  40
  -2  -5   0 1011.92 54.2762   3
  -2  -5   0 1009.61 44.9682  15
  -2  -5   0 980.941 42.5968  17
  -2  -5   0 919.744 36.2393  27
  -2  -5   0 975.960 53.9612  10
  -2  -5   0 918.366 38.5676  45
  -2  -5   0 919.227 35.1129  46
  -2  -5   0 923.982 37.0246  56
  -2  -5   0 937.214 36.4329  26
  -2  -5   0 948.923 50.8470  13
  -2  -5  -1 357.250 20.8294  56
  -2  -5  -1 359.723 34.1940   3
  -2  -5  -1 325.421 31.5106  13
  -2  -5  -1 351.699 34.8500  10
  -2  -5  -1 343.949 29.5160  15
  -2  -5  -1 369.364 26.9018  17
  -2  -5  -1 337.738 22.3093  45
  -2  -5  -1 392.254 19.0755  46
  -2  -5  -2 261.565 24.6326  17
  -2  -5  -2 220.739 26.6273  15
  -2  -5  -2 239.964 16.0821  46
  -2  -5  -2 203.696 30.6006  10
  -2  -5  -2 254.856 28.4808  13
  -2  -5  -2 229.608 15.5413  20
  -2  -5  -2 208.493 27.9479   3
  -2  -5  -2 221.540 17.5970  56
  -2  -5  -3 349.709 20.3929  56
  -2  -5  -3 374.600 19.7207  20
  -2  -5  -3 387.345 33.5796   3
  -2  -5  -3 431.605 36.5951  13
  -2  -5  -3 348.277 19.3333   6
  -2  -5  -3 374.134 29.9965  15
  -2  -5  -3 426.697 28.0203  17
  -2  -5  -3 400.500 20.7248  46
  -2  -5  -3 322.692 35.3673  10
  -2  -5  -4 0.52911 10.7811  56
  -2  -5  -4-17.7101 20.8264  17
  -2  -5  -4-2.33547 18.8665  15
  -2  -5  -4 18.4046 22.5773  13
  -2  -5  -4 5.38642 11.3883  20
  -2  -5  -4-4.31468 11.8829  46
  -2  -5  -4 18.7635 10.2647   6
  -2  -5  -5 60.5013 25.4525  13
  -2  -5  -5 10.7053 11.9367  46
  -2  -5  -5 33.5679 9.67044  25
  -2  -5  -5 38.1315 12.3153  44
   2   5   5 35.9991 11.5346  55
  -2  -5  -5 29.7884 12.2264  20
  -2  -5  -5 34.8533 21.6958  15
  -2  -5  -5 62.7255 20.3956  17
  -2  -5  -6 8.38629 20.7945  13
  -2  -5  -6 14.5366 13.0354  46
  -2  -5  -6 22.0571 9.78546  25
  -2  -5  -6 11.3641 11.1628  44
   2   5   6 23.1570 11.4330  55
  -2  -5  -6 17.1064 19.5432  15
  -2  -5  -6 31.0827 18.7116  17
  -2  -5  -6 11.9872 11.7688  20
  -2  -5  -7 29.6671 20.6168  15
  -2  -5  -7 8.06980 18.0358  17
  -2  -5  -7 18.8127 9.84774  25
  -2  -5  -7 25.6696 13.0305  20
  -2  -5  -7 25.4018 22.7445  13
   2   5   7 18.4724 10.8303  55
  -2  -5  -7 31.6272 13.0925  46
  -2  -5  -8 230.047 24.4871  15
  -2  -5  -8 281.975 24.0754  17
  -2  -5  -8 272.331 18.2625  20
  -2  -5  -8 281.195 15.7491  25
   2   5   8 249.604 16.1123  55
   2   5   9 109.190 11.4619  55
  -2  -5  -9 123.960 14.3665  20
  -2  -5  -9 115.364 19.5311  15
  -2  -5  -9 143.520 19.3431  17
   2   5   9 131.043 13.0340  30
  -2  -5  -9 123.037 11.8624  25
  -2  -5  -9 118.076 12.4366  50
  -2  -5 -10 181.143 14.8173  20
   2   5  10 172.270 11.6093  55
  -2  -5 -10 186.108 20.1180  15
  -2  -5 -10 175.417 18.7160  17
   2   5  10 169.333 12.9120  30
  -2  -5 -10 184.237 12.2484  25
  -2  -5 -10 175.344 12.1584  50
   2   5  11 37.9142 8.20037  30
  -2  -5 -11 48.1315 10.7778  20
   2   5  11 46.4770 7.55233  55
  -2  -5 -11 50.2477 14.1870  15
  -2  -5 -11 35.1175 13.3135  17
   2   5  11 19.7349 9.96086  49
  -2  -5 -11 38.2547 8.50544  25
   2   5  12 137.358 8.75789  30
  -2  -5 -12 176.228 11.5972  20
  -2  -5 -12 152.966 13.6941  15
  -2  -5 -12 156.180 14.1084  17
   2   5  12 138.296 11.2258  49
   2   5  13 8.92104 6.55686  49
  -2  -5 -13 1.52158 6.26027  20
   2   5  14 2.06940 3.40320  49
  -2  -6  19 723.410 25.0767  22
  -2  -6  19 730.148 25.1389  23
  -2  -6  18 629.747 23.8765  22
  -2  -6  18 617.654 23.8452  23
  -2  -6  17 226.610 14.5828  22
  -2  -6  17 206.967 14.5552  23
  -2  -6  16 1200.83 41.6736  27
  -2  -6  16 1136.79 41.5921  26
  -2  -6  16 1271.52 43.6799  40
  -2  -6  16 1184.51 42.8985  22
  -2  -6  16 1173.29 42.8747  23
  -2  -6  15-3.45946 12.6129  23
  -2  -6  15 7.59466 11.6335  26
  -2  -6  15 2.53378 10.9740  38
  -2  -6  15-7.52775 11.2208  27
  -2  -6  15 6.33107 12.5516  22
  -2  -6  15-6.94635 12.9999  40
  -2  -6  14 25.5501 13.6009  23
  -2  -6  14 41.4167 10.7743  45
  -2  -6  14 46.7675 13.7753  26
  -2  -6  14 39.4911 13.1743  38
  -2  -6  14 34.3422 13.3797  27
  -2  -6  14 49.7828 14.0679  22
  -2  -6  14 51.6188 15.5732  40
  -2  -6  13 270.957 19.9089  22
  -2  -6  13 241.286 19.5250  23
  -2  -6  13 242.364 16.7365  45
  -2  -6  13 272.795 19.6292  26
  -2  -6  13 211.962 18.0567  38
  -2  -6  13 236.318 18.8043  27
  -2  -6  13 247.504 19.8174  40
  -2  -6  12 73.5998 16.0073  23
  -2  -6  12 43.3888 12.8569  45
  -2  -6  12 68.2076 10.5521   6
  -2  -6  12 87.0633 15.5244  38
  -2  -6  12 72.2022 15.8481  22
  -2  -6  12 76.8221 16.9369  40
  -2  -6  11 700.834 32.6116  40
  -2  -6  11 665.251 31.7249  38
  -2  -6  11 667.150 31.5254  22
  -2  -6  11 680.458 31.6563  23
  -2  -6  11 641.379 28.5145  56
  -2  -6  11 708.181 30.5081  45
  -2  -6  11 716.521 28.3343   6
  -2  -6  10 0.77902 15.3128  23
  -2  -6  10 14.1489 20.7493   3
  -2  -6  10 7.22374 14.2670  27
  -2  -6  10 10.3635 10.0908  44
  -2  -6  10-9.48137 15.3407  26
  -2  -6  10-0.75804 15.7438  40
  -2  -6  10 6.03497 14.1180  38
  -2  -6  10-6.45323 12.5537  56
  -2  -6  10 3.33854 14.1377  45
  -2  -6  10 5.46437 15.6344  22
  -2  -6  10-1.68934 11.5648   6
  -2  -6   9 3409.80 112.061  40
  -2  -6   9 3392.54 109.643   6
  -2  -6   9 3389.22 110.206  56
  -2  -6   9 3348.35 111.640  26
  -2  -6   9 3400.57 131.154   3
  -2  -6   9 3334.93 112.476  22
  -2  -6   9 3287.93 112.356  23
  -2  -6   9 3456.51 111.688  27
  -2  -6   9 3464.44 111.323  45
  -2  -6   9 3604.58 109.429  44
  -2  -6   8 2.22516 15.4968  26
  -2  -6   8-7.79882 16.7153  43
  -2  -6   8-10.7303 16.1483  40
  -2  -6   8 0.61987 11.7586   6
  -2  -6   8-5.20731 13.8951  56
  -2  -6   8 4.00699 15.7227  23
  -2  -6   8-2.52977 22.3652   3
  -2  -6   8-12.4731 15.3296  27
  -2  -6   8-4.82255 15.9342  22
  -2  -6   8 5.68696 14.8272  45
  -2  -6   7 22.1933 15.4588  26
  -2  -6   7 40.0818 16.4136  43
  -2  -6   7 48.2018 16.0527  40
  -2  -6   7 40.7318 13.3231   6
  -2  -6   7 53.9958 14.8823  56
  -2  -6   7 16.0719 14.6984  23
  -2  -6   7 51.6413 24.4157   3
  -2  -6   7 43.1514 15.5909  27
  -2  -6   7 29.0494 15.0648  22
  -2  -6   7 48.5651 16.1752  45
  -2  -6   6 12.9265 15.6029  40
  -2  -6   6 8.13106 14.5699  56
  -2  -6   6 11.3942 15.1582  43
  -2  -6   6-2.91832 14.8392  26
  -2  -6   6 8.80252 14.5836  45
  -2  -6   6 3.87718 13.2135   6
  -2  -6   6 1.44205 14.6129  27
  -2  -6   6 18.2786 24.3573   3
  -2  -6   6-17.8407 16.0771  22
  -2  -6   6 15.3389 15.5173  23
  -2  -6   5-1.37408 8.84723  39
  -2  -6   5-3.54190 13.6423  27
  -2  -6   5-3.66353 9.36357  42
  -2  -6   5 5.97672 15.7793  43
  -2  -6   5 2.15249 14.5537  26
  -2  -6   5-5.26903 14.5967  40
  -2  -6   5 12.9227 14.8909  23
  -2  -6   5-12.1628 15.2863  22
  -2  -6   4 428.246 20.0578  39
  -2  -6   4 391.213 23.5435  56
  -2  -6   4 414.073 24.2570  26
  -2  -6   4 483.254 38.9738   3
  -2  -6   4 418.560 25.0940  40
  -2  -6   4 413.715 20.0035  42
  -2  -6   4 435.703 25.0783  43
  -2  -6   4 390.772 23.4610  27
  -2  -6   4 386.225 22.5457   6
  -2  -6   3 55.5904 14.2243   6
  -2  -6   3 55.9088 15.7363  56
  -2  -6   3 75.5519 15.0887  26
  -2  -6   3 68.5441 14.5727  27
  -2  -6   3 67.3734 16.1663  40
  -2  -6   3 76.1416 16.1117  43
  -2  -6   3 57.4004 16.9407  45
  -2  -6   3 96.2882 26.7023   3
  -2  -6   2 1590.16 56.6376  56
  -2  -6   2 1567.15 55.8359  26
  -2  -6   2 1515.53 74.6676   3
  -2  -6   2 1494.19 57.0388  45
  -2  -6   2 1585.48 56.9216  43
  -2  -6   2 1563.17 55.6598  27
  -2  -6   2 1603.07 55.6237   6
  -2  -6   2 1521.54 57.0417  40
  -2  -6   1 797.803 34.2749  40
  -2  -6   1 751.219 32.2685  27
  -2  -6   1 826.974 52.3087   3
  -2  -6   1 727.089 32.2825  26
  -2  -6   1 767.855 33.1269  56
  -2  -6   1 813.919 33.0875   6
  -2  -6   0 15.7776 12.0342   6
  -2  -6   0 3.04540 18.6167  17
  -2  -6   0 10.4421 11.9388  27
  -2  -6   0-10.0121 21.6026   3
  -2  -6   0 14.6346 11.9206  26
  -2  -6   0 11.5615 13.6033  56
  -2  -6  -1-3.03067 19.0256  17
  -2  -6  -1 12.0384 21.1856   3
  -2  -6  -1 9.20342 12.4016  56
  -2  -6  -1 1.15720 11.6315   6
  -2  -6  -1 5.29265 14.1575  44
  -2  -6  -2 63.8737 19.6591  17
  -2  -6  -2 114.514 24.1010   3
  -2  -6  -2 61.7272 13.1682  56
  -2  -6  -2 71.6884 12.2768   6
  -2  -6  -2 72.3462 13.7902  44
  -2  -6  -2 73.8332 20.7004  13
  -2  -6  -3 1.48782 10.1766   6
  -2  -6  -3 14.8998 12.8763  44
  -2  -6  -3 7.90534 11.7056  56
  -2  -6  -3-21.8055 20.3642  15
  -2  -6  -3-3.90409 16.9498  17
  -2  -6  -4 25.3764 9.51431   6
  -2  -6  -4 8.76822 11.9233  44
  -2  -6  -4-1.88754 17.5381  17
  -2  -6  -4 17.6414 19.3395  15
  -2  -6  -5 1386.94 48.2801  44
  -2  -6  -5 1365.68 56.3738  15
  -2  -6  -5 1383.83 54.4486  17
  -2  -6  -6 2413.62 78.4604  50
  -2  -6  -6 2339.02 84.0740  15
  -2  -6  -6 2377.59 82.3993  17
  -2  -6  -6 2348.87 76.0846  44
  -2  -6  -7 161.376 13.5623  50
  -2  -6  -7 187.768 18.0941  17
  -2  -6  -7 173.720 19.9453  15
   2   6   7 127.803 11.4776  30
  -2  -6  -8-3.41121 9.03125  50
  -2  -6  -8 12.7259 14.4308  15
  -2  -6  -8 9.95081 12.8518  17
   2   6   8-2.47068 6.97691  30
  -2  -6  -9 603.129 22.7846  50
  -2  -6  -9 638.995 28.6031  15
  -2  -6  -9 654.306 27.7202  17
   2   6  10 2.40752 6.64587  49
   2   6  11 15.5980 4.94899  49
  -2  -7  17 141.288 9.27308  43
  -2  -7  17 121.753 9.34189  40
  -2  -7  17 111.515 7.92033  22
  -2  -7  17 120.550 8.09140  23
  -2  -7  16 297.748 14.0952  26
  -2  -7  16 342.498 16.1216  43
  -2  -7  16 359.312 16.2206  40
  -2  -7  16 318.202 14.1698  27
  -2  -7  16 316.215 15.1602  22
  -2  -7  16 310.414 15.1480  23
  -2  -7  15 9.86836 8.90498  26
  -2  -7  15 10.4423 10.4750  43
  -2  -7  15-7.22188 10.3444  40
  -2  -7  15 19.9736 8.64188  27
  -2  -7  15 12.6273 9.19768  23
  -2  -7  15 1.91012 9.22369  22
  -2  -7  14-3.15930 10.6713  22
  -2  -7  14 14.1338 10.3531  26
  -2  -7  14 2.71137 10.6494  23
  -2  -7  14 4.66738 11.5546  40
  -2  -7  14 7.47795 11.7567  43
  -2  -7  14 7.43272 9.95485  27
  -2  -7  13 346.536 19.1064  26
  -2  -7  13 366.889 20.2745  40
  -2  -7  13 316.164 19.1346  22
  -2  -7  13 373.225 19.7099  23
  -2  -7  13 317.659 18.7303  27
  -2  -7  13 384.462 20.6715  43
  -2  -7  12 7.98901 13.6611  43
  -2  -7  12 6.35183 9.84773  45
  -2  -7  12 8.55725 13.1652  40
  -2  -7  12 15.2538 12.7548  23
  -2  -7  12 5.65075 12.4019  22
  -2  -7  11 300.395 19.8655  22
  -2  -7  11 310.456 19.9463  23
  -2  -7  11 285.407 20.2537  43
  -2  -7  11 290.977 20.0216  40
  -2  -7  11 277.263 19.6849  26
  -2  -7  11 312.400 18.2476  45
  -2  -7  11 323.208 19.8186  27
  -2  -7  11 275.457 15.9581   6
  -2  -7  10 572.471 28.0968  22
  -2  -7  10 537.109 27.6792  23
  -2  -7  10 606.940 28.6967  43
  -2  -7  10 618.225 28.8291  40
  -2  -7  10 607.251 28.4066  26
  -2  -7  10 548.594 26.0528  45
  -2  -7  10 618.856 28.3621  27
  -2  -7  10 584.636 24.7753   6
  -2  -7   9 646.073 30.6444  22
  -2  -7   9 629.398 30.2895  23
  -2  -7   9 637.352 28.9183  45
  -2  -7   9 643.516 26.6899  44
  -2  -7   9 667.459 30.4855  26
  -2  -7   9 664.552 30.8095  43
  -2  -7   9 679.483 30.8576  40
  -2  -7   9 669.985 28.1126   6
  -2  -7   9 681.530 30.2793  27
  -2  -7   8 72.1851 16.2781  23
  -2  -7   8 96.6750 16.2007  22
  -2  -7   8 80.1194 15.9168  26
  -2  -7   8 90.8294 14.8740  56
  -2  -7   8 110.918 16.5388  40
  -2  -7   8 90.1509 12.9251   6
  -2  -7   8 108.119 16.0489  27
  -2  -7   8 88.0923 12.6957  44
  -2  -7   8 86.5430 15.4405  45
  -2  -7   8 74.7937 15.5943  43
  -2  -7   7 41.1594 15.1312  26
  -2  -7   7 18.5061 13.9348  56
  -2  -7   7 21.3453 13.8914  27
  -2  -7   7 34.8488 12.1679   6
  -2  -7   7 40.6649 12.6836  44
  -2  -7   7 36.9522 15.5591  43
  -2  -7   7 19.3632 14.3838  45
  -2  -7   7 21.8540 15.6728  40
  -2  -7   6 28.5267 15.4339  45
  -2  -7   6 23.3413 13.8089  26
  -2  -7   6 57.3034 15.7386  40
  -2  -7   6 36.6196 13.8162  27
  -2  -7   6 34.0909 13.1365  44
  -2  -7   6 24.6898 15.1709  43
  -2  -7   6 32.5021 11.3443  50
  -2  -7   5 60.6142 15.4820  26
  -2  -7   5 75.5860 15.4426  56
  -2  -7   5 76.8693 16.4348  40
  -2  -7   5 64.0019 14.0865   6
  -2  -7   5 92.9687 15.5020  27
  -2  -7   5 102.204 12.9781  50
  -2  -7   5 58.5604 13.4878  44
  -2  -7   5 84.5703 16.3019  43
  -2  -7   4 623.763 28.0851  44
  -2  -7   4 680.236 28.2880   6
  -2  -7   4 625.517 28.1482  27
  -2  -7   4 599.406 28.6899  56
  -2  -7   4 564.237 28.8895  40
  -2  -7   4 562.660 23.9702  39
  -2  -7   4 577.994 24.1311  42
  -2  -7   4 606.813 28.1448  26
  -2  -7   3 2367.09 77.2279   6
  -2  -7   3 2335.53 77.0074  27
  -2  -7   3 2374.38 77.8461  56
  -2  -7   3 2244.63 77.8502  40
  -2  -7   3 2403.04 77.3490  26
  -2  -7   3 2249.17 74.6749  39
  -2  -7   3 2242.28 74.6896  42
  -2  -7   2 553.533 25.5583  27
  -2  -7   2 580.615 26.9258  56
  -2  -7   2 544.600 25.6889   6
  -2  -7   2 515.068 23.5873  39
  -2  -7   2 581.635 25.8152  26
  -2  -7   2 557.182 26.6709  44
  -2  -7   2 549.856 23.9420  42
  -2  -7   1 1169.60 42.8751  27
  -2  -7   1 1126.34 42.8792  26
  -2  -7   1 1220.70 42.6457  39
  -2  -7   1 1235.24 43.8891   6
  -2  -7   1 1280.91 44.7259  44
  -2  -7   1 1186.94 44.2694  56
  -2  -7   1 1182.52 42.5527  42
  -2  -7   0 1972.19 64.8918  44
  -2  -7   0 1914.81 63.5686   6
  -2  -7   0 1867.12 63.3837  42
  -2  -7   0 1849.35 63.2194  39
  -2  -7  -1 354.107 19.8741  44
  -2  -7  -1 333.582 18.1770   6
  -2  -7  -2 9.53500 9.13985  53
  -2  -7  -2 13.6064 13.0454  50
  -2  -7  -2 0.40160 9.08016   6
  -2  -7  -2 6.38326 11.6635  44
  -2  -7  -3 371.501 20.1195  50
  -2  -7  -3 337.299 16.1484   6
  -2  -7  -3 375.988 18.6322  44
  -2  -7  -4 13.7368 9.38434  44
  -2  -7  -4 29.5438 11.4012  50
  -2  -7  -5 448.052 18.5654  44
  -2  -7  -5 493.491 20.9107  50
  -2  -7  -6 665.061 25.0798  50
  -2  -7  -7 35.3737 6.39718  50
   2   7   7 23.8391 5.39613  49
  -2  -7  -8 1005.29 32.2556  42
  -2  -7  -8 972.917 32.0783  39
  -2  -8  14 24.8492 5.73283  26
  -2  -8  14 19.9128 6.40221  40
  -2  -8  14 31.2182 5.65281  27
  -2  -8  13 180.522 11.0813  43
  -2  -8  13 183.131 11.1948  40
  -2  -8  12 49.8614 7.21859  53
  -2  -8  12 62.3898 9.96076  40
  -2  -8  12 50.8613 9.46789  27
  -2  -8  12 72.6515 9.79166  26
  -2  -8  12 62.8470 9.74104  43
  -2  -8  11 10.2853 8.19101  53
  -2  -8  11 2.90517 9.60223  40
  -2  -8  11 9.15360 9.37279  27
  -2  -8  11 0.70553 9.47416  26
  -2  -8  11-0.35138 9.56647  43
  -2  -8  10 207.380 14.4718  40
  -2  -8  10 195.303 11.8096   6
  -2  -8  10 211.538 14.2413  27
  -2  -8  10 205.103 14.4193  26
  -2  -8  10 218.299 14.3066  43
  -2  -8   9 9.44067 10.2482  27
  -2  -8   9 2.08045 10.8691  40
  -2  -8   9 10.2886 10.6629  26
  -2  -8   9 8.39627 8.23122   6
  -2  -8   8 9.24554 9.12126   6
  -2  -8   8 18.0199 11.2758  40
  -2  -8   8-0.84789 11.0224  27
  -2  -8   8 11.8106 8.27461  44
  -2  -8   8 15.7259 10.9596  26
  -2  -8   7 236.318 16.2821  40
  -2  -8   7 243.198 15.8547  26
  -2  -8   7 250.698 14.2027  44
  -2  -8   7 242.668 15.8401  27
  -2  -8   6 296.214 17.2608  26
  -2  -8   6 325.836 16.5183  44
  -2  -8   6 294.174 17.2307  27
  -2  -8   5 353.305 18.2988  44
  -2  -8   5 363.699 18.3996  27
  -2  -8   5 392.441 18.3043   6
  -2  -8   5 365.079 18.4575  26
  -2  -8   4 146.608 12.6231   6
  -2  -8   4 154.669 12.2499  27
  -2  -8   4 125.474 11.1352  50
  -2  -8   4 138.320 12.0331  26
  -2  -8   3 1214.04 39.7343  50
  -2  -8   3 1278.12 40.4803   6
  -2  -8   3 1081.07 39.0388  26
  -2  -8   3 1065.25 39.0523  27
  -2  -8   2 2275.13 71.3975   6
  -2  -8   2 2310.63 71.4785  53
  -2  -8   2 2050.00 71.0072  50
  -2  -8   2 2283.48 71.9641  44
  -2  -8   1 150.250 11.3151   6
  -2  -8   1 151.249 12.2567  50
  -2  -8   1 159.039 11.0113  53
  -2  -8   1 165.923 12.6566  44
  -2  -8   0 129.178 9.65026   6
  -2  -8   0 151.653 11.6430  44
  -2  -8   0 150.390 11.4671  50
  -2  -8   0 129.128 9.17998  53
  -2  -8  -1 184.235 11.8283  44
  -2  -8  -1 172.153 9.39924   6
  -2  -8  -1 175.780 9.98683  42
  -2  -8  -1 187.636 9.96545  39
  -2  -8  -2 26.9025 7.52115  44
  -2  -8  -2 29.5715 5.76696  39
  -2  -8  -2 29.1347 8.04539  50
  -2  -8  -2 43.1413 6.16383  42
  -2  -8  -3 237.958 10.4376  42
  -2  -8  -3 212.893 10.2710  44
  -2  -8  -3 253.784 10.5129  39
  -2  -8  -3 280.660 12.0786  50
  -2  -8  -4 11.6260 3.81469  42
  -2  -8  -4 8.78099 3.65070  39
  -2  -8  -4 10.7053 4.93600  50
  -2  -9   6 1.67899 3.61068   6
  -2  -9   5 12.3456 3.61186   6
   3  -9  -3 10.8932 4.65310  42
   3  -9  -3-0.15396 4.29449  39
   3  -9  -2 0.21397 5.92242  42
   3  -9  -2-0.83638 5.69762  39
   3  -9  -1 563.399 20.7008  42
   3  -9  -1 539.146 20.3717  39
   3  -9   0-7.14543 7.42015  42
   3  -9   0-0.27597 7.00597  36
   3  -9   0 1.11918 7.23598  39
   3  -9   1 170.535 11.4449  42
   3  -9   1 176.334 11.3188  39
   3  -9   1 193.122 11.1289  36
   3  -9   2 225.412 13.6263  42
   3  -9   2 278.874 13.6592  39
   3  -9   2 246.715 13.0050  36
   3  -9   3 57.0967 9.32880  42
   3  -9   3 58.1204 8.94551  39
   3  -9   3 47.5425 8.19337  36
   3  -9   4 63.5093 9.49868  42
   3  -9   4 48.7531 8.35671  36
   3  -9   4 58.3141 9.21911  39
   3  -9   5 157.084 10.3887  36
   3  -9   6-0.78614 6.61800  36
   3  -9   7 95.8555 8.34042  36
   3  -9   7 96.4063 8.71780  39
   3  -9   7 98.7147 8.88571  42
   3  -9   8 168.136 8.97675  36
   3  -8  -9 52.4673 4.76470  36
   3  -8  -8 1189.96 38.6217  36
   3  -8  -7 229.713 12.2290  36
   3  -8  -7 249.516 12.1608  21
   3  -8  -6 1386.49 46.1135  42
   3  -8  -6 1544.76 47.8280  21
   3  -8  -6 1372.31 45.9803  39
   3  -8  -6 1563.37 48.1069  36
   3  -8  -5-1.49973 7.63296  42
   3  -8  -5 5.56786 8.46412  36
   3  -8  -5 10.2191 8.44101  21
   3  -8  -5 5.02039 7.36831  39
   3  -8  -4 165.698 12.1737  42
   3  -8  -4 192.271 12.7854  21
   3  -8  -4 160.181 11.8368  39
   3  -8  -4 201.728 13.4731  36
   3  -8  -3-6.08689 9.26093  39
   3  -8  -3 24.6651 9.98018  42
   3  -8  -3 5.31809 9.34921  21
   3  -8  -3 8.05593 7.95399  28
   3  -8  -3 5.77850 10.2439  36
   3  -8  -2 412.339 19.9288  36
   3  -8  -2 400.951 19.6090  42
   3  -8  -2 357.875 18.5002  21
   3  -8  -2 380.366 17.6566  28
   3  -8  -2 379.982 19.2694  39
   3  -8  -1-0.96215 10.7214  39
   3  -8  -1 17.4440 10.0184  21
   3  -8  -1 8.76105 11.3662  42
   3  -8  -1 14.6342 8.77718  28
   3  -8   0 104.087 13.5128  42
   3  -8   0 80.6016 12.8824  39
   3  -8   0 99.1584 13.8122   6
   3  -8   0 80.4363 11.0206  21
   3  -8   0 106.282 11.1719  28
   3  -8   1 37.6133 10.0055  28
   3  -8   1 35.2082 12.4146  42
   3  -8   1 24.7901 12.3674  39
   3  -8   1 30.3701 12.9416   6
   3  -8   1 45.2352 10.0934  21
   3  -8   1 38.1234 14.0581   5
   3  -8   2 136.273 15.1064  42
   3  -8   2 113.135 14.1573  39
   3  -8   2 178.632 17.4809   5
   3  -8   2 153.830 15.4305   6
   3  -8   2 147.989 12.3051  21
   3  -8   2 137.518 12.6408  28
   3  -8   3 21.1951 9.90872  28
   3  -8   3 25.9099 12.0611  42
   3  -8   3 25.0661 11.7278  39
   3  -8   3-1.17409 12.1301   6
   3  -8   3 16.4580 8.73783  21
   3  -8   3 15.3728 13.5210   5
   3  -8   4 5.43289 12.1205  39
   3  -8   4-4.94816 12.1378  42
   3  -8   4 1.05197 11.4262  36
   3  -8   4 2.72033 9.67057  28
   3  -8   5 61.7698 12.1677  36
   3  -8   5 53.9904 12.9258   6
   3  -8   5 55.8527 11.0507  28
   3  -8   6 273.232 16.9981  36
   3  -8   6 246.795 15.5692  28
   3  -8   7 2.15960 9.63664  28
   3  -8   7-4.14054 8.79935  32
   3  -8   7-8.29113 8.99821  31
   3  -8   7-9.99469 11.6344  42
   3  -8   7-4.74942 10.0568  36
   3  -8   7 1.47772 11.1031  39
   3  -8   8 19.4328 9.57444  28
   3  -8   8-2.98564 8.77225  32
   3  -8   8 4.86350 8.89864  31
   3  -8   8 15.3866 10.8485  42
   3  -8   8 6.23139 10.2571  36
   3  -8   8-5.04782 10.5307  39
   3  -8   9 81.6351 10.4956  28
   3  -8   9 83.7617 10.3133  32
   3  -8   9 81.7641 10.4448  31
   3  -8   9 85.5234 11.4201  42
   3  -8   9 89.8433 11.5539  39
   3  -8   9 86.0267 11.0455  36
   3  -8  10 569.479 22.4642  28
   3  -8  10 526.351 21.8706  32
   3  -8  10 521.984 21.9920  31
   3  -8  10 587.887 22.5277  36
   3  -8  11 39.3131 8.62910  32
   3  -8  11 40.6124 8.84051  31
   3  -8  11 30.7526 8.45041  28
   3  -8  12 5.93336 7.22763  32
   3  -8  12-7.29332 7.58028  31
   3  -7 -12 1.79007 4.29591  21
   3  -7 -12 1.43726 3.81223  36
   3  -7 -11-2.48434 6.40787  21
   3  -7 -11 9.82033 6.30225  36
   3  -7 -10 9.37553 8.14622  21
   3  -7 -10-12.3817 7.76796  36
   3  -7  -9 702.331 26.2904  21
   3  -7  -9 696.608 25.9798  36
   3  -7  -8 449.417 20.6951  25
   3  -7  -8 458.976 20.8827  36
   3  -7  -7 80.6586 9.41137  39
   3  -7  -7 83.1192 11.5649  25
   3  -7  -7 70.6615 12.2120  36
   3  -7  -7 66.6422 9.40453  42
   3  -7  -6 737.362 30.0486  25
   3  -7  -6 753.313 28.8810  42
   3  -7  -6 720.893 28.6800  39
   3  -7  -6 785.348 31.0727  36
   3  -7  -5 129.710 14.2594  25
   3  -7  -5 163.696 15.7569   5
   3  -7  -5 162.457 13.8902  42
   3  -7  -5 180.447 14.5494  28
   3  -7  -5 160.236 13.6284  39
   3  -7  -5 190.289 16.2489  36
   3  -7  -4 80.3611 12.5636  28
   3  -7  -4 53.6019 12.1041  39
   3  -7  -4 62.1913 13.6585  21
   3  -7  -4 64.7982 14.9340   5
   3  -7  -4 62.4211 12.1824  42
   3  -7  -4 63.6054 13.0049  25
   3  -7  -4 58.1929 13.3287  36
   3  -7  -3 2.79644 10.8883  28
   3  -7  -3-7.89461 11.7318  39
   3  -7  -3 9.34137 15.2869   5
   3  -7  -3-3.40260 11.3266  42
   3  -7  -3-10.5600 12.2451  36
   3  -7  -3 9.02861 11.6293  25
   3  -7  -3 8.51767 11.7983   6
   3  -7  -3-2.45070 12.4053  21
   3  -7  -3 10.7774 8.58969  34
   3  -7  -2 94.5738 13.2741  28
   3  -7  -2 80.9644 28.5135   1
   3  -7  -2 152.849 32.4821   2
   3  -7  -2 115.071 40.4151   9
   3  -7  -2 122.102 18.5329   5
   3  -7  -2 114.751 15.4092   6
   3  -7  -2 97.2784 14.3991  42
   3  -7  -2 110.776 14.4761  36
   3  -7  -2 86.2786 10.2451  34
   3  -7  -2 93.2125 13.9493  39
   3  -7  -2 111.956 16.6853  44
   3  -7  -2 87.3906 14.2191  21
   3  -7  -1 279.978 38.9857   1
   3  -7  -1 349.870 42.5025   2
   3  -7  -1 328.137 20.5751   6
   3  -7  -1 339.223 24.7711   5
   3  -7  -1 328.277 20.3247  39
   3  -7  -1 286.313 19.6385  21
   3  -7  -1 328.869 22.1438  44
   3  -7  -1 344.904 21.2613  36
   3  -7  -1 339.466 19.6417  28
   3  -7  -1 351.587 20.8199  42
   3  -7   0 1465.71 55.4154  53
   3  -7   0 1511.21 52.7103  28
   3  -7   0 1467.69 54.0992   6
   3  -7   0 1592.95 57.7236   5
   3  -7   0 1566.96 86.0999   2
   3  -7   0 1518.92 53.3315  39
   3  -7   0 1397.14 52.3654  21
   3  -7   0 1387.29 54.3521  44
   3  -7   0 1422.32 49.6541  31
   3  -7   0 1431.49 49.7613  32
   3  -7   0 1574.28 92.1475   9
   3  -7   0 1506.90 53.3222  42
   3  -7   0 1404.30 81.4179   1
   3  -7   0 1579.09 53.7348  36
   3  -7   1 555.318 24.0796  32
   3  -7   1 539.430 24.0671  31
   3  -7   1 611.024 59.2611   9
   3  -7   1 579.862 26.7176  28
   3  -7   1 556.652 27.8325   6
   3  -7   1 612.452 32.0742   5
   3  -7   1 601.377 53.5154   2
   3  -7   1 589.219 27.5531  42
   3  -7   1 525.095 50.2884   1
   3  -7   1 574.111 30.1616  53
   3  -7   1 609.732 27.8216  39
   3  -7   1 600.771 28.2619  36
   3  -7   1 611.076 26.7933  21
   3  -7   2 37.9593 10.8510  32
   3  -7   2 8.92908 32.3118   9
   3  -7   2 24.6524 19.1555   5
   3  -7   2 23.0255 10.4235  31
   3  -7   2 24.8066 29.8250   1
   3  -7   2 51.9334 33.1116   2
   3  -7   2 35.5006 13.2879  42
   3  -7   2 26.6803 13.2694  39
   3  -7   2 22.8960 14.4417   6
   3  -7   2 17.0851 15.2741  44
   3  -7   2 24.4243 12.3637  21
   3  -7   2 6.28924 16.2051  53
   3  -7   2 12.1440 12.3066  28
   3  -7   2 37.1765 13.4630  36
   3  -7   3 3707.74 114.523  42
   3  -7   3 3816.93 158.715   9
   3  -7   3 3646.70 113.467  28
   3  -7   3 3497.62 114.912  44
   3  -7   3 3433.07 112.685  21
   3  -7   3 3384.11 111.566  31
   3  -7   3 3370.32 111.506  32
   3  -7   3 3739.67 114.338  39
   3  -7   4 198.553 18.7681  42
   3  -7   4 211.725 18.4072  39
   3  -7   4 218.203 39.7392   9
   3  -7   4 192.234 15.6438  21
   3  -7   4 208.873 15.3189  31
   3  -7   4 200.920 15.1697  32
   3  -7   4 191.291 21.6906   5
   3  -7   4 182.872 16.5849  28
   3  -7   4 188.474 35.5678   1
   3  -7   4 273.835 38.9710   2
   3  -7   4 175.148 17.8959   6
   3  -7   5 94.7052 16.3488  42
   3  -7   5 111.474 15.4442   6
   3  -7   5 100.215 15.8744  39
   3  -7   5 122.388 13.9220  31
   3  -7   5 104.079 13.7709  32
   3  -7   5 98.2349 19.0062   5
   3  -7   5 110.089 13.8112  28
   3  -7   5 92.1700 32.9279   1
   3  -7   5 178.817 35.0250   2
   3  -7   5 112.185 37.3718   9
   3  -7   5 94.2939 17.6165  53
   3  -7   6 76.1827 14.4116   6
   3  -7   6 71.5477 12.9012  32
   3  -7   6 55.0890 12.6870  31
   3  -7   6 70.9125 16.8847   5
   3  -7   6 127.926 34.2953   2
   3  -7   6 108.791 30.1565   1
   3  -7   6 49.7052 13.5357  28
   3  -7   6 55.0567 16.5787  53
   3  -7   7 188.995 19.4027   5
   3  -7   7 161.493 12.5570  37
   3  -7   7 154.720 14.8230  31
   3  -7   7 186.694 15.3617  32
   3  -7   7 191.242 15.9905  28
   3  -7   7 181.324 16.3375   6
   3  -7   8 639.422 28.6151  39
   3  -7   8 629.944 28.5087  36
   3  -7   8 585.828 25.1365  37
   3  -7   8 634.086 28.0850  28
   3  -7   8 682.986 30.4225   5
   3  -7   8 579.519 25.5816  38
   3  -7   8 636.209 25.6355  41
   3  -7   8 598.700 28.6528  42
   3  -7   8 644.709 27.9692  31
   3  -7   8 653.298 27.9309  32
   3  -7   9 107.062 15.0340  42
   3  -7   9 134.379 14.7769  31
   3  -7   9 123.471 14.4048  32
   3  -7   9 117.530 14.3557  28
   3  -7   9 121.799 14.6248  36
   3  -7   9 108.255 12.0111  37
   3  -7   9 108.085 12.0564  38
   3  -7   9 122.449 14.8712  39
   3  -7   9 119.855 11.9552  41
   3  -7  10 550.906 24.0441  41
   3  -7  10 617.175 25.6871  42
   3  -7  10 588.130 25.6374  31
   3  -7  10 566.765 25.4594  32
   3  -7  10 572.293 26.0401  28
   3  -7  10 551.509 25.2539  36
   3  -7  10 542.338 24.1094  38
   3  -7  10 567.593 23.7939  37
   3  -7  10 531.916 24.9653  39
   3  -7  11 18.6583 11.9275  31
   3  -7  11 26.8830 11.8562  32
   3  -7  11 11.1942 10.9612  28
   3  -7  11 28.9416 10.0434  41
   3  -7  11 21.7387 11.5133  36
   3  -7  11 33.8648 10.2258  37
   3  -7  11 15.6388 9.79758  38
   3  -7  12 134.674 12.0657  38
   3  -7  12 156.094 12.1438  37
   3  -7  12 144.493 14.0036  31
   3  -7  12 185.537 13.7874  32
   3  -7  12 152.268 12.7042  41
   3  -7  12 156.187 14.1540  28
   3  -7  13 16.7951 9.24594  41
   3  -7  13 16.2621 8.61088  37
   3  -7  14 49.9532 9.18161  41
   3  -7  14 64.9780 8.66573  37
   3  -7  15 109.418 8.38088  37
   3  -7  15 124.487 9.32406  41
   3  -7  16 32.9986 5.99618  41
   3  -6 -14-0.42730 5.57690  25
   3  -6 -14 6.99062 4.46970  21
   3  -6 -14-2.28748 4.41477  36
   3  -6 -13 39.8943 7.58342  21
   3  -6 -13 51.9942 7.56407  36
   3  -6 -12 44.5167 9.61657  25
   3  -6 -12 33.8811 7.91193  34
   3  -6 -11 506.000 22.3700  25
   3  -6 -11 482.540 20.7618  34
   3  -6 -10 650.831 27.2491  25
   3  -6 -10 613.770 25.3761  34
   3  -6  -9 100.465 14.0832  25
   3  -6  -9 115.126 12.5134  34
   3  -6  -8 1348.68 47.6178  34
   3  -6  -7 360.581 18.7997  42
   3  -6  -7 390.297 18.9530  39
   3  -6  -7 393.990 20.3492  34
   3  -6  -6 134.760 12.9609  39
   3  -6  -6 99.9252 42.0121   9
   3  -6  -6 131.005 13.0174  42
   3  -6  -6 163.658 16.7057   5
   3  -6  -6 130.596 13.2603  34
   3  -6  -5 557.504 24.9876  34
   3  -6  -5 570.558 28.2867   5
   3  -6  -5 462.463 59.0679   9
   3  -6  -5 548.852 24.8781  39
   3  -6  -5 493.462 43.1813   1
   3  -6  -5 546.161 26.5461  25
   3  -6  -5 580.150 46.8957   2
   3  -6  -5 523.096 24.7642  42
   3  -6  -4 834.137 72.5708   9
   3  -6  -4 795.846 32.2240  39
   3  -6  -4 765.969 31.5835  34
   3  -6  -4 823.566 56.4875   1
   3  -6  -4 745.335 33.8257  44
   3  -6  -4 701.385 32.2852   6
   3  -6  -4 810.090 36.4378   5
   3  -6  -4 851.004 58.5689   2
   3  -6  -4 841.220 33.2409  25
   3  -6  -4 813.770 32.5225  42
   3  -6  -3 709.252 56.3270   2
   3  -6  -3 657.412 64.9435   9
   3  -6  -3 639.144 29.2475  36
   3  -6  -3 633.407 27.8242  39
   3  -6  -3 636.225 27.9492  42
   3  -6  -3 627.307 53.5559   1
   3  -6  -3 613.397 27.0937  34
   3  -6  -3 626.734 28.8955  25
   3  -6  -3 639.932 30.6397  44
   3  -6  -3 634.046 29.0882   6
   3  -6  -3 686.633 33.4100   5
   3  -6  -2 1094.59 42.7521  25
   3  -6  -2 1095.08 79.4138   9
   3  -6  -2 1110.40 42.3252  39
   3  -6  -2 1229.84 74.7099   2
   3  -6  -2 1118.00 41.2374  34
   3  -6  -2 1169.02 42.6081  42
   3  -6  -2 1143.57 43.2535  36
   3  -6  -2 1102.46 69.9021   1
   3  -6  -2 1157.74 47.7187   5
   3  -6  -2 1118.24 43.4199   6
   3  -6  -2 1100.52 40.5352  31
   3  -6  -2 1087.37 40.3722  32
   3  -6  -2 1234.68 45.9257  44
   3  -6  -2 1082.51 44.8955  53
   3  -6  -1 360.959 19.3727  31
   3  -6  -1 379.258 19.5135  32
   3  -6  -1 412.818 27.4861   5
   3  -6  -1 329.763 22.0788   6
   3  -6  -1 372.403 21.7212  25
   3  -6  -1 388.502 21.6018  39
   3  -6  -1 361.301 22.2544  36
   3  -6  -1 427.312 45.8138   1
   3  -6  -1 459.741 46.2249   2
   3  -6  -1 426.651 21.8483  42
   3  -6  -1 392.810 22.0298  21
   3  -6  -1 364.320 19.7952  34
   3  -6  -1 377.072 24.0118  53
   3  -6  -1 378.509 24.4699  44
   3  -6  -1 441.475 52.8528   9
   3  -6   0 1259.28 82.2999   9
   3  -6   0 1157.22 44.2157  36
   3  -6   0 1181.68 44.1985  28
   3  -6   0 1133.85 43.7909  39
   3  -6   0 1316.09 75.9147   2
   3  -6   0 1164.15 43.9301  21
   3  -6   0 1172.30 42.1511  31
   3  -6   0 1191.53 42.2095  32
   3  -6   0 1193.84 44.1884  42
   3  -6   0 1132.02 42.1892  34
   3  -6   0 1066.99 45.5810  53
   3  -6   0 1245.33 49.1910   5
   3  -6   0 1092.94 44.7724   6
   3  -6   0 1238.98 73.5111   1
   3  -6   1 3664.32 119.985  34
   3  -6   1 3916.48 120.895  31
   3  -6   1 3897.37 120.868  32
   3  -6   1 3819.56 124.106  53
   3  -6   1 3826.82 122.037  28
   3  -6   1 4007.19 126.654   5
   3  -6   1 3739.34 123.014   6
   3  -6   1 3947.19 157.455   2
   3  -6   1 3761.22 122.257  39
   3  -6   1 3813.83 121.890  21
   3  -6   1 3594.18 123.088  44
   3  -6   1 3795.08 122.408  36
   3  -6   1 3939.66 165.596   9
   3  -6   1 3803.01 122.344  42
   3  -6   1 4104.48 157.445   1
   3  -6   2 3008.92 95.2343  31
   3  -6   2 2966.52 95.1682  32
   3  -6   2 2761.40 97.9646  53
   3  -6   2 3053.73 137.153   9
   3  -6   2 2820.62 96.1710  28
   3  -6   2 3010.20 100.694   5
   3  -6   2 2834.08 97.0331   6
   3  -6   2 3094.63 131.071   2
   3  -6   2 2854.02 96.0566  21
   3  -6   2 2954.31 97.9051  44
   3  -6   2 3071.71 97.0993  42
   3  -6   2 2980.07 96.8187  36
   3  -6   2 2937.12 128.474   1
   3  -6   2 3008.76 96.8938  39
   3  -6   3 44.8211 13.3808  28
   3  -6   3 45.1508 10.2662  37
   3  -6   3 49.7702 13.9016  36
   3  -6   3 48.6662 14.0180  42
   3  -6   3 63.5380 13.4790  21
   3  -6   3 67.1857 13.0040  32
   3  -6   3 79.5497 35.6299   9
   3  -6   3 80.4389 13.3392  31
   3  -6   3 74.5695 15.2240  44
   3  -6   3 40.5887 13.3390  39
   3  -6   4 14.6790 11.9805  32
   3  -6   4 49.6205 34.9799   9
   3  -6   4 37.4172 12.2777  31
   3  -6   4 25.7192 13.0087  28
   3  -6   4 17.0423 14.4776  44
   3  -6   4 45.6598 31.3533   1
   3  -6   4 32.6724 31.9527   2
   3  -6   4 21.9346 14.1738  39
   3  -6   4 17.5566 18.8107   5
   3  -6   4 36.1867 10.2434  51
   3  -6   4 31.5061 16.4205  53
   3  -6   4 20.9663 12.3427  21
   3  -6   4 23.9884 13.5603  42
   3  -6   4 35.0282 10.3709  37
   3  -6   4 22.3376 13.4182  36
   3  -6   4 25.5357 14.1639   6
   3  -6   5 526.753 53.0005   9
   3  -6   5 477.401 24.8434  42
   3  -6   5 472.583 23.8369  31
   3  -6   5 479.332 23.8133  32
   3  -6   5 455.236 22.1348  37
   3  -6   5 481.917 24.6877  36
   3  -6   5 431.981 21.1177  51
   3  -6   5 456.319 26.2131  53
   3  -6   5 449.458 24.5266  39
   3  -6   5 445.590 23.0019  21
   3  -6   5 479.457 29.4335   5
   3  -6   5 465.693 24.9564   6
   3  -6   5 405.112 46.4709   1
   3  -6   5 426.677 48.2782   2
   3  -6   6-5.73468 10.1103  51
   3  -6   6 9.09747 14.4104  53
   3  -6   6 0.64322 12.8706  32
   3  -6   6-30.1564 30.4497   1
   3  -6   6-3.47657 29.7033   2
   3  -6   6 7.87408 18.0773   5
   3  -6   6-3.42681 12.0611   6
   3  -6   6 5.35757 9.80255  38
   3  -6   6 13.2047 9.65345  41
   3  -6   6 7.09541 13.0371  31
   3  -6   6-2.21822 10.5947  37
   3  -6   6 2.75128 13.4814  36
   3  -6   6-24.6645 31.7688   9
   3  -6   7 320.977 21.8752  53
   3  -6   7 319.034 17.7999  51
   3  -6   7 240.501 39.8272   2
   3  -6   7 333.514 41.1038   1
   3  -6   7 318.877 18.8615  38
   3  -6   7 306.776 23.8656   5
   3  -6   7 354.978 19.0738  41
   3  -6   7 359.751 19.9704  37
   3  -6   7 336.758 20.2613   6
   3  -6   7 342.762 21.2605  31
   3  -6   7 338.882 21.0358  32
   3  -6   8 384.429 19.6726  41
   3  -6   8 357.295 21.6018  42
   3  -6   8 343.941 39.6219   1
   3  -6   8 255.130 36.5472   2
   3  -6   8 333.313 22.6646   5
   3  -6   8 364.916 21.9419  31
   3  -6   8 336.059 21.7552  32
   3  -6   8 321.412 18.1168  51
   3  -6   8 351.151 19.5351  38
   3  -6   8 378.114 22.0584  39
   3  -6   8 338.855 20.4283  37
   3  -6   9 1070.31 39.4752  52
   3  -6   9 1031.17 38.6659  51
   3  -6   9 1025.94 41.5629   5
   3  -6   9 1103.14 41.8589  39
   3  -6   9 1043.61 37.9898  24
   3  -6   9 1126.70 41.0574  37
   3  -6   9 1126.85 40.7179  38
   3  -6   9 1080.90 40.5522  41
   3  -6   9 1079.68 41.9481  42
   3  -6  10 434.042 22.2527   5
   3  -6  10 430.508 20.4417  24
   3  -6  10 480.722 23.3828  37
   3  -6  10 472.436 23.9326  39
   3  -6  10 434.479 21.9271  52
   3  -6  10 449.817 23.3689  41
   3  -6  10 443.892 23.4109  42
   3  -6  10 476.603 23.0395  38
   3  -6  11 921.456 36.5580  52
   3  -6  11 1011.28 38.1805  37
   3  -6  11 929.441 38.3801  28
   3  -6  11 1005.43 38.0464  38
   3  -6  11 1008.40 38.1768  41
   3  -6  11 950.300 35.4190  24
   3  -6  12 221.227 16.2510  38
   3  -6  12 245.037 17.8713  28
   3  -6  12 229.255 18.1005  31
   3  -6  12 232.024 17.5910  32
   3  -6  12 229.908 17.4934  37
   3  -6  12 232.580 16.9510  36
   3  -6  12 240.657 17.6756  41
   3  -6  12 187.146 15.3414  52
   3  -6  13 103.368 14.3487  28
   3  -6  13 91.4921 12.1124  52
   3  -6  13 82.5775 13.4446  32
   3  -6  13 115.498 13.8255  31
   3  -6  13 100.089 14.0041  37
   3  -6  13 54.8346 11.9720  38
   3  -6  13 86.4711 12.9085  41
   3  -6  14-0.44467 9.63774  52
   3  -6  14 7.05145 12.1798  32
   3  -6  14 5.55681 11.7526  31
   3  -6  14 0.49033 11.0202  37
   3  -6  14-0.48557 10.8253  38
   3  -6  14 12.3962 10.9995  41
   3  -6  15 47.6438 9.37174  52
   3  -6  15 41.0603 11.2227  32
   3  -6  15 45.4866 11.3948  31
   3  -6  15 49.4535 11.1503  37
   3  -6  15 32.4157 10.0704  38
   3  -6  15 48.4701 10.7465  41
   3  -6  16 110.883 9.53725  52
   3  -6  16 104.299 10.3031  38
   3  -6  16 114.994 10.9874  37
   3  -6  17 1073.02 36.1900  38
   3  -6  17 1119.36 36.5138  37
   3  -6  18 556.272 19.4350  41
   3  -5 -16 466.046 16.6649  34
   3  -5 -16 434.888 16.4042  25
   3  -5 -15 574.198 21.6874  25
   3  -5 -15 608.988 21.6775  34
   3  -5 -15 521.049 20.2396  21
   3  -5 -14 33.3359 9.45011  34
   3  -5 -14 43.1349 9.99875  25
   3  -5 -13 755.400 29.3203  34
   3  -5 -13 722.107 29.3275  25
   3  -5 -12 48.3069 12.0514  34
   3  -5 -12 28.7372 14.1807  15
   3  -5 -12 51.4628 12.0950  25
   3  -5 -11-3.51579 10.5290  19
   3  -5 -11 6.77247 11.6107  34
   3  -5 -11-20.0524 15.6909  15
   3  -5 -11 9.28778 12.6495  25
   3  -5 -10 111.084 14.7807  25
   3  -5 -10 79.4247 24.5842  12
   3  -5 -10 114.080 17.0200  15
   3  -5 -10 109.589 14.7874  34
   3  -5 -10 104.274 12.9344  19
   3  -5  -9 159.616 15.6955  25
   3  -5  -9 150.909 17.9957  15
   3  -5  -9 125.089 27.4872  12
   3  -5  -9 161.346 15.9231  34
   3  -5  -9 131.344 13.6346  19
   3  -5  -8 634.598 66.7767   9
   3  -5  -8 690.824 48.7425  12
   3  -5  -8 721.771 33.8114  15
   3  -5  -8 757.062 31.6826  34
   3  -5  -8 765.679 32.5950  25
   3  -5  -7 564.192 26.7822   5
   3  -5  -7 569.115 42.0197  12
   3  -5  -7 533.086 27.4139  15
   3  -5  -7 529.664 25.9978  25
   3  -5  -7 547.285 25.7232  34
   3  -5  -6 467.569 57.0018   9
   3  -5  -6 458.745 24.9596   5
   3  -5  -6 381.006 19.6542  39
   3  -5  -6 408.866 40.6297   1
   3  -5  -6 407.544 22.0459  34
   3  -5  -6 405.750 22.9270  25
   3  -5  -6 418.904 37.3292  12
   3  -5  -6 414.323 19.8753  42
   3  -5  -6 398.849 41.3091   2
   3  -5  -6 366.037 22.4501  15
   3  -5  -5 2539.43 80.9788  39
   3  -5  -5 2443.24 84.7876   5
   3  -5  -5 2639.39 111.430   2
   3  -5  -5 2596.44 124.865   9
   3  -5  -5 2558.79 102.147  12
   3  -5  -5 2458.76 108.706   1
   3  -5  -5 2552.83 81.9921  34
   3  -5  -5 2478.17 80.8626  42
   3  -5  -5 2383.79 83.1510  44
   3  -5  -5 2376.60 81.3850   6
   3  -5  -5 2493.74 103.267   7
   3  -5  -4 2129.93 70.8006  39
   3  -5  -4 2148.42 70.8865  42
   3  -5  -4 2099.62 111.911   9
   3  -5  -4 2164.26 89.1452  12
   3  -5  -4 2179.95 100.575   1
   3  -5  -4 2149.12 75.5873   5
   3  -5  -4 2140.00 71.5565   6
   3  -5  -4 2183.15 91.6697   7
   3  -5  -4 2131.42 71.5719  34
   3  -5  -4 2081.84 72.8441  44
   3  -5  -4 2003.90 99.7017   2
   3  -5  -3 136.754 22.7045  12
   3  -5  -3 90.8467 31.6269   2
   3  -5  -3 117.369 33.0201   1
   3  -5  -3 130.425 20.4288   4
   3  -5  -3 112.321 12.9939  39
   3  -5  -3 125.758 13.5156  42
   3  -5  -3 157.488 19.5673   5
   3  -5  -3 109.362 14.1075   6
   3  -5  -3 133.370 13.9510  34
   3  -5  -3 149.512 42.1558   9
   3  -5  -3 127.213 25.4202   7
   3  -5  -3 146.323 15.9656  53
   3  -5  -3 139.701 15.9324  44
   3  -5  -2 52.7275 23.0813   7
   3  -5  -2 55.3437 32.2606   2
   3  -5  -2 92.4128 32.3984   1
   3  -5  -2 48.4150 18.4781  12
   3  -5  -2 41.4898 12.1774  25
   3  -5  -2 48.2050 20.1294   4
   3  -5  -2 34.7133 10.7813  39
   3  -5  -2 26.3003 10.8347  42
   3  -5  -2 65.8450 33.5451   9
   3  -5  -2 45.5415 12.1686  36
   3  -5  -2 46.3127 11.1354  34
   3  -5  -2 33.0709 18.3585   5
   3  -5  -2 39.1182 12.7619   6
   3  -5  -2 31.1118 13.7568  44
   3  -5  -2 32.9453 14.6556  53
   3  -5  -1 959.288 34.4905  34
   3  -5  -1 884.628 49.9449   7
   3  -5  -1 807.693 44.8579  12
   3  -5  -1 844.863 34.8265  25
   3  -5  -1 928.126 68.5645   9
   3  -5  -1 893.969 35.5381  36
   3  -5  -1 871.029 61.0058   1
   3  -5  -1 916.047 40.6296   4
   3  -5  -1 888.264 34.6702  39
   3  -5  -1 930.373 62.7193   2
   3  -5  -1 914.245 36.7567  44
   3  -5  -1 874.722 36.8857  53
   3  -5  -1 896.196 34.6252  42
   3  -5  -1 841.440 35.2041   6
   3  -5  -1 903.232 39.7688   5
   3  -5   0 1739.68 57.9097  21
   3  -5   0 1647.06 62.9185   4
   3  -5   0 1505.79 85.8243   1
   3  -5   0 1597.97 57.2404  25
   3  -5   0 1714.06 90.8625   9
   3  -5   0 1664.31 59.3316  53
   3  -5   0 1717.34 71.8863   7
   3  -5   0 1550.30 87.2267   2
   3  -5   0 1743.00 56.6355  34
   3  -5   0 1637.40 57.1844  39
   3  -5   0 1627.06 57.1078  42
   3  -5   0 1694.94 57.5601  36
   3  -5   0 1573.89 57.7143   6
   3  -5   0 1508.68 61.8355   5
   3  -5   1 2269.68 78.1518  39
   3  -5   1 2446.98 83.6075   4
   3  -5   1 2284.84 79.4355  44
   3  -5   1 2464.67 113.663   9
   3  -5   1 2387.97 80.3810  53
   3  -5   1 2297.83 90.9722   7
   3  -5   1 2431.82 78.7800  36
   3  -5   1 2210.68 107.208   1
   3  -5   1 2301.84 78.7431   6
   3  -5   1 2428.58 82.8430   5
   3  -5   1 2351.97 78.3181  42
   3  -5   1 2474.51 77.8834  34
   3  -5   1 2374.60 78.5919  21
   3  -5   1 2379.34 109.647   2
   3  -5   2 142.465 35.2492   9
   3  -5   2 112.761 18.7597   7
   3  -5   2 100.456 13.8112  21
   3  -5   2 87.4369 12.9491  36
   3  -5   2 92.5540 13.4790  42
   3  -5   2 91.8138 12.4073  34
   3  -5   2 80.7285 14.1990  44
   3  -5   2 97.1866 13.4362  39
   3  -5   3 1253.22 44.7013  39
   3  -5   3 1191.67 43.1918  34
   3  -5   3 1187.94 44.2444  31
   3  -5   3 1258.62 44.5144  32
   3  -5   3 1281.52 44.8212  36
   3  -5   3 1174.38 44.2905  42
   3  -5   3 1208.43 72.0185   9
   3  -5   3 1239.34 44.4271  21
   3  -5   3 1119.07 71.7691   2
   3  -5   3 1170.85 52.4797   7
   3  -5   3 1175.20 72.5667   1
   3  -5   3 1247.47 46.9281  53
   3  -5   3 1210.81 45.0900   6
   3  -5   3 1080.78 48.1122   5
   3  -5   3 1146.20 45.0617  44
   3  -5   4 294.814 18.1550  32
   3  -5   4 320.221 18.6665  31
   3  -5   4 280.916 25.0307   4
   3  -5   4 283.144 19.7930  27
   3  -5   4 311.303 18.8538  28
   3  -5   4 282.314 19.6291  26
   3  -5   4 344.998 42.9137   9
   3  -5   4 316.335 18.7754  36
   3  -5   4 282.103 18.5007  39
   3  -5   4 273.298 40.4798   2
   3  -5   4 264.257 39.9355   1
   3  -5   4 290.769 19.2235   6
   3  -5   4 274.715 23.4741   5
   3  -5   4 289.244 18.1624  21
   3  -5   4 324.634 19.3069  42
   3  -5   4 285.618 20.7754  53
   3  -5   5 65.6621 18.6700   5
   3  -5   5 64.3470 12.3189   6
   3  -5   5 83.7984 13.2910  32
   3  -5   5 54.9829 12.8363  31
   3  -5   5 59.6688 12.4014  28
   3  -5   5 68.3694 13.8275  27
   3  -5   5 60.4956 13.1793  39
   3  -5   5 62.9044 20.5532   4
   3  -5   5 52.9155 13.8045  53
   3  -5   5 32.4820 32.8153   2
   3  -5   5 28.5709 30.2862   1
   3  -5   5 49.4815 13.0962  42
   3  -5   5 81.7221 11.2750  41
   3  -5   5 47.6697 12.6315  21
   3  -5   5 64.6176 13.9180  26
   3  -5   5 62.1781 30.0116   9
   3  -5   5 54.9115 11.9582  37
   3  -5   5 48.9479 13.1357  36
   3  -5   6 238.004 39.2911   9
   3  -5   6 233.018 15.0444  24
   3  -5   6 240.690 17.3278  36
   3  -5   6 212.307 16.6527  37
   3  -5   6 233.889 15.1230  38
   3  -5   6 258.006 15.7424  41
   3  -5   6 189.134 34.9432   1
   3  -5   6 187.685 36.3354   2
   3  -5   6 247.678 21.3584   5
   3  -5   6 191.741 16.3200   6
   3  -5   6 211.078 15.8138  51
   3  -5   6 194.512 18.1955  53
   3  -5   6 228.403 17.0373  28
   3  -5   7 57.5131 13.5917  28
   3  -5   7 23.7090 11.0303  41
   3  -5   7 101.765 30.4258   1
   3  -5   7 86.2310 32.4029   2
   3  -5   7 45.0405 10.9394  24
   3  -5   7 44.9466 13.1169  37
   3  -5   7 20.4413 13.0840  36
   3  -5   7 24.3852 10.1565  38
   3  -5   7 25.6743 17.0297   5
   3  -5   7 8.47787 10.8766   6
   3  -5   7 40.0657 10.6336  54
   3  -5   7 32.7224 12.2955  51
   3  -5   7 26.6432 13.7734  53
   3  -5   8 930.725 38.6035   5
   3  -5   8 923.653 36.7375  28
   3  -5   8 825.812 36.3297  39
   3  -5   8 921.606 35.2535  51
   3  -5   8 908.267 34.9123  24
   3  -5   8 872.201 35.6748  54
   3  -5   8 830.190 56.7407   1
   3  -5   8 924.689 35.6795  38
   3  -5   8 892.335 37.1486  36
   3  -5   8 900.306 36.7556  37
   3  -5   8 916.561 37.1713  31
   3  -5   8 901.123 36.9759  32
   3  -5   8 943.265 36.3513  41
   3  -5   8 876.494 36.5871  42
   3  -5   8 837.305 58.2136   2
   3  -5   9 2544.56 82.5513   5
   3  -5   9 2440.87 81.9987  28
   3  -5   9 2372.10 82.0285  39
   3  -5   9 2376.86 80.9117  51
   3  -5   9 2431.12 80.6888  24
   3  -5   9 2375.14 81.4577  54
   3  -5   9 2195.83 101.459   1
   3  -5   9 2605.46 83.0002  31
   3  -5   9 2457.86 82.5117  32
   3  -5   9 2449.91 82.3033  36
   3  -5   9 2461.59 81.9413  37
   3  -5   9 2603.40 82.4153  41
   3  -5   9 2342.03 81.8618  42
   3  -5   9 2465.01 104.927   2
   3  -5   9 2457.62 81.4293  38
   3  -5  10 540.238 25.9028  39
   3  -5  10 483.262 25.6890  54
   3  -5  10 522.969 26.0032  41
   3  -5  10 550.513 26.2269  42
   3  -5  10 545.568 26.0237  38
   3  -5  10 484.261 23.8687   5
   3  -5  10 514.321 26.2414  28
   3  -5  10 534.840 26.4377  37
   3  -5  10 530.842 24.9026  24
   3  -5  10 529.907 24.6849  51
   3  -5  10 488.378 26.4186  31
   3  -5  10 527.998 26.5845  32
   3  -5  11 123.240 15.7591  54
   3  -5  11 149.765 14.4471  24
   3  -5  11 113.267 16.0015  28
   3  -5  11 144.057 16.3321  41
   3  -5  11 148.886 16.9111  37
   3  -5  11 130.652 16.8505  32
   3  -5  11 147.964 17.2048  31
   3  -5  11 117.707 15.5297  38
   3  -5  12 557.496 27.1986  41
   3  -5  12 562.256 27.9471  32
   3  -5  12 558.842 27.6953  31
   3  -5  12 577.328 27.2258  54
   3  -5  12 578.053 26.9976  38
   3  -5  12 552.661 25.9566  24
   3  -5  12 565.128 27.7680  28
   3  -5  13 336.102 20.3129  32
   3  -5  13 294.686 20.1877  31
   3  -5  13 300.367 20.5183  28
   3  -5  13 299.950 18.8199  24
   3  -5  13 298.056 19.8026  38
   3  -5  13 340.888 20.6849  54
   3  -5  14 38.7486 13.0947  32
   3  -5  14 22.6247 13.3410  31
   3  -5  14 53.0662 13.6009  54
   3  -5  14 24.7231 13.0883  38
   3  -5  15-5.64029 11.7251  54
   3  -5  15 4.58946 11.8721  32
   3  -5  15 5.62625 12.0528  31
   3  -5  15 13.5440 11.5187  37
   3  -5  15 3.82164 11.5127  38
   3  -5  15 6.12116 11.8410  41
   3  -5  16 50.1595 11.6689  54
   3  -5  16 58.1300 10.8998  32
   3  -5  16 53.2158 10.9415  31
   3  -5  16 59.1705 11.8006  41
   3  -5  16 56.6087 11.4269  37
   3  -5  16 68.4641 11.8466  38
   3  -5  17 22.4677 9.61702  41
   3  -5  17 11.7735 9.63298  37
   3  -5  17 17.6664 9.33601  38
   3  -5  18 321.452 14.1642  41
   3  -5  18 269.271 13.8097  38
   3  -5  18 284.308 13.7904  37
   3  -5  18 292.742 13.5405  52
   3  -5  19 3.12114 4.16538  38
   3  -5  19-3.18630 4.12360  41
  -3   4  18 260.793 10.1586  33
   3  -4 -17 4.49410 5.65490  25
   3  -4 -17 0.87250 7.53832  19
   3  -4 -16 58.6509 12.1976  15
  -3   4  16 77.2164 7.55690  29
   3  -4 -16 85.7780 9.16033  25
  -3   4  15 7.92162 7.59981  29
   3  -4 -15 9.76252 8.95749  25
   3  -4 -15 6.53190 11.4837  19
  -3   4  15 14.5083 10.2855  14
  -3   4  14 156.182 14.6769  14
   3  -4 -14 134.009 13.1366  25
  -3   4  14 130.423 11.5200  29
  -3   4  13 607.807 28.0160  14
   3  -4 -13 670.156 27.6710  25
  -3   4  13 604.986 25.4683  29
  -3   4  12-2.66494 13.2706  14
   3  -4 -12-31.1953 24.2304  12
   3  -4 -12-4.47263 13.2826  34
   3  -4 -12-1.78720 11.1736  25
  -3   4  11 88.2069 15.2644  14
   3  -4 -11 57.3514 25.1350  12
   3  -4 -11 104.212 14.1190  25
   3  -4 -11 89.5744 14.7665  34
   3  -4 -10 706.931 30.2930  25
   3  -4 -10 696.500 48.4352   7
  -3   4  10 646.236 30.3705  14
   3  -4 -10 662.025 48.3590  12
   3  -4 -10 688.248 30.2492  34
   3  -4  -9 15.4406 21.7924   7
  -3   4   9 46.1059 12.7210  14
   3  -4  -9 65.6263 25.7455  12
   3  -4  -9 26.0143 12.7713  34
   3  -4  -9 41.1788 12.9101  25
   3  -4  -8 1632.16 77.6293   7
   3  -4  -8 1605.09 57.0624  25
   3  -4  -8 1623.88 57.2607  34
   3  -4  -8 1671.84 78.5655  12
   3  -4  -7 13.3493 11.3286  34
   3  -4  -7-1.36670 13.8806   5
   3  -4  -7 22.0941 21.9114  12
   3  -4  -7 35.8879 15.2412   4
   3  -4  -7 16.9198 11.5414  25
   3  -4  -7 10.3162 25.2541   2
   3  -4  -7 27.7449 24.7931   1
   3  -4  -7-2.36183 21.5633   7
   3  -4  -6 356.956 19.2781  34
   3  -4  -6 308.675 32.6511  12
   3  -4  -6 303.592 21.6175   5
   3  -4  -6 313.402 18.1630  19
   3  -4  -6 360.947 23.3569   4
   3  -4  -6 338.835 38.3976   1
   3  -4  -6 272.729 37.1046   2
   3  -4  -6 373.508 35.0970   7
   3  -4  -6 326.587 18.9796  25
   3  -4  -5 633.675 26.8315  25
   3  -4  -5 622.319 26.7341  34
   3  -4  -5 586.725 30.3342   4
   3  -4  -5 526.433 47.0892   1
   3  -4  -5 615.963 30.1878   5
   3  -4  -5 600.952 42.5037  12
   3  -4  -5 591.552 48.0899   2
   3  -4  -4 298.089 35.7502   2
   3  -4  -4 302.549 36.3154   1
   3  -4  -4 269.264 31.2949   7
   3  -4  -4 288.660 17.1020   6
   3  -4  -4 317.680 17.8558  25
   3  -4  -4 273.901 18.1055  44
   3  -4  -4 269.925 21.5297   4
   3  -4  -4 284.866 21.4058   5
   3  -4  -4 309.099 17.8439  34
   3  -4  -4 316.879 30.7872  12
   3  -4  -3 32.3105 30.2413   1
   3  -4  -3-21.7851 30.4952   2
   3  -4  -3 18.8603 19.7798   7
   3  -4  -3 26.5683 10.5844  25
   3  -4  -3 21.0919 12.1343  44
   3  -4  -3 25.6034 10.6667   6
   3  -4  -3 11.0691 15.4838   5
   3  -4  -3 21.5559 10.8782  34
   3  -4  -3 10.2168 31.6387   9
   3  -4  -3 26.6065 17.2299   4
   3  -4  -3 41.3454 19.4436  12
   3  -4  -2 209.324 19.7325   5
   3  -4  -2 196.837 24.1027  12
   3  -4  -2 185.456 25.7007   7
   3  -4  -2 201.725 35.5247   1
   3  -4  -2 179.307 35.1076   2
   3  -4  -2 197.301 36.4105   9
   3  -4  -2 168.600 19.7780   4
   3  -4  -2 169.315 14.8865  44
   3  -4  -1 275.543 27.1493   7
   3  -4  -1 362.424 29.3006  12
   3  -4  -1 315.845 38.9837   1
   3  -4  -1 300.029 39.3448   2
   3  -4  -1 317.600 40.4656   9
   3  -4  -1 310.238 22.7129   4
   3  -4  -1 326.058 22.4910   5
   3  -4   0 1320.76 51.0585   5
   3  -4   0 1416.79 60.1890   7
   3  -4   0 1346.00 59.0800  12
   3  -4   0 1250.67 73.0582   9
   3  -4   0 1354.86 72.2121   2
   3  -4   0 1333.88 72.2465   1
   3  -4   0 1396.45 51.4831   4
   3  -4   1 1301.83 49.9322   5
   3  -4   1 1347.73 49.8682   4
   3  -4   1 1228.40 70.3148   9
   3  -4   1 1310.13 70.7626   2
   3  -4   1 1324.14 70.9531   1
   3  -4   1 1269.87 56.8297   7
   3  -4   2 1194.38 66.6037   9
   3  -4   2 1210.84 53.3905   7
   3  -4   3 2465.90 82.4546   5
   3  -4   3 2396.89 104.679   2
   3  -4   3 2557.06 105.775   1
   3  -4   3 2512.92 104.540   9
   3  -4   3 2412.75 88.0867   7
   3  -4   3 2331.56 82.3712   4
   3  -4   4 36.7788 10.6933  28
   3  -4   4 41.4525 11.2885  21
   3  -4   4 47.5906 24.2613   9
   3  -4   4 33.3708 18.1513   8
   3  -4   4 47.5073 13.0199   7
   3  -4   4 32.5241 16.2016   4
   3  -4   4 28.7929 10.8530  42
   3  -4   4 47.6679 11.2635  36
   3  -4   4 16.1052 26.8985   1
   3  -4   4 19.0125 27.8105   2
   3  -4   4 29.0161 10.6903  39
   3  -4   4 24.4198 10.9206   6
   3  -4   4 16.1232 15.6770   5
   3  -4   5 378.105 24.3659   5
   3  -4   5 439.307 20.7688  31
   3  -4   5 434.816 20.6439  32
   3  -4   5 406.823 21.3999  53
   3  -4   5 398.562 24.3723   4
   3  -4   5 427.493 20.3767  28
   3  -4   5 442.258 42.1526   2
   3  -4   5 371.568 20.3229  42
   3  -4   5 454.153 20.8862  36
   3  -4   5 407.566 20.7399  39
   3  -4   5 366.503 39.4089   1
   3  -4   5 422.532 20.8339  21
   3  -4   5 365.196 23.3227   7
   3  -4   5 324.237 19.4149   6
   3  -4   5 448.827 31.4403   8
   3  -4   5 478.315 41.7135   9
   3  -4   6-8.70998 10.1664  28
   3  -4   6-5.13184 10.5014  36
   3  -4   6 4.06390 10.9561  42
   3  -4   6 11.0897 10.9462  39
   3  -4   6-6.17228 10.7200  32
   3  -4   6-2.72191 26.1316   2
   3  -4   6-10.7183 26.4355   1
   3  -4   6 7.49198 15.8107   4
   3  -4   6 5.83194 14.5868   5
   3  -4   6 17.1165 16.1676   8
   3  -4   6 5.06295 10.6820  31
   3  -4   7 76.0785 12.3799  28
   3  -4   7 67.5928 12.6876  37
   3  -4   7 77.0357 13.0456  36
   3  -4   7 69.3949 28.4194   2
   3  -4   7 70.7286 27.3458   1
   3  -4   7 35.1577 16.2206   4
   3  -4   7 66.8596 11.1275  38
   3  -4   7 56.0190 12.4155  32
   3  -4   7 72.0835 11.7359  54
   3  -4   7 47.6089 11.5818  51
   3  -4   7 68.7498 15.1828   5
   3  -4   7 81.9798 12.5487  31
   3  -4   7 73.4887 18.7522   8
   3  -4   7 78.3424 12.4987  41
   3  -4   8 1176.49 42.4692  28
   3  -4   8 1130.30 42.6396  36
   3  -4   8 1088.66 61.1463   2
   3  -4   8 1111.52 44.3884   4
   3  -4   8 1113.77 42.6045  41
   3  -4   8 1110.98 42.6922  31
   3  -4   8 1100.68 42.5981  32
   3  -4   8 1126.48 43.3088   5
   3  -4   8 1156.18 41.8915  38
   3  -4   8 1151.51 53.9532   8
   3  -4   8 1123.46 61.6794   1
   3  -4   8 1167.86 42.0246  51
   3  -4   8 1118.93 41.9957  54
   3  -4   9 858.483 34.4864  31
   3  -4   9 857.874 34.4741  32
   3  -4   9 840.334 33.4898   5
   3  -4   9 824.168 43.6844   8
   3  -4   9 743.121 33.6310  42
   3  -4   9 820.298 34.2625  41
   3  -4   9 720.816 33.4554  39
   3  -4   9 827.614 33.5612  38
   3  -4   9 866.879 33.8858  24
   3  -4   9 793.700 49.4150   2
   3  -4   9 817.979 33.8363  28
   3  -4   9 713.964 47.0186   1
   3  -4   9 844.378 33.5093  51
   3  -4   9 854.548 33.9461  54
   3  -4   9 797.906 34.2001  36
   3  -4  10 3154.76 104.987  36
   3  -4  10 3362.89 104.904  24
   3  -4  10 3208.39 104.873  54
   3  -4  10 3264.51 104.451  51
   3  -4  10 3179.37 104.966  31
   3  -4  10 3194.34 105.032  32
   3  -4  10 3217.70 105.272  41
   3  -4  10 3166.52 104.789  28
   3  -4  10 3280.15 104.762  38
   3  -4  11 155.240 16.6411  38
   3  -4  11 169.372 16.8560  24
   3  -4  11 173.826 17.6006  31
   3  -4  11 170.795 17.3435  32
   3  -4  11 177.740 17.4105  36
   3  -4  11 186.477 17.7597  37
   3  -4  11 169.245 16.0879  51
   3  -4  11 169.495 17.1760  54
   3  -4  11 149.024 16.1898  28
   3  -4  12 3193.65 104.381  37
   3  -4  12 3140.17 103.775  24
   3  -4  12 3198.08 103.700  28
   3  -4  12 3224.03 103.936  38
   3  -4  12 3162.01 103.627  32
   3  -4  12 3138.90 103.565  31
   3  -4  12 3199.66 104.294  54
   3  -4  13 68.3100 15.1445  41
   3  -4  13 74.2704 14.7277  31
   3  -4  13 60.1631 14.6231  32
   3  -4  13 57.1210 15.1144  38
   3  -4  13 65.5210 15.1150  54
   3  -4  13 83.1846 15.2963  28
   3  -4  13 73.5145 13.8869  24
   3  -4  13 87.4488 15.1925  37
   3  -4  14 1412.63 50.9512  24
   3  -4  14 1425.81 51.8391  37
   3  -4  14 1394.71 52.1995  54
   3  -4  14 1418.85 51.9453  38
   3  -4  14 1399.14 51.8814  41
   3  -4  14 1429.20 50.7706  32
   3  -4  14 1402.15 50.7218  31
   3  -4  15 207.025 17.8773  54
   3  -4  15 213.807 17.9098  38
   3  -4  15 229.721 17.6484  37
   3  -4  15 188.321 17.2130  41
   3  -4  15 215.003 16.3893  32
   3  -4  15 224.679 16.1964  31
   3  -4  16 640.225 28.9532  54
   3  -4  16 697.592 28.3856  37
   3  -4  16 653.237 28.7321  38
   3  -4  16 696.991 28.6198  41
   3  -4  16 663.704 26.7942  32
   3  -4  16 654.786 26.8195  31
   3  -4  17 144.021 12.8808  41
   3  -4  17 128.025 13.2691  54
   3  -4  17 157.448 13.6381  38
   3  -4  17 159.687 13.1460  37
   3  -4  18 930.967 32.4718  37
   3  -4  18 891.796 32.8272  38
   3  -4  18 955.279 32.7677  41
   3  -4  18 908.569 33.1648  54
   3  -4  19 486.589 18.1254  41
   3  -3 -19 516.150 18.8882  34
   3  -3 -19 491.727 19.4591  19
   3  -3 -18 219.535 13.0383  34
  -3   3  18 210.814 11.5885  33
   3  -3 -18 221.148 14.0225  19
  -3   3  18 211.224 10.5299  29
   3  -3 -17 814.747 30.4687  25
  -3   3  17 913.801 34.2765  14
   3  -3 -17 949.044 33.6528  34
   3  -3 -17 927.430 34.8152  19
  -3   3  17 912.059 31.3861  29
   3  -3 -16 144.806 11.7278  25
  -3   3  16 173.913 12.4351  29
  -3   3  16 153.614 15.2079  14
   3  -3 -16 170.769 15.4149  34
   3  -3 -15 25.0879 10.5473  25
  -3   3  15 35.6391 13.7999  14
  -3   3  15 16.1365 10.1216  29
  -3   3  15 34.1380 9.90919  49
   3  -3 -14 4.74261 10.2690  25
   3  -3 -14-2.83992 24.2640  12
  -3   3  14-0.73819 15.0806  14
  -3   3  14-16.5602 10.0456  29
  -3   3  14 5.62669 9.94873  49
   3  -3 -13 23.8986 11.8318  25
  -3   3  13 6.07620 15.4092  14
   3  -3 -13 8.78626 24.1239  12
  -3   3  13 0.53769 10.6836  29
  -3   3  13 11.2035 9.96781  49
  -3   3  12 247.386 21.2057  14
  -3   3  12 242.168 16.2416  29
   3  -3 -12 268.273 16.9910  25
   3  -3 -12 291.734 36.8950  12
  -3   3  12 244.184 16.1028  49
   3  -3 -12 246.386 29.9260   7
   3  -3 -11 532.587 41.0905   7
  -3   3  11 511.867 28.0288  14
   3  -3 -11 541.626 25.4177  25
  -3   3  11 541.018 23.7231  49
   3  -3 -11 571.549 46.8136  12
   3  -3 -10 90.7179 13.5042  25
   3  -3 -10 54.4595 27.6903  12
   3  -3 -10 105.358 25.3259   7
   3  -3  -9-13.5963 11.1609  25
   3  -3  -9 2.24389 19.6520   7
   3  -3  -8 118.463 12.7986  25
   3  -3  -8 87.4137 24.5584   7
   3  -3  -8 64.8910 23.1882   2
   3  -3  -8 121.560 25.6993   1
   3  -3  -7 430.483 22.9556   5
   3  -3  -7 405.970 36.9444   2
   3  -3  -7 421.405 21.3096  25
   3  -3  -7 518.225 37.9108   7
   3  -3  -7 424.779 22.9767   4
   3  -3  -7 419.618 38.3601   1
   3  -3  -6 113.092 26.0983  12
   3  -3  -6 121.853 15.5445   5
   3  -3  -6 100.745 23.0974   7
   3  -3  -6 135.573 14.6597   4
   3  -3  -6 182.048 30.0689   1
   3  -3  -6 104.172 27.6852   2
   3  -3  -5 1637.16 77.0905   1
   3  -3  -5 1723.16 73.3435  12
   3  -3  -5 1700.93 58.3690   5
   3  -3  -5 1651.74 71.0716   7
   3  -3  -5 1634.63 57.4847   4
   3  -3  -5 1514.90 76.2235   2
   3  -3  -4 326.072 20.6435   5
   3  -3  -4 318.935 35.3000   1
   3  -3  -4 322.354 31.7730  12
   3  -3  -4 344.467 20.9985   4
   3  -3  -4 337.281 34.7091   2
   3  -3  -3 112.039 22.9015  12
   3  -3  -3 122.299 29.0359   2
   3  -3  -3 125.471 30.3423   1
   3  -3  -3 120.634 15.8767   4
   3  -3  -3 126.823 15.9177   5
   3  -3  -2 767.585 51.1046   2
   3  -3  -2 853.443 45.3402  12
   3  -3  -2 842.851 44.8267   7
   3  -3  -2 863.874 34.3116   4
   3  -3  -2 797.065 53.5793   9
   3  -3  -2 828.066 51.1112   1
   3  -3  -1 2575.29 102.309   2
   3  -3  -1 2545.73 94.9196  12
   3  -3  -1 2330.49 92.8181   7
   3  -3  -1 2545.56 83.0826   4
   3  -3  -1 2600.89 102.188   1
   3  -3  -1 2615.31 104.431   9
   3  -3   0 259.280 25.5324  12
   3  -3   0 313.175 26.0867   7
   3  -3   0 299.779 27.6362   8
   3  -3   0 295.434 34.3565   1
   3  -3   0 281.322 36.2363   2
   3  -3   0 260.829 32.3195   9
   3  -3   0 275.906 19.4911   4
   3  -3   1 3.99590 14.8246   7
   3  -3   1-6.07915 17.1152   8
   3  -3   1 2.02611 21.8690   9
   3  -3   2 11275.2 347.858   7
   3  -3   2 11227.6 351.567   8
   3  -3   2 11339.6 356.299   9
   3  -3   2 11011.0 338.774   4
   3  -3   3 2172.32 85.7937   9
   3  -3   3 2040.46 69.8837   4
   3  -3   3 1985.11 89.4143   2
   3  -3   3 2160.01 77.5760   7
   3  -3   3 2087.41 81.8137   8
   3  -3   3 1892.01 88.9089   1
   3  -3   3 2113.75 71.0013   5
   3  -3   4 3299.06 117.926   9
   3  -3   4 3108.65 102.538   5
   3  -3   4 3368.34 109.193   7
   3  -3   4 3301.26 115.042   8
   3  -3   4 3113.90 101.655   4
   3  -3   4 2999.78 121.690   2
   3  -3   4 2866.16 121.339   1
   3  -3   5 4531.96 144.170   5
   3  -3   5 4778.04 150.077   7
   3  -3   5 4923.84 158.402   8
   3  -3   5 4351.98 143.718   4
   3  -3   5 4727.69 164.543   2
   3  -3   5 4517.71 163.717   1
   3  -3   6 3996.54 125.349   5
   3  -3   6 3848.37 125.164   4
   3  -3   6 4055.80 139.246   8
   3  -3   6 3862.94 129.078   7
   3  -3   6 3844.70 143.808   1
   3  -3   6 4128.19 145.885   2
   3  -3   7 1964.87 86.1013   1
   3  -3   7 2115.21 82.6645   8
   3  -3   7 1932.04 86.4208   2
   3  -3   7 2093.26 66.6342  32
   3  -3   7 2017.76 66.4833  31
   3  -3   7 1923.76 67.4853   4
   3  -3   7 1919.49 67.6020   5
   3  -3   7 1961.15 65.9243  28
   3  -3   7 2012.58 66.8523  36
   3  -3   8 6.85624 10.6129  28
   3  -3   8-8.01345 10.8482  37
   3  -3   8-0.57162 11.1622  36
   3  -3   8 15.6661 10.3430  32
   3  -3   8 14.7906 19.4578   1
   3  -3   8-2.14689 19.5977   2
   3  -3   8 6.57324 11.8145   4
   3  -3   8 17.5055 17.6767   8
   3  -3   8 8.13088 10.4201  31
   3  -3   8 11.6072 11.0218   5
   3  -3   9 1.96721 17.2268   2
   3  -3   9 13.4849 17.4280   1
   3  -3   9-4.06448 18.0511   8
   3  -3   9-3.95349 10.3903  32
   3  -3   9-0.56611 10.8154  31
   3  -3   9 19.3783 11.9939  37
   3  -3   9-13.9636 12.4573  36
   3  -3   9 3.36236 10.4101  28
   3  -3  10 1659.53 58.8812  31
   3  -3  10 1681.76 59.0276  32
   3  -3  10 1765.02 59.9149  37
   3  -3  10 1791.47 76.0764   8
   3  -3  10 1695.21 58.8992  28
   3  -3  11 2170.84 72.4304  31
   3  -3  11 2125.43 72.3264  32
   3  -3  11 2146.40 89.3343   8
   3  -3  11 2115.97 70.8871  30
   3  -3  11 2142.57 72.5570  28
   3  -3  11 2237.61 73.7643  37
   3  -3  12 704.404 30.4677  41
   3  -3  12 655.676 30.0254  37
   3  -3  12 628.602 28.4782  32
   3  -3  12 645.307 28.7102  31
   3  -3  12 624.859 29.2236  28
   3  -3  12 609.872 26.7791  30
   3  -3  13 279.785 15.8278  55
   3  -3  13 253.281 16.4473  30
   3  -3  13 295.768 18.7235  31
   3  -3  13 278.203 18.4057  32
   3  -3  13 291.012 20.2528  41
   3  -3  13 289.791 20.0509  37
   3  -3  13 285.032 20.6211  24
   3  -3  14 3978.12 130.124  55
   3  -3  14 4272.57 134.406  54
   3  -3  14 4397.58 134.100  41
   3  -3  14 4168.50 131.333  30
   3  -3  14 4244.79 133.271  37
   3  -3  14 4219.26 131.876  31
   3  -3  14 4128.35 131.768  32
   3  -3  14 4108.98 133.902  38
   3  -3  14 4312.99 133.700  24
   3  -3  15 696.960 31.0083  54
   3  -3  15 729.493 30.2299  41
   3  -3  15 613.517 27.0337  30
   3  -3  15 690.874 30.0930  24
   3  -3  15 653.039 27.3591  31
   3  -3  15 644.613 27.2696  32
   3  -3  15 650.359 29.4704  37
   3  -3  15 746.726 30.4171  38
   3  -3  16 79.0958 13.1469  37
   3  -3  16 87.3249 13.6533  41
   3  -3  16 79.1726 14.0008  54
   3  -3  16 70.4986 10.4558  30
   3  -3  17 61.7040 10.8435  37
   3  -3  17 78.0072 11.3178  41
   3  -3  18 200.555 12.4396  41
   3  -3  18 196.349 11.7592  37
   3  -3  19 28.0502 5.60256  41
   3  -3  20 69.7442 5.27513  38
   3  -2 -20 2.47729 7.28653  19
   3  -2 -20 6.56923 5.75612  34
   3  -2 -19 70.4014 11.0692  19
   3  -2 -19 48.6879 8.88927  34
  -3   2  19 50.5573 7.49691  29
  -3   2  18 10.0746 11.4846  14
  -3   2  18-12.0732 8.62583  33
  -3   2  18-1.47645 8.45765  29
   3  -2 -18 5.11225 10.2497  34
   3  -2 -18-6.37781 12.0317  19
  -3   2  17 347.762 20.4237  14
  -3   2  17 265.487 16.3511  29
  -3   2  16 160.823 18.1512  14
  -3   2  16 156.201 13.9201  29
  -3   2  16 124.927 13.5013  49
   3  -2 -15 175.398 29.4836  12
  -3   2  15 135.347 18.6837  14
   3  -2 -15 169.101 12.9564  25
  -3   2  15 160.079 14.3048  29
  -3   2  15 171.192 15.3025  49
  -3   2  14-1.61537 16.6021  14
   3  -2 -14-17.2084 24.5046  12
  -3   2  14-0.60276 11.2573  49
   3  -2 -14-9.04588 9.56274  25
  -3   2  14 3.47667 11.3030  29
  -3   2  13 17.2136 10.3545  29
   3  -2 -13-21.1915 20.3487   7
  -3   2  13 27.1136 16.2961  14
   3  -2 -13 37.2143 24.5844  12
  -3   2  13 8.54248 10.9313  18
  -3   2  13 18.6209 11.3779  49
   3  -2 -13 12.6191 10.3429  25
  -3   2  12 232.908 16.2580  49
  -3   2  12 247.278 16.1636  18
   3  -2 -12 251.456 29.4230   7
   3  -2 -12 251.951 35.4351  12
  -3   2  12 212.444 20.8248  14
   3  -2 -12 245.732 15.9768  25
  -3   2  12 254.133 16.5709  29
  -3   2  11 2675.02 85.0766  18
   3  -2 -11 2525.37 84.5377  25
  -3   2  11 2575.03 84.6219  29
   3  -2 -11 2504.16 108.070  12
  -3   2  11 2660.31 85.1431  49
   3  -2 -11 2750.98 103.888   7
   3  -2 -10 4096.55 144.015  12
  -3   2  10 3830.11 118.935  18
   3  -2 -10 3720.53 118.676  25
  -3   2  10 3735.30 118.830  49
   3  -2 -10 3624.87 136.890   7
   3  -2  -9 1713.50 57.8788  25
   3  -2  -9 1758.49 78.4746  12
   3  -2  -9 1655.68 74.1855   7
  -3   2   9 1740.20 57.8998  18
   3  -2  -8 38.7407 20.6013   1
   3  -2  -8 33.5432 20.0582   2
  -3   2   8 10.0247 9.57354  18
   3  -2  -8 31.6319 21.2797  12
   3  -2  -8 16.4937 19.9757   7
   3  -2  -7 2518.85 82.4346   4
   3  -2  -7 2573.30 97.8351   7
   3  -2  -7 2523.52 99.4554  12
   3  -2  -7 2679.10 99.5983   2
   3  -2  -7 2538.53 98.5197   1
   3  -2  -6 135.416 24.9739  12
   3  -2  -6 195.887 27.5326   2
   3  -2  -6 179.345 27.1371   1
   3  -2  -6 147.315 13.9453   4
   3  -2  -6 190.958 26.0030   7
   3  -2  -5 826.504 31.5728   4
   3  -2  -5 891.718 47.4760   2
   3  -2  -5 734.698 45.1063   1
   3  -2  -5 794.469 44.6422   7
   3  -2  -4 555.338 23.8392   4
   3  -2  -4 469.599 36.7284   2
   3  -2  -4 569.830 38.7962   1
   3  -2  -4 534.879 34.4302   7
   3  -2  -3 5418.68 163.935   4
   3  -2  -3 4975.18 174.714   7
   3  -2  -3 5303.12 180.978   2
   3  -2  -3 5326.86 180.993   1
   3  -2  -2 1644.01 54.6108   4
   3  -2  -2 1530.93 65.8679   8
   3  -2  -2 1432.88 64.9731  12
   3  -2  -2 1797.41 71.7814   1
   3  -2  -2 1657.29 70.5205   2
   3  -2  -1 295.015 17.5734   4
   3  -2  -1 299.025 28.4192   9
   3  -2  -1 270.311 25.4362  12
   3  -2  -1 236.779 24.0199   7
   3  -2  -1 264.360 27.5884   8
   3  -2  -1 288.367 30.9243   1
   3  -2  -1 268.517 30.3272   2
   3  -2   0 99.1002 20.3288   9
   3  -2   0 93.4424 26.1068   2
   3  -2   0 118.290 26.8538   1
   3  -2   0 99.9952 12.7205   4
   3  -2   0 74.7131 19.1616   7
   3  -2   1 232.070 23.0141   9
   3  -2   2 599.827 32.6193   9
  -3   2  -2 610.638 29.5557  11
   3  -2   2 608.038 39.9083   2
   3  -2   2 632.081 40.2362   1
   3  -2   2 631.125 26.1018   4
   3  -2   3 699.527 29.3116   4
   3  -2   3 703.754 43.1227   2
  -3   2  -3 804.812 33.2228  11
   3  -2   3 766.646 36.6869   9
   3  -2   3 775.945 41.2488   8
   3  -2   3 714.577 43.6900   1
   3  -2   4 4897.51 149.607   4
   3  -2   4 4895.57 166.775   2
  -3   2  -4 4750.00 153.303  11
   3  -2   4 4759.40 166.289   1
   3  -2   4 4680.44 162.703   8
   3  -2   5-6.23439 10.7228   4
   3  -2   5 8.41278 19.8627   8
   3  -2   5-1.84420 19.3951   2
   3  -2   5 1.82418 19.7517   1
  -3   2  -6 157.389 15.9679  10
   3  -2   6 213.415 26.0606   8
   3  -2   6 179.173 14.3517   4
   3  -2   6 162.847 25.3803   1
   3  -2   6 140.328 24.9362   2
   3  -2   7 3.90988 19.5795   8
   3  -2   7 6.19788 10.6678   5
   3  -2   7 16.1842 10.2951   4
   3  -2   7 25.6232 18.1956   1
   3  -2   7 3.70410 19.0206   2
   3  -2   8 306.579 28.7242   2
   3  -2   8 313.283 28.7344   1
   3  -2   8 388.984 19.2907  51
   3  -2   8 398.232 34.8204   8
   3  -2   8 394.979 19.7099  37
   3  -2   8 358.618 19.1993  36
   3  -2   8 353.450 18.3423  28
   3  -2   9 348.025 18.2626  28
   3  -2   9 350.451 17.9253  30
   3  -2   9 332.145 17.8384  55
   3  -2   9 337.448 17.6559  31
   3  -2   9 340.797 17.7846  32
   3  -2   9 358.654 33.6760   8
   3  -2   9 346.305 19.2223  37
   3  -2   9 347.496 19.2226  51
   3  -2  10 910.249 36.1182  37
   3  -2  10 935.875 36.8355  24
   3  -2  10 922.482 35.5473  28
   3  -2  10 923.208 35.5548  30
   3  -2  10 952.484 35.1991  55
   3  -2  10 911.315 53.3232   8
   3  -2  10 941.391 34.9674  31
   3  -2  10 950.387 35.0215  32
   3  -2  10 903.940 36.3507  51
   3  -2  11 107.616 13.8083  37
   3  -2  11 79.3778 12.8762  30
   3  -2  11 108.816 12.3122  55
   3  -2  11 66.0641 13.8582  24
   3  -2  11 87.5189 11.7581  32
   3  -2  11 113.425 12.1121  31
   3  -2  11 107.386 13.1953  28
   3  -2  11 142.060 26.3712   8
   3  -2  12 2869.65 95.0377  24
   3  -2  12 3056.09 117.220   8
   3  -2  12 3017.15 94.0067  30
   3  -2  12 2841.18 94.1995  37
   3  -2  12 2944.56 93.3664  55
   3  -2  12 2850.51 92.6141  32
   3  -2  12 2760.73 92.4731  31
   3  -2  13 5258.59 161.751  55
   3  -2  13 5094.60 163.256  24
   3  -2  13 5228.90 162.204  30
   3  -2  13 5163.13 162.398  37
   3  -2  13 5120.76 184.787   8
   3  -2  14 2130.36 73.4534  24
   3  -2  14 2080.05 72.4314  37
   3  -2  14 2206.76 72.0384  55
   3  -2  14 2184.35 73.7435  41
   3  -2  14 2213.72 72.6352  30
   3  -2  15 3640.52 116.963  24
   3  -2  15 3669.04 117.254  41
   3  -2  15 3811.38 116.648  30
   3  -2  15 3588.46 116.161  37
   3  -2  15 3615.53 115.684  55
   3  -2  16 40.8828 11.1024  30
   3  -2  16 20.8070 10.0294  37
   3  -2  16 20.8170 9.90932  55
   3  -2  16 28.8361 11.4796  41
   3  -2  17 62.8053 10.1706  41
   3  -2  17 59.4051 9.55396  37
   3  -2  17 64.1644 10.4827  30
   3  -2  18 35.8080 10.4574  38
   3  -2  18 34.9229 7.51780  41
   3  -2  18 53.0887 10.9287  54
   3  -2  18 36.4339 8.41469  30
   3  -2  19 24.4383 7.86247  54
   3  -2  19 9.37121 7.29572  38
   3  -2  20 174.872 7.77542  38
   3  -2  20 167.931 7.84889  54
   3  -1 -21 43.1987 4.68618  34
   3  -1 -21 82.6982 7.18793  19
  -3   1  20 32.7776 7.40773  29
   3  -1 -20 34.2532 9.63733  19
   3  -1 -20 40.1750 7.56064  34
  -3   1  19 24.5721 11.2988  14
  -3   1  19 10.0895 8.44983  29
   3  -1 -19 10.3823 11.8476  19
  -3   1  19 11.9156 7.07315  35
   3  -1 -19 12.2588 8.92852  34
  -3   1  18 128.699 16.2978  14
  -3   1  18 151.216 13.2536  29
   3  -1 -18 150.704 16.9165  19
  -3   1  18 157.843 12.4473  35
  -3   1  18 156.519 12.0072  33
  -3   1  17 60.2684 11.9010  29
  -3   1  17 68.2445 15.6698  14
  -3   1  17 76.5814 11.8156  33
  -3   1  16 442.460 26.2308  14
  -3   1  16 459.417 22.6574  29
  -3   1  15 113.284 14.7611  49
  -3   1  15 136.346 15.5320  18
   3  -1 -15 79.5169 25.0688  12
  -3   1  15 110.031 18.7497  14
  -3   1  15 118.431 14.1404  29
   3  -1 -14 704.272 47.5249  12
  -3   1  14 680.865 30.5095  49
  -3   1  14 698.763 29.9638  29
  -3   1  14 739.001 31.6446  18
  -3   1  14 710.896 33.3033  14
   3  -1 -13 263.885 33.0218  12
  -3   1  13 283.213 19.6451  18
  -3   1  13 279.881 18.8168  49
  -3   1  13 335.274 18.9498  29
  -3   1  13 307.461 22.7150  14
   3  -1 -12 1086.85 61.0633  12
  -3   1  12 1146.41 43.5181  18
  -3   1  12 1137.61 42.3120  49
   3  -1 -12 1127.28 54.9803   7
  -3   1  12 1137.05 41.7559  29
  -3   1  12 1176.47 45.3445  14
   3  -1 -11 2178.41 93.6085  12
   3  -1 -11 2167.88 86.7936   7
  -3   1  11 2253.68 73.9155  18
  -3   1  11 2241.21 73.1164  49
  -3   1  11 2131.20 71.9643  29
   3  -1 -10-7.00505 17.8567   7
  -3   1  10 0.51138 9.82894  49
   3  -1 -10 13.1043 20.5443  12
  -3   1  10 5.68054 11.4189  18
   3  -1  -9 835.131 43.6043   1
   3  -1  -9 861.727 45.7387   7
   3  -1  -9 798.908 42.9791   2
   3  -1  -9 880.056 49.6051  12
   3  -1  -8 1180.47 54.9865   1
   3  -1  -8 1229.28 56.3665   7
   3  -1  -8 1233.22 55.8066   2
   3  -1  -8 1247.70 59.6327  12
   3  -1  -7 2631.66 85.0848   4
   3  -1  -7 2782.22 100.270   1
   3  -1  -7 2638.20 99.3239   7
   3  -1  -7 2804.79 100.698   2
   3  -1  -7 2658.59 101.789  12
   3  -1  -6 34.6422 9.49774   4
   3  -1  -6 22.3849 18.1261   1
   3  -1  -6 2.91568 18.1128   7
   3  -1  -6 19.3699 17.3833   2
   3  -1  -6 22.5428 19.0230  12
   3  -1  -5 23.2376 9.69184   4
   3  -1  -5 52.0816 20.1690   1
   3  -1  -5 45.8250 19.8683   7
   3  -1  -5 41.3892 19.6898   2
   3  -1  -5 27.2462 19.7777  12
   3  -1  -4 1450.54 49.0582   4
   3  -1  -4 1531.22 64.4272   1
   3  -1  -4 1427.11 60.0784   7
   3  -1  -4 1486.93 63.7355   2
   3  -1  -4 1383.15 60.8363  12
   3  -1  -3 6106.17 187.346   4
   3  -1  -3 6232.02 202.523   1
   3  -1  -3 6017.80 198.414   8
   3  -1  -3 6417.13 203.370   2
   3  -1  -3 6010.33 199.787  12
   3  -1  -2 8324.23 250.999   4
   3  -1  -2 8345.99 266.131   1
   3  -1  -2 8253.39 262.213   8
   3  -1  -2 8272.59 266.196   2
   3  -1  -2 8055.83 262.686  12
   3  -1  -1 3510.66 106.916   4
   3  -1  -1 3388.08 122.294   1
   3  -1  -1 3371.43 118.293   8
   3  -1  -1 3291.45 112.018   9
   3  -1  -1 3323.71 122.173   2
   3  -1   0 82.6354 11.4116   9
   3  -1   0 68.4410 20.5524   8
   3  -1   1 4503.02 139.377   4
   3  -1   1 4381.90 151.419   8
  -3   1  -1 4623.72 147.730  11
   3  -1   2 27.1600 10.0212   4
   3  -1   2 23.3484 20.8976   1
   3  -1   2 35.6444 19.4558   8
   3  -1   2 36.1121 21.8413   2
  -3   1  -2 34.5144 14.8457  11
   3  -1   3 15154.8 448.340   4
   3  -1   3 15373.3 463.928   1
  -3   1  -3 15098.8 456.739  11
   3  -1   3 15372.8 464.091   2
   3  -1   4 1339.93 60.7035   1
   3  -1   4 1379.92 47.0789   4
  -3   1  -4 1377.48 54.3381  11
   3  -1   4 1398.01 61.7208   2
   3  -1   5 1878.66 76.1733   2
   3  -1   5 1869.77 61.3170   4
   3  -1   5 1872.11 75.6034   1
  -3   1  -5 1868.49 70.6342  10
  -3   1  -5 1820.44 69.2881  11
   3  -1   6 12878.1 410.335   8
   3  -1   6 12776.5 405.756   1
   3  -1   6 13044.7 406.430   2
   3  -1   6 13131.9 392.025  16
  -3   1  -6 13129.8 401.954  10
   3  -1   6 12851.3 390.975   4
  -3   1  -7 16.1521 14.5788  10
   3  -1   7 29.0379 20.4659   8
   3  -1   7 30.4575 16.1158   2
   3  -1   7 1.58584 14.8594   1
   3  -1   7 3.72146 10.8094  16
   3  -1   8 158.970 13.9071  51
   3  -1   8 151.134 12.6811  37
   3  -1   8 154.104 15.3419  16
   3  -1   8 136.716 18.4919   2
   3  -1   8 139.368 19.2563   1
   3  -1   8 137.404 26.6683   8
  -3   1  -8 116.729 18.4074  10
   3  -1   8 152.069 13.5972  55
   3  -1   9 126.123 12.3708  37
   3  -1   9 130.959 13.7320  30
   3  -1   9 126.650 13.2225  55
   3  -1   9 147.099 15.0829  16
   3  -1   9 129.119 27.6932   8
   3  -1   9 107.940 13.4753  51
  -3   1 -10 160.876 21.5064  13
   3  -1  10 147.137 13.8832  37
   3  -1  10 174.080 14.9387  55
  -3   1 -10 151.391 14.2631  20
   3  -1  10 145.387 15.0675  24
   3  -1  10 168.346 16.9595  16
   3  -1  10 192.566 15.0900  30
   3  -1  11 416.056 22.0784  24
   3  -1  11 365.336 21.4419  30
   3  -1  11 401.796 23.1904  16
   3  -1  11 395.236 20.6717  37
   3  -1  11 388.897 38.0977   8
   3  -1  11 389.895 21.5369  55
  -3   1 -11 415.624 21.4361  20
   3  -1  12 27.4236 12.7270  24
   3  -1  12 19.8423 14.6619  16
  -3   1 -12 26.0440 11.9417  20
   3  -1  12 28.4043 22.3616   8
   3  -1  12 12.7451 11.2345  37
   3  -1  12 13.8275 11.8382  55
   3  -1  12 15.0717 12.1863  30
   3  -1  13 219.506 19.0957  16
  -3   1 -13 227.163 15.8579  20
   3  -1  13 214.041 31.2576   8
   3  -1  13 200.144 15.3590  37
   3  -1  13 226.177 17.0641  30
   3  -1  13 192.554 16.5123  24
   3  -1  13 218.383 16.7451  55
   3  -1  14 1921.94 64.5175  55
   3  -1  14 1840.73 64.2441  24
  -3   1 -14 1874.52 63.5096  20
   3  -1  14 1869.50 86.9849   8
   3  -1  14 1872.05 63.0222  37
   3  -1  14 1937.83 65.2884  30
   3  -1  14 1917.42 66.4007  16
   3  -1  15-12.6864 11.3484  41
   3  -1  15-12.2267 12.1301  55
   3  -1  15-1.16950 11.3957  30
   3  -1  15 3.83187 9.40051  37
   3  -1  16 12.1756 10.4727  55
   3  -1  16 2.57589 10.9804  30
   3  -1  16 0.45179 9.31988  41
   3  -1  17 0.40044 9.24261  55
   3  -1  17 22.1950 9.95296  30
   3  -1  17 5.90234 7.86262  41
   3  -1  18 15.9830 9.38358  38
   3  -1  18 32.3007 8.24374  30
   3  -1  18 19.7979 9.45465  54
   3  -1  19 49.0190 7.50417  38
   3  -1  19 37.1606 7.45111  54
   3  -1  19 47.9346 6.05336  30
  -3   0  21 58.9370 5.86865  35
   3   0 -21 74.9649 7.88168  19
  -3   0  21 69.6837 6.70033  29
  -3   0  20 8.14652 7.58620  35
   3   0 -20 8.06678 6.36653  34
   3   0 -20-7.30235 9.32873  19
  -3   0  20-10.5505 8.57042  29
   3   0 -19 11.2583 11.9377  19
  -3   0  19 12.3430 12.0710  14
  -3   0  19 0.88404 10.0352  29
  -3   0  19-0.35701 7.88774  22
  -3   0  19 0.42279 8.95950  35
   3   0 -19 5.40992 8.55478  34
  -3   0  19-4.97929 8.15515  23
   3   0 -18 4.96135 13.6706  19
  -3   0  18 13.0515 13.7069  14
  -3   0  18 1.58184 10.6280  29
  -3   0  18-1.82619 9.31027  22
  -3   0  18-1.81810 9.44809  23
  -3   0  18-7.78680 8.69238  33
  -3   0  18 7.23095 10.7545  35
  -3   0  17 4.73237 11.9675  29
  -3   0  17 16.6676 14.2982  14
  -3   0  17-0.95634 10.1670  33
  -3   0  16 214.209 16.6393  29
  -3   0  16 184.656 18.3877  18
  -3   0  16 190.440 19.2101  14
  -3   0  16 207.349 15.4258  33
  -3   0  15 191.897 16.1310  29
  -3   0  15 157.724 14.9205  33
  -3   0  15 157.129 18.4292  18
   3   0 -15 113.840 24.2356  12
  -3   0  15 164.511 19.9572  14
  -3   0  14 3345.29 106.290  29
  -3   0  14 3142.23 108.289  14
  -3   0  14 3274.02 105.493  33
   3   0 -14 3289.62 126.032  12
  -3   0  14 3338.29 107.884  18
  -3   0  13 1533.26 57.0801  14
  -3   0  13 1578.09 54.7705  29
   3   0 -13 1577.04 73.2920  12
  -3   0  13 1546.46 57.0140  18
  -3   0  12 833.891 35.6999  14
  -3   0  12 860.742 35.8549  18
   3   0 -12 826.574 49.3703  12
  -3   0  12 851.434 33.5971  29
  -3   0  11 6928.04 220.307  18
   3   0 -11 7193.25 238.282  12
  -3   0  11 7310.57 218.632  29
   3   0 -11 6950.41 230.849   7
   3   0 -10 53.8575 17.5288   7
   3   0 -10 36.7573 20.2521  12
  -3   0  10 41.4670 14.0338   3
   3   0  -9 92.1196 22.2282  12
   3   0  -9 97.8457 18.6856   1
   3   0  -9 68.3683 18.3721   2
  -3   0   9 73.6578 16.4833   3
   3   0  -9 77.2636 18.4613   7
   3   0  -8 665.647 37.4221   7
   3   0  -8 680.952 40.1721  12
   3   0  -8 643.152 25.4275   4
   3   0  -8 627.880 38.3254   2
   3   0  -8 691.493 39.2837   1
   3   0  -7 5901.25 194.046   7
   3   0  -7 5834.33 196.523  12
   3   0  -7 5902.38 181.555   4
   3   0  -7 5936.90 197.400   2
   3   0  -7 6201.82 197.947   1
   3   0  -6 8216.56 267.036  12
   3   0  -6 8255.54 265.370   7
   3   0  -6 8413.45 253.455   4
   3   0  -5 1812.68 73.3561  12
   3   0  -5 1884.73 61.0376   4
   3   0  -4 8672.70 272.316  12
   3   0  -4 8106.61 268.391   8
   3   0  -4 8666.68 259.199   4
   3   0  -3 23643.6 737.153   8
   3   0  -3 24529.4 727.401   4
   3   0  -2 346.125 26.4217   8
   3   0  -2 385.030 18.3923   4
   3   0  -1 550.628 32.7950   8
  -3   0   0 28.2160 16.6075  11
   3   0   0 29.8830 18.2413   8
   3   0   0 53.0324 10.3355   4
  -3   0  -1 80.2471 17.9574  11
   3   0   1 54.1101 21.0399   8
   3   0   1 67.3438 10.4825   4
  -3   0  -2 1370.86 56.6289  11
   3   0   2 1344.11 59.5906   8
   3   0   2 1366.30 46.1665   4
  -3   0  -3 1425.84 56.9338  11
   3   0   3 1345.15 45.7413   4
   3   0   3 1260.40 59.4588   8
   3   0   4 101.633 10.5609   4
  -3   0  -4 88.6348 19.1746  11
  -3   0  -4 104.785 19.1904  10
   3   0   4 115.919 22.2240   1
   3   0   4 77.7498 20.9729   2
   3   0   4 85.2052 23.7403   8
   3   0   5 404.477 35.1825   8
  -3   0  -5 426.513 30.2137  10
   3   0   5 423.539 18.7431   4
  -3   0  -5 422.453 30.3798  11
   3   0   5 446.647 31.9257   2
   3   0   5 382.159 30.4989   1
   3   0   6 377.632 34.3849   8
   3   0   6 415.137 18.7402   4
   3   0   6 425.438 30.6080   1
   3   0   6 450.226 31.2103   2
  -3   0  -6 419.580 30.3967  10
   3   0   6 449.056 20.8831  16
   3   0   7 19.6543 14.4079   1
   3   0   7 5.98929 10.9876  16
   3   0   7 27.5308 14.2766   2
  -3   0  -7 30.9011 17.6976  10
   3   0   8 78.3243 11.2683  51
   3   0   8 83.7646 13.1363  55
  -3   0  -8 62.4236 19.5737  10
   3   0   8 77.5605 13.4476  16
   3   0   9 159.033 15.6161  16
  -3   0  -9 123.219 23.8480  13
   3   0   9 133.745 28.0328   8
   3   0   9 136.495 14.6729  55
  -3   0  -9 140.765 15.7930  20
  -3   0  -9 142.779 22.9987  10
   3   0   9 107.952 12.8155  24
   3   0  10 20.3463 12.9480  16
   3   0  10 14.2142 12.9691  55
  -3   0 -10 12.9818 19.3193  13
   3   0  10 14.3113 24.8315   8
  -3   0 -10 34.7061 13.6581  20
  -3   0 -10 14.1238 16.6317  10
   3   0  10 30.7994 11.2250  24
  -3   0 -11 493.792 37.3319  13
  -3   0 -11 496.347 25.9212  20
   3   0  11 517.523 44.6948   8
   3   0  11 512.151 26.0824  16
   3   0  11 502.256 23.6068  24
   3   0  11 540.403 25.7992  55
   3   0  11 456.224 25.5541  30
   3   0  12 825.843 55.4213   8
  -3   0 -12 731.585 32.2750  20
   3   0  12 735.399 32.9686  16
   3   0  12 764.339 32.8905  30
   3   0  12 712.438 30.4011  24
   3   0  12 721.282 32.4346  55
   3   0  12 727.766 30.2847  49
  -3   0 -12 759.202 30.2578  46
   3   0  13 509.871 44.8152   8
   3   0  13 561.685 27.6060  30
   3   0  13 604.396 27.4389  55
   3   0  13 552.114 24.6117  24
  -3   0 -13 569.678 24.3991  46
  -3   0 -13 566.935 26.5396  20
   3   0  13 522.168 24.2463  49
   3   0  13 571.685 27.6182  16
   3   0  14 1023.91 38.8751  49
   3   0  14 1091.24 41.9424  30
   3   0  14 1058.63 41.4091  16
  -3   0 -14 1143.64 41.1667  20
  -3   0 -14 1102.99 38.5809  46
   3   0  14 1078.28 41.2479  55
   3   0  15 208.330 13.3318  49
   3   0  15 230.719 14.4233  41
  -3   0 -15 208.088 15.2166  20
   3   0  15 230.332 17.2083  30
   3   0  15 235.255 16.4869  55
   3   0  16 104.786 9.49321  41
   3   0  16 132.251 13.4847  30
   3   0  16 97.6514 12.7879  55
  -3   0 -16 95.2413 10.5920  20
   3   0  17 30.7764 9.81278  55
   3   0  18 377.818 15.4651  55
   3   0  18 353.747 16.3605  38
   3   0  19-1.76571 4.40480  54
   3   0  19 0.60935 3.81600  30
   3   0  19 1.34754 4.32713  38
  -3  -1  22 377.320 14.1111  40
  -3  -1  21 15.4032 6.69927  29
  -3  -1  21 22.7190 7.03595  35
   3   1 -21 15.5299 4.87324  19
  -3  -1  20 8.60667 6.95971  22
  -3  -1  20-4.97655 6.97119  23
  -3  -1  20 7.18686 8.80052  29
  -3  -1  20 7.58553 8.48103  35
   3   1 -20 4.57738 7.74582  19
   3   1 -19 66.3586 11.4240  19
  -3  -1  19 48.6409 9.67054  22
  -3  -1  19 61.5878 12.8773  14
  -3  -1  19 58.9317 9.79067  23
  -3  -1  19 47.7440 11.0064  35
  -3  -1  19 47.6828 11.3893  29
   3   1 -18 91.2187 13.8623  19
  -3  -1  18 90.7678 12.0031  22
  -3  -1  18 79.6002 14.5919  14
  -3  -1  18 98.7764 11.9983  23
  -3  -1  18 72.3270 12.7552  35
  -3  -1  18 99.4882 13.5869  29
  -3  -1  17 16.7701 14.4761  18
   3   1 -17 23.8095 13.1894  19
  -3  -1  17 11.6516 11.5627  22
  -3  -1  17 21.5161 14.4378  14
  -3  -1  17 18.7171 11.2562  23
  -3  -1  17 9.50640 9.58092  33
  -3  -1  17 13.3901 12.9308  35
  -3  -1  17 20.4509 13.1733  29
  -3  -1  16 1058.31 43.3338  14
  -3  -1  16 1074.70 43.8172  18
   3   1 -16 1041.29 42.2583  19
  -3  -1  16 1103.53 40.7727  23
  -3  -1  16 1123.22 41.0166  22
  -3  -1  16 1074.96 39.6859  33
  -3  -1  16 1132.71 42.1551  35
  -3  -1  16 1055.57 42.0098  29
  -3  -1  15 25.6410 16.0778  18
   3   1 -15 7.92217 13.9252  19
  -3  -1  15 0.55445 10.8884  33
  -3  -1  15-2.46187 11.1240  22
  -3  -1  15-1.82709 11.2655  23
  -3  -1  15 4.00233 12.6667  29
  -3  -1  15 9.07426 12.7575  35
  -3  -1  15-3.01832 14.3287  14
  -3  -1  14 14652.2 443.900  14
  -3  -1  14 14436.2 444.550  18
   3   1 -14 14378.1 443.328  19
  -3  -1  14 14714.1 442.773  29
  -3  -1  14 14778.5 441.514  33
  -3  -1  13 3913.15 126.356  18
   3   1 -13 3823.68 125.140  19
  -3  -1  13 3921.77 125.339  14
  -3  -1  13 4048.67 124.584  29
  -3  -1  13 3790.61 123.215  33
   3   1 -12 58.3520 19.9341  12
  -3  -1  12 18.4080 14.0433  14
  -3  -1  12 13.8816 10.4805  33
   3   1 -12-4.67091 13.4352  19
  -3  -1  12 13.9549 15.7501  18
  -3  -1  12 29.0868 12.3709  29
  -3  -1  11 2418.72 91.7241   3
   3   1 -11 2603.58 98.8941  12
   3   1 -11 2580.09 85.4364  19
  -3  -1  11 2664.29 84.6830  29
  -3  -1  11 2687.17 85.3306  35
  -3  -1  11 2513.61 84.0904  33
   3   1 -10 834.151 44.1591  12
   3   1 -10 824.769 43.5887   2
  -3  -1  10 678.024 38.8343   3
   3   1 -10 759.734 32.3162  19
   3   1 -10 859.566 43.8097   1
   3   1 -10 807.528 40.0731   7
  -3  -1  10 824.128 31.8002  35
  -3  -1  10 816.353 31.3640  33
  -3  -1   9 273.429 24.9938   3
   3   1  -9 229.703 24.3349  12
   3   1  -9 244.168 14.6616   4
   3   1  -9 272.694 23.6397   7
  -3  -1   8 754.397 39.7142   3
   3   1  -8 644.251 36.8929   7
   3   1  -8 725.272 39.1231  12
  -3  -1   7 84.9279 20.0424   3
   3   1  -7 65.6205 18.2205  12
  -3  -1   6 1.44969 18.5477   3
   3   1  -5 15852.9 484.097   8
   3   1  -4 539.728 29.3565   8
   3   1  -3 155.075 18.7797   8
  -3  -1   3 132.976 22.3847  11
   3   1  -2 542.110 31.7836   8
  -3  -1   2 578.243 24.5485  17
  -3  -1   2 566.236 35.0573  11
  -3  -1   1 161.354 14.6276  17
  -3  -1   1 155.010 22.9092  11
   3   1   0 9.58062 16.1605   8
  -3  -1   0 6.25250 11.9102  17
  -3  -1   0 23.8724 17.0988  11
   3   1   1 20.7773 19.5248   8
  -3  -1  -1 44.2688 12.2895  17
  -3  -1  -1 33.4332 18.7965  11
  -3  -1  -2 32.6150 17.4056   3
   3   1   2 16.1497 19.1781   8
  -3  -1  -2 28.2878 12.7778  17
  -3  -1  -2 9.12428 18.7550  11
  -3  -1  -3 2730.86 99.7430   3
   3   1   3 2617.08 102.943   8
  -3  -1  -3 2694.25 101.799  10
  -3  -1  -3 2886.47 102.467  11
  -3  -1  -4 2927.14 107.713  10
  -3  -1  -4 2928.74 104.268   3
   3   1   4 2714.30 110.054   8
   3   1   4 2938.51 92.0232   4
  -3  -1  -4 2809.84 107.950  11
   3   1   5 260.992 31.1256   8
   3   1   5 289.902 15.3111   4
  -3  -1  -5 280.992 24.8563   3
  -3  -1  -5 247.899 27.8877  10
   3   1   6 16.2918 22.4381   8
  -3  -1  -6 9.90693 18.5658  10
   3   1   6 14.3485 8.16318   4
  -3  -1  -6 24.0921 15.6814   3
  -3  -1  -7 828.142 49.4881  10
   3   1   7 737.259 42.2006   2
   3   1   7 867.616 54.3445   8
   3   1   7 855.494 32.6161  16
   3   1   7 741.587 41.9531   1
   3   1   8 370.701 20.3703  16
  -3  -1  -8 398.737 34.4309  10
  -3  -1  -8 345.639 21.2845  20
  -3  -1  -8 312.271 34.2168  13
   3   1   8 366.401 36.9754   8
  -3  -1  -9 50.0626 14.0167  20
   3   1   9 64.8649 26.9646   8
   3   1   9 72.7715 12.6360  16
  -3  -1  -9 36.5428 20.5644  13
  -3  -1  -9 35.6747 22.8024  10
  -3  -1 -10 421.609 23.8693  20
  -3  -1 -10 409.604 36.5087  10
  -3  -1 -10 374.986 35.6874  13
   3   1  10 430.347 22.9019  16
  -3  -1 -11 136.994 15.2049  46
   3   1  11 135.875 15.2295  16
  -3  -1 -11 131.332 16.4700  20
  -3  -1 -11 180.698 26.7295  13
  -3  -1 -12 367.909 34.9875  13
  -3  -1 -12 339.216 21.7355  20
   3   1  12 320.655 37.7155   8
   3   1  12 311.838 19.7525  16
  -3  -1 -12 330.329 19.5703  46
   3   1  13 159.137 14.9878  49
  -3  -1 -13 177.732 14.5680  46
  -3  -1 -13 188.510 17.2252  20
   3   1  14 254.604 16.0762  49
  -3  -1 -14 273.476 15.5863  46
  -3  -1 -14 264.117 18.1152  20
   3   1  15 4.87327 8.49404  49
  -3  -1 -15 4.40603 10.9638  20
  -3  -1 -15 9.04207 7.97683  46
  -3  -1 -16 83.8729 10.0327  20
   3   1  16 80.6401 11.4049  30
  -3  -1 -17 2.96016 5.61076  20
   3   1  17 7.03838 7.73392  30
   3   1  18 22.1080 5.28926  38
   3   1  18 25.9728 5.48989  54
   3   1  18 13.3265 5.02936  30
  -3  -2  22 6.52386 4.61401  40
  -3  -2  21 593.900 22.1153  35
  -3  -2  20 272.445 13.0716  23
  -3  -2  20 287.453 13.2139  22
  -3  -2  20 278.886 15.0963  29
  -3  -2  20 243.867 14.7630  35
  -3  -2  20 260.819 15.5685  40
  -3  -2  19 124.413 11.2073  23
  -3  -2  19 134.770 11.3526  22
  -3  -2  19 146.367 13.8119  35
  -3  -2  19 124.976 13.1165  29
  -3  -2  18 103.692 13.0052  14
  -3  -2  18 96.5827 13.9464  29
  -3  -2  18 106.882 12.1344  23
   3   2 -18 118.879 11.3543  19
  -3  -2  18 101.220 15.0791  18
  -3  -2  18 116.108 14.0670  35
  -3  -2  18 101.826 11.9500  22
  -3  -2  17 270.578 19.1958  29
  -3  -2  17 275.937 17.2554  23
  -3  -2  17 301.052 17.8515  22
  -3  -2  17 286.651 20.8934  18
   3   2 -17 278.326 17.2849  19
  -3  -2  17 300.957 15.8001  33
  -3  -2  17 280.683 19.0418  35
  -3  -2  17 253.198 18.3158  14
  -3  -2  16 695.032 31.4114  29
  -3  -2  16 751.472 30.6626  22
  -3  -2  16 759.594 30.5759  23
  -3  -2  16 723.934 33.3818  18
   3   2 -16 714.797 30.1933  19
  -3  -2  16 686.984 28.3534  33
  -3  -2  16 730.334 32.5719  35
  -3  -2  16 701.396 30.9937  14
  -3  -2  15 33.8402 13.8918  14
  -3  -2  15 10.2979 13.0817  29
  -3  -2  15 16.1594 12.1527  23
  -3  -2  15 14.5975 16.4395  18
   3   2 -15 9.23646 12.4625  19
  -3  -2  15 8.41143 10.5650  33
  -3  -2  15 13.1476 13.8182  35
  -3  -2  15 5.02931 11.8701  22
  -3  -2  14 9057.74 293.696  18
   3   2 -14 9366.37 291.233  19
  -3  -2  14 9565.64 291.809  14
  -3  -2  14 9679.03 291.483  23
  -3  -2  14 9741.79 291.616  22
  -3  -2  14 9414.14 292.212  29
  -3  -2  14 9651.74 290.485  33
  -3  -2  14 9636.25 293.040  35
   3   2 -13 3654.25 118.413  19
  -3  -2  13 3738.77 118.708  14
  -3  -2  13 3751.73 118.436  23
  -3  -2  13 3595.89 118.292  22
  -3  -2  13 3730.05 119.385  29
  -3  -2  13 3721.45 117.726  33
  -3  -2  13 3779.17 120.060  35
   3   2 -12 5628.76 178.714  19
  -3  -2  12 5772.30 178.559  23
  -3  -2  12 5844.20 178.755  22
  -3  -2  12 5941.90 179.806  29
  -3  -2  12 5738.55 178.706  14
  -3  -2  12 5658.01 178.211  33
  -3  -2  12 5701.97 180.086  35
  -3  -2  11 6586.32 201.742  33
  -3  -2  11 6599.77 203.436  35
  -3  -2  11 6497.50 213.729   3
  -3  -2  11 6373.82 200.128  47
   3   2 -11 6546.61 202.035  19
  -3  -2  11 6699.04 201.795  14
  -3  -2  11 6541.24 202.568  29
  -3  -2  10 354.679 17.5927  47
  -3  -2  10 383.460 19.4394  33
  -3  -2  10 375.017 20.5169  35
  -3  -2  10 341.639 28.0318   3
  -3  -2  10 340.392 19.5486  29
   3   2 -10 314.198 18.6005  19
   3   2  -9 820.651 40.2193   7
  -3  -2   9 826.919 32.0111  29
  -3  -2   9 791.667 44.2997   3
  -3  -2   9 831.762 33.1366  35
  -3  -2   9 820.410 31.9293  33
  -3  -2   8 27.3052 18.5905   3
  -3  -2   8 54.9237 11.2191  33
  -3  -2   7 5.15685 18.4954   3
  -3  -2   6 76.8783 20.6976  11
  -3  -2   6 61.2201 21.3111   3
  -3  -2   5 5932.95 194.850  11
  -3  -2   5 5764.24 195.835   3
  -3  -2   4 4630.61 159.862  11
   3   2  -4 4719.15 151.862   8
   3   2  -3 1626.07 62.3171   8
  -3  -2   3 1634.47 57.3994  17
  -3  -2   3 1675.28 70.1004   3
   3   2  -2 93.6661 16.5652   8
  -3  -2   2 98.6689 14.1652  17
  -3  -2   2 94.9058 22.1032   3
   3   2  -1 247.851 23.0713   8
  -3  -2   1 259.991 27.2613   3
  -3  -2   1 227.493 18.4832  17
  -3  -2   0 398.070 31.2911  11
   3   2   0 358.688 28.3886   8
  -3  -2   0 341.007 29.7321   3
  -3  -2   0 380.354 21.6470  17
  -3  -2  -1 1139.48 54.4852  10
  -3  -2  -1 1088.39 54.2227  11
   3   2   1 1124.06 53.1649   8
  -3  -2  -1 1140.21 55.1096   3
  -3  -2  -1 1085.62 41.6508  15
  -3  -2  -1 1150.22 43.5165  17
  -3  -2  -2 359.450 32.5623  10
  -3  -2  -2 366.207 32.4524  11
   3   2   2 372.764 31.0491   8
  -3  -2  -2 341.278 29.9842   3
  -3  -2  -2 340.201 20.9745  15
  -3  -2  -2 362.431 22.7276  17
  -3  -2  -3 18.1493 20.6395  11
  -3  -2  -3 1.96380 19.6705  10
   3   2   3 14.0259 19.2416   8
  -3  -2  -3 11.6365 17.4882   3
  -3  -2  -3 26.7174 12.8646  15
  -3  -2  -3 8.06252 14.4963  17
  -3  -2  -4 61.8692 14.1975  15
  -3  -2  -4 25.3137 22.0929  10
   3   2   4 13.2310 21.8125   8
  -3  -2  -4 68.2980 19.1091   3
  -3  -2  -4 60.8421 11.3686  47
  -3  -2  -5 352.148 21.9042  15
  -3  -2  -5 362.047 33.8111  10
   3   2   5 389.541 37.5944   8
  -3  -2  -5 312.235 27.4926   3
  -3  -2  -5 374.899 18.5579  47
  -3  -2  -6 104.225 16.3723  15
   3   2   6 117.337 10.5220   4
  -3  -2  -6 127.405 12.2300  47
  -3  -2  -6 122.738 25.3998  10
   3   2   7 14.2518 24.3532   8
  -3  -2  -7 2.18012 13.0749  20
  -3  -2  -7 2.54269 21.9429  13
  -3  -2  -7-2.54498 22.3933  10
   3   2   8 460.091 43.5175   8
   3   2   8 513.573 25.9541  55
  -3  -2  -8 552.807 43.2822  10
  -3  -2  -8 466.547 26.4550  20
  -3  -2  -8 455.175 39.4233  13
  -3  -2  -9 59.6580 27.1220  13
  -3  -2  -9 107.383 15.6081  46
  -3  -2  -9 128.130 17.5497  20
  -3  -2  -9 57.5357 24.7457  10
   3   2   9 104.114 16.2627  55
   3   2   9 104.368 29.4037   8
  -3  -2 -10-0.64649 12.7198  46
  -3  -2 -10 10.6223 14.6990  20
   3   2  10-16.1691 24.9917   8
  -3  -2 -10 2.76262 21.8710  13
   3   2  10 4.90081 14.6891  55
  -3  -2 -11 1710.91 58.6506  46
   3   2  11 1666.86 59.8871  55
  -3  -2 -11 1672.59 60.0298  20
   3   2  11 1659.89 84.9284   8
  -3  -2 -11 1619.97 80.8079  13
   3   2  11 1641.53 60.1288  30
   3   2  12 126.278 15.8099  55
  -3  -2 -12 104.757 14.0794  46
  -3  -2 -12 98.7692 15.8859  20
   3   2  12 91.9117 15.6855  30
   3   2  13 316.465 19.1990  49
   3   2  13 337.266 20.6419  55
  -3  -2 -13 380.353 19.0259  46
  -3  -2 -13 338.985 21.0969  20
   3   2  13 375.397 20.6888  30
   3   2  14 73.6223 10.8608  49
   3   2  14 67.3494 12.1621  55
  -3  -2 -14 77.7211 10.2922  46
  -3  -2 -14 62.5943 12.6621  20
   3   2  14 61.2481 11.4957  30
   3   2  15 163.463 12.3683  30
   3   2  15 158.560 11.2726  49
  -3  -2 -15 139.003 14.9588  17
   3   2  15 162.438 12.7613  55
  -3  -2 -15 148.292 12.4349  20
   3   2  16 1181.83 37.7717  55
  -3  -2 -16 1119.31 37.6872  20
   3   2  16 1095.95 36.5025  49
   3   2  16 1106.52 37.7071  30
   3   2  17 44.6728 5.29868  30
   3   2  17 59.6355 5.53773  55
[truncated: 249,759 more chars]
