# Supplementary material for: Synthesis and crystal structure of 2-(2,4-dioxo-6-methyl­pyran-3-yl­idene)-4-(4-hy­droxy­phen­yl)-2,3,4,5-tetra­hydro-1H-1,5-benzodiazepine
Source: Acta Crystallogr E Crystallogr Commun. 2025 Apr 8;81(Pt 5):381–4. doi: 10.1107/S2056989025003032 (PMC12054760; doi:10.1107/S2056989025003032)
Supplement: Supplementary file 4 [file e-81-00381-Isup5.hkl]

data_I                                                                          
_shelx_title ' nks3008_a.res in P-1'                                            
_shelx_refln_list_code          4                                               
_shelx_F_calc_maximum      166.24                                               
_exptl_crystal_F_000       380.00                                               
_reflns_d_resolution_high  0.7842                                               
                                                                                
loop_                                                                           
 _space_group_symop_operation_xyz                                               
 'x, y, z'                                                                      
 '-x, -y, -z'                                                                   
                                                                                
_cell_length_a     6.3757                                                       
_cell_length_b     7.7506                                                       
_cell_length_c    17.9997                                                       
_cell_angle_alpha 100.967                                                       
_cell_angle_beta   97.373                                                       
_cell_angle_gamma 100.127                                                       
                                                                                
_shelx_F_squared_multiplier     1.000                                           
                                                                                
loop_                                                                           
 _refln_index_h                                                                 
 _refln_index_k                                                                 
 _refln_index_l                                                                 
 _refln_F_squared_calc                                                          
 _refln_F_squared_meas                                                          
 _refln_F_squared_sigma                                                         
 _refln_observed_status                                                         
   1   0   0        489.71        433.46        13.54 o                         
   2   0   0        475.14        464.55        15.17 o                         
   3   0   0          2.28          5.54         1.15 o                         
   4   0   0        273.70        264.55         5.79 o                         
   5   0   0        568.69        573.00         6.93 o                         
   6   0   0          5.32          4.56         0.77 o                         
   7   0   0          4.26          3.67         1.17 o                         
  -8   1   0         13.65          7.21         0.61 o                         
  -7   1   0          5.95          5.64         0.96 o                         
  -6   1   0        675.84        720.77         8.23 o                         
  -5   1   0        271.79        269.46         3.97 o                         
  -4   1   0         74.19         76.44        10.71 o                         
  -3   1   0         10.81         10.24         1.28 o                         
  -2   1   0       1185.52       1032.22        16.06 o                         
  -1   1   0      10509.51      11071.80       233.34 o                         
   0   1   0        231.35        205.10         3.34 o                         
   1   1   0        371.08        346.11        15.65 o                         
   2   1   0        750.41        765.00        17.11 o                         
   3   1   0          4.80          1.58         1.07 o                         
   4   1   0        112.66        107.13         1.69 o                         
   5   1   0       1177.64       1229.27        13.19 o                         
   6   1   0         25.39         24.78         1.12 o                         
   7   1   0         14.39         15.76         0.82 o                         
  -7   2   0          0.78          0.70         0.51 o                         
  -6   2   0          0.00         -0.08         0.78 o                         
  -5   2   0        130.65        138.31         3.04 o                         
  -4   2   0          4.70          6.32         1.87 o                         
  -3   2   0         11.81         12.53         1.08 o                         
  -2   2   0         45.31         32.85         2.06 o                         
  -1   2   0         48.80         45.36         2.03 o                         
   0   2   0       1041.29       1028.74        12.99 o                         
   1   2   0        118.33        109.91         2.42 o                         
   2   2   0         45.06         31.57         1.37 o                         
   3   2   0         50.43         47.72         1.73 o                         
   4   2   0        968.64        947.52        10.06 o                         
   5   2   0        653.90        687.62         8.60 o                         
   6   2   0        115.80        132.76         3.97 o                         
   7   2   0         33.54         37.42         1.15 o                         
  -7   3   0        261.00        283.28         4.70 o                         
  -6   3   0        137.58        143.66         2.71 o                         
  -5   3   0          2.62          2.02         0.75 o                         
  -4   3   0        151.23        162.32         2.65 o                         
  -3   3   0         37.99         36.47         1.32 o                         
  -2   3   0       1228.09       1102.27        13.12 o                         
  -1   3   0       1079.03       1089.36        14.01 o                         
   0   3   0         41.49         31.72         1.20 o                         
   1   3   0         13.67         14.93         0.94 o                         
   2   3   0        269.84        273.09         4.09 o                         
   3   3   0         16.84         17.20         0.81 o                         
   4   3   0       1639.98       1676.35        21.20 o                         
   5   3   0         66.83         71.57         1.90 o                         
   6   3   0         25.81         31.31         0.99 o                         
  -7   4   0         37.11         38.34         1.14 o                         
  -6   4   0          0.67         -0.23         1.17 o                         
  -5   4   0         13.25         14.75         0.66 o                         
  -4   4   0         69.95         68.12         1.23 o                         
  -3   4   0        167.13        173.79         2.95 o                         
  -2   4   0       2886.71       2899.61        33.40 o                         
  -1   4   0        817.18        882.32        10.03 o                         
   0   4   0        115.74        105.69         1.80 o                         
   1   4   0        203.83        203.78         3.32 o                         
   2   4   0          0.01         -0.05         0.78 o                         
   3   4   0        271.82        269.69         3.40 o                         
   4   4   0        105.16        106.05         2.08 o                         
   5   4   0         31.96         30.72         0.93 o                         
   6   4   0          8.84          8.00         1.01 o                         
  -7   5   0         18.13         16.97         0.92 o                         
  -6   5   0          4.75          5.60         0.76 o                         
  -5   5   0         45.20         45.43         1.34 o                         
  -4   5   0         94.20         98.75         2.08 o                         
  -3   5   0        198.79        211.40         2.34 o                         
  -2   5   0          1.37          2.09         0.47 o                         
  -1   5   0        109.79         96.08         2.27 o                         
   0   5   0        103.33        109.66         1.38 o                         
   1   5   0         62.03         59.48         0.91 o                         
   2   5   0        111.39        122.40         1.59 o                         
   3   5   0         59.62         57.10         1.64 o                         
   4   5   0          2.01          1.92         0.96 o                         
   5   5   0         21.22         25.41         0.95 o                         
  -7   6   0          0.08          0.44         0.37 o                         
  -6   6   0          1.54          1.47         0.70 o                         
  -5   6   0         17.76         18.19         0.67 o                         
  -4   6   0         21.56         20.55         0.77 o                         
  -3   6   0        145.72        150.07         1.82 o                         
  -2   6   0          1.13          1.85         0.51 o                         
  -1   6   0          0.98          1.54         0.44 o                         
   0   6   0          3.14          2.93         0.63 o                         
   1   6   0         35.88         36.45         0.92 o                         
   2   6   0          1.89          1.20         0.72 o                         
   3   6   0        147.63        163.70         5.78 o                         
   4   6   0         36.13         43.24         1.28 o                         
   5   6   0          2.58          2.45         0.62 o                         
  -6   7   0          0.05         -0.03         0.53 o                         
  -5   7   0          0.75          0.65         0.48 o                         
  -4   7   0        185.27        197.23         2.62 o                         
  -3   7   0        179.23        190.47         2.22 o                         
  -2   7   0         52.98         62.20         1.00 o                         
  -1   7   0         14.40         18.15         0.70 o                         
   0   7   0          2.23          2.59         0.60 o                         
   1   7   0         27.16         30.51         0.88 o                         
   2   7   0        228.79        244.20         4.09 o                         
   3   7   0          1.05          1.24         0.94 o                         
   4   7   0          4.39          3.97         0.77 o                         
  -5   8   0          5.30          5.72         1.24 o                         
  -4   8   0         40.71         41.99         0.90 o                         
  -3   8   0         12.25         12.21         0.71 o                         
  -2   8   0          7.87          6.91         0.61 o                         
  -1   8   0          0.31          0.65         0.71 o                         
   0   8   0         11.24         12.05         0.71 o                         
   1   8   0         31.73         32.81         0.83 o                         
   2   8   0         17.06         17.80         0.81 o                         
   3   8   0         19.71         12.24         0.55 o                         
  -4   9   0          1.91          1.21         0.34 o                         
  -3   9   0          0.23         -0.26         0.53 o                         
  -2   9   0         48.08         49.03         1.10 o                         
  -1   9   0          3.80          2.55         0.76 o                         
   0   9   0         14.27         11.32         0.49 o                         
   1   9   0          1.37          1.11         0.71 o                         
  -1  -9   1         31.20         24.54         2.01 o                         
   0  -9   1          1.07          1.16         0.44 o                         
   1  -9   1          3.23          3.13         0.71 o                         
   2  -9   1          0.67          1.17         0.53 o                         
   3  -9   1         23.69         23.20         0.84 o                         
   4  -9   1         95.46         80.74         1.98 o                         
  -3  -8   1          0.09          0.17         0.45 o                         
  -2  -8   1         19.31         20.10         0.75 o                         
  -1  -8   1          3.40          2.82         0.49 o                         
   0  -8   1         17.81         18.96         0.70 o                         
   1  -8   1          5.85          7.30         0.66 o                         
   2  -8   1         11.03         10.73         0.71 o                         
   3  -8   1          4.36          4.69         0.61 o                         
   4  -8   1          0.00          0.84         0.53 o                         
   5  -8   1          2.14          2.26         1.61 o                         
  -4  -7   1          2.72          2.37         0.46 o                         
  -3  -7   1          3.76          5.57         0.80 o                         
  -2  -7   1        152.12        154.23         2.11 o                         
  -1  -7   1         10.39         12.15         0.72 o                         
   0  -7   1         81.11         81.31         1.28 o                         
   1  -7   1         10.34          9.28         0.80 o                         
   2  -7   1         98.76        107.78         1.39 o                         
   3  -7   1         73.23         74.58         1.07 o                         
   4  -7   1         73.71         76.53         1.32 o                         
   5  -7   1         22.24         24.80         0.69 o                         
   6  -7   1          2.07          3.51         0.51 o                         
  -5  -6   1          0.68          1.10         0.30 o                         
  -4  -6   1          1.27          1.93         0.93 o                         
  -3  -6   1        403.32        416.94         9.51 o                         
  -2  -6   1         98.01         99.65         1.84 o                         
  -1  -6   1        133.85        137.49         1.84 o                         
   0  -6   1         81.86         78.70         1.15 o                         
   1  -6   1         11.45          8.37         0.61 o                         
   2  -6   1         25.51         31.78         0.67 o                         
   3  -6   1        482.89        492.58         4.24 o                         
   4  -6   1          7.07          6.25         0.61 o                         
   5  -6   1          0.12         -0.33         0.59 o                         
   6  -6   1          4.06          5.55         0.56 o                         
   7  -6   1         30.06         29.27         0.94 o                         
  -5  -5   1         39.51         43.26         1.61 o                         
  -4  -5   1         69.13         69.78         2.39 o                         
  -3  -5   1         93.12        108.55         1.95 o                         
  -2  -5   1         65.08         58.40         1.00 o                         
  -1  -5   1        218.25        217.14         2.26 o                         
   0  -5   1         20.83         20.34         0.63 o                         
   1  -5   1          0.00          0.12         1.00 o                         
   2  -5   1        501.14        535.82         5.05 o                         
   3  -5   1        311.95        304.31         2.91 o                         
   4  -5   1        123.06        122.54         1.72 o                         
   5  -5   1          2.00          1.27         0.68 o                         
   6  -5   1         37.79         36.27         1.37 o                         
   7  -5   1          1.75          3.26         0.47 o                         
  -6  -4   1        108.70        127.00         6.96 o                         
  -5  -4   1         57.15         67.99         1.55 o                         
  -4  -4   1         46.71         55.05         1.51 o                         
  -3  -4   1        223.10        220.87         3.23 o                         
  -2  -4   1        333.64        320.81         4.28 o                         
  -1  -4   1         23.57         14.62         1.07 o                         
   0  -4   1         52.69         56.64         1.65 o                         
   1  -4   1        205.13        220.12         3.24 o                         
   2  -4   1        579.07        571.10         7.31 o                         
   3  -4   1        192.59        167.33         3.10 o                         
   4  -4   1        316.94        317.96         4.18 o                         
   5  -4   1         29.33         27.65         1.34 o                         
   6  -4   1          0.13          0.61         1.12 o                         
   7  -4   1          1.01          0.86         0.55 o                         
  -6  -3   1         26.29         24.46         0.94 o                         
  -5  -3   1         20.17         22.09         1.11 o                         
  -4  -3   1        887.92        886.18        10.70 o                         
  -3  -3   1        130.25        127.31         2.15 o                         
  -2  -3   1         43.39         51.58         1.28 o                         
  -1  -3   1       1215.14       1257.75        17.48 o                         
   0  -3   1        349.85        352.54         5.03 o                         
   1  -3   1       1209.11       1173.11        16.88 o                         
   2  -3   1        723.00        714.36         9.45 o                         
   3  -3   1          0.49          0.01         1.28 o                         
   4  -3   1         54.31         60.88         1.30 o                         
   5  -3   1          1.65          0.64         0.77 o                         
   6  -3   1         14.54         13.51         1.09 o                         
   7  -3   1        182.92        181.97         2.82 o                         
  -7  -2   1          2.19          2.60         0.49 o                         
  -6  -2   1         23.45         23.99         1.24 o                         
  -5  -2   1        129.96        133.51         2.39 o                         
  -4  -2   1        982.95        985.64        11.00 o                         
  -3  -2   1         34.09         31.01         1.64 o                         
  -2  -2   1        244.53        280.81         7.13 o                         
  -1  -2   1         62.52         64.45         1.69 o                         
   0  -2   1         65.46         46.57         1.29 o                         
   1  -2   1      27636.24      30496.26       406.08 o                         
   2  -2   1          2.12          4.25         1.04 o                         
   3  -2   1         29.49         29.79         2.95 o                         
   4  -2   1         20.40         21.61         1.45 o                         
   5  -2   1        274.43        286.80         4.00 o                         
   6  -2   1        200.91        206.93         3.05 o                         
   7  -2   1          3.63          3.54         0.87 o                         
  -7  -1   1          0.46          0.09         0.83 o                         
  -6  -1   1         93.69        100.51         2.27 o                         
  -5  -1   1        536.45        545.87         5.95 o                         
  -4  -1   1        277.73        257.52         3.56 o                         
  -3  -1   1         15.80         20.48         1.58 o                         
  -2  -1   1        228.48        210.58         7.57 o                         
  -1  -1   1        933.97        791.76        24.27 o                         
   0  -1   1       1817.58       1701.85        29.59 o                         
   1  -1   1        113.01         84.93         2.53 o                         
   2  -1   1        446.58        383.65         8.95 o                         
   3  -1   1        559.98        580.13        10.84 o                         
   4  -1   1         91.15         86.00         2.21 o                         
   5  -1   1          1.49          2.86         0.75 o                         
   6  -1   1        232.14        250.98         3.64 o                         
   7  -1   1          9.48          7.65         1.75 o                         
  -7   0   1         24.67         26.17         1.13 o                         
  -6   0   1          4.84          4.09         0.86 o                         
  -5   0   1         17.47         16.53         0.90 o                         
  -4   0   1          7.78          9.04         1.84 o                         
  -3   0   1         75.28         70.69         4.21 o                         
  -2   0   1          1.19          2.27         1.86 o                         
  -1   0   1       4271.23       4212.17        88.96 o                         
   0   0   1        372.15        353.90         6.49 o                         
   1   0   1        875.88        859.41        26.14 o                         
   2   0   1        187.87        171.43         4.61 o                         
   3   0   1         13.69          8.81         1.07 o                         
   4   0   1          9.59          8.42         1.04 o                         
   5   0   1        753.83        765.05        10.58 o                         
   6   0   1        406.02        428.50         7.09 o                         
   7   0   1        112.46        125.05         2.62 o                         
  -8   1   1         24.98         10.04         0.73 o                         
  -7   1   1          7.87          5.62         0.74 o                         
  -6   1   1        951.95        996.40        13.29 o                         
  -5   1   1        313.47        326.58         5.98 o                         
  -4   1   1          5.86          5.08         1.05 o                         
  -3   1   1        393.54        435.14         6.66 o                         
  -2   1   1        196.03        179.32         4.08 o                         
  -1   1   1         63.54         58.96         1.71 o                         
   0   1   1        819.97        747.11        11.41 o                         
   1   1   1        364.20        299.50         9.83 o                         
   2   1   1         63.83         68.00         3.78 o                         
   3   1   1          4.06          4.55         1.17 o                         
   4   1   1          2.98          2.50         0.62 o                         
   5   1   1       1592.49       1701.26        17.94 o                         
   6   1   1          3.85          4.87         1.06 o                         
   7   1   1          0.00          0.30         0.55 o                         
  -8   2   1         18.38          9.11         0.80 o                         
  -7   2   1         23.49         21.25         0.75 o                         
  -6   2   1          5.39          4.77         0.99 o                         
  -5   2   1          0.81          2.36         0.74 o                         
  -4   2   1         54.79         72.10         2.08 o                         
  -3   2   1         43.34         35.67         1.21 o                         
  -2   2   1        414.22        378.50         7.66 o                         
  -1   2   1       7761.53       7521.39       112.53 o                         
   0   2   1       4463.48       4313.90        57.90 o                         
   1   2   1        233.68        209.23         5.51 o                         
   2   2   1          5.51          4.33         1.01 o                         
   3   2   1        147.88        143.92         2.59 o                         
   4   2   1         40.75         38.34         1.11 o                         
   5   2   1         18.28         17.85         1.01 o                         
   6   2   1          0.35         -0.03         0.92 o                         
   7   2   1          6.49          5.36         0.55 o                         
  -8   3   1          1.19          0.97         0.53 o                         
  -7   3   1          4.98          3.43         0.68 o                         
  -6   3   1        114.95        116.20         2.27 o                         
  -5   3   1          0.62          0.56         0.69 o                         
  -4   3   1          0.18         -0.49         0.75 o                         
  -3   3   1        312.73        325.60         5.02 o                         
  -2   3   1        229.07        235.76         4.45 o                         
  -1   3   1         50.56         62.40         1.79 o                         
   0   3   1         62.59         41.40         1.36 o                         
   1   3   1       1268.61       1297.30        20.25 o                         
   2   3   1        297.05        326.57         5.75 o                         
   3   3   1         89.99        104.49         1.69 o                         
   4   3   1         85.29         82.93         1.88 o                         
   5   3   1         10.60         12.60         1.12 o                         
   6   3   1         34.28         39.20         1.03 o                         
  -7   4   1         15.74         17.39         0.95 o                         
  -6   4   1          0.01         -0.65         0.65 o                         
  -5   4   1          0.55          1.50         0.61 o                         
  -4   4   1         13.31         10.98         0.67 o                         
  -3   4   1         44.23         40.79         1.40 o                         
  -2   4   1       1367.14       1366.66        17.41 o                         
  -1   4   1        244.85        273.54         3.64 o                         
   0   4   1        344.92        344.08         4.36 o                         
   1   4   1        119.54        134.85         2.51 o                         
   2   4   1         87.55         89.43         1.88 o                         
   3   4   1         10.39         13.22         0.72 o                         
   4   4   1         21.05         22.27         0.81 o                         
   5   4   1         82.94         94.63         1.88 o                         
   6   4   1          1.71          1.48         0.45 o                         
  -7   5   1         48.16         44.13         1.10 o                         
  -6   5   1         18.39         18.99         1.23 o                         
  -5   5   1         43.65         43.09         0.97 o                         
  -4   5   1         47.24         48.34         1.03 o                         
  -3   5   1        112.54        114.33         1.33 o                         
  -2   5   1         56.54         56.77         0.89 o                         
  -1   5   1          0.32          0.90         0.55 o                         
   0   5   1         16.64         17.46         0.63 o                         
   1   5   1          0.64          0.75         0.50 o                         
   2   5   1         42.11         46.27         1.16 o                         
   3   5   1        407.31        420.90         5.52 o                         
   4   5   1         35.59         33.12         1.44 o                         
   5   5   1         31.98         34.09         2.18 o                         
  -7   6   1         10.70          9.11         0.58 o                         
  -6   6   1          8.40          8.74         0.61 o                         
  -5   6   1         47.60         48.00         0.97 o                         
  -4   6   1          6.49          7.70         0.69 o                         
  -3   6   1         41.71         49.08         0.93 o                         
  -2   6   1         83.59         82.29         1.18 o                         
  -1   6   1         12.86         12.85         0.64 o                         
   0   6   1         95.22         85.30         1.48 o                         
   1   6   1          0.92          2.08         0.64 o                         
   2   6   1          0.36          0.62         0.83 o                         
   3   6   1          0.26          1.00         0.99 o                         
   4   6   1          1.82          1.46         0.49 o                         
   5   6   1         23.48         23.88         1.08 o                         
  -6   7   1          3.41          3.36         0.44 o                         
  -5   7   1         33.65         34.46         0.75 o                         
  -4   7   1         11.06         10.84         0.58 o                         
  -3   7   1         41.27         42.38         0.92 o                         
  -2   7   1         26.84         32.67         0.74 o                         
  -1   7   1         10.80         13.28         0.72 o                         
   0   7   1        211.39        214.87         2.97 o                         
   1   7   1          4.55          4.13         0.84 o                         
   2   7   1         45.06         44.06         1.72 o                         
   3   7   1          0.01         -0.20         1.03 o                         
   4   7   1          0.90          1.58         0.63 o                         
  -5   8   1          8.03          9.03         0.75 o                         
  -4   8   1         45.93         50.96         1.39 o                         
  -3   8   1          1.57          1.33         0.65 o                         
  -2   8   1          0.02          0.31         0.57 o                         
  -1   8   1         59.83         61.08         1.14 o                         
   0   8   1          0.90          0.86         0.84 o                         
   1   8   1         36.45         41.56         0.96 o                         
   2   8   1         24.54         23.05         0.65 o                         
  -4   9   1         16.80         13.21         0.86 o                         
  -3   9   1         68.10         70.79         1.86 o                         
  -2   9   1         27.37         25.56         0.87 o                         
  -1   9   1         12.63         11.87         0.69 o                         
   0   9   1          0.23         -0.39         0.39 o                         
   1   9   1          2.84          1.82         0.55 o                         
  -1  -9   2        105.27         99.50         2.34 o                         
   0  -9   2          0.02          0.09         0.50 o                         
   1  -9   2          0.40          1.87         0.59 o                         
   2  -9   2          4.03          5.16         1.60 o                         
   3  -9   2         33.01         32.35         1.78 o                         
   4  -9   2         84.99         75.04         1.54 o                         
  -3  -8   2         57.63         45.54         1.31 o                         
  -2  -8   2        268.23        287.07         6.51 o                         
  -1  -8   2          5.91          7.24         0.55 o                         
   0  -8   2         23.52         24.31         0.80 o                         
   1  -8   2          2.30          2.90         0.59 o                         
   2  -8   2          5.96          7.04         0.65 o                         
   3  -8   2         19.00         18.57         0.89 o                         
   4  -8   2         20.68         20.46         0.78 o                         
   5  -8   2          7.02          6.06         1.01 o                         
  -4  -7   2          2.25          2.37         0.50 o                         
  -3  -7   2         19.88         20.37         1.02 o                         
  -2  -7   2         71.23         71.11         1.23 o                         
  -1  -7   2         18.20         17.12         0.72 o                         
   0  -7   2          1.18          1.50         0.60 o                         
   1  -7   2         76.23         75.05         1.59 o                         
   2  -7   2         77.49         76.54         1.29 o                         
   3  -7   2          2.22          3.26         0.50 o                         
   4  -7   2         23.69         26.43         0.91 o                         
   5  -7   2         24.84         25.17         0.74 o                         
   6  -7   2          1.03          0.98         0.38 o                         
  -5  -6   2         44.60         48.61         2.05 o                         
  -4  -6   2         48.26         54.81         3.01 o                         
  -3  -6   2         54.81         54.99         1.33 o                         
  -2  -6   2        203.84        200.17         2.63 o                         
  -1  -6   2        688.09        696.14         7.98 o                         
   0  -6   2        154.01        150.39         1.60 o                         
   1  -6   2        107.16        116.78         1.42 o                         
   2  -6   2         12.59         12.81         0.47 o                         
   3  -6   2        369.14        378.94         3.51 o                         
   4  -6   2        109.14        118.02         1.64 o                         
   5  -6   2         27.28         27.57         0.78 o                         
   6  -6   2          0.58          1.30         0.44 o                         
   7  -6   2          5.67          4.47         0.32 o                         
  -6  -5   2         14.85         14.15         0.59 o                         
  -5  -5   2         21.72         22.51         1.27 o                         
  -4  -5   2         21.73         26.73         1.67 o                         
  -3  -5   2        760.20        761.63         8.66 o                         
  -2  -5   2        136.63        143.92         1.77 o                         
  -1  -5   2        265.30        285.94         2.81 o                         
   0  -5   2          7.37          7.02         0.84 o                         
   1  -5   2        140.74        142.78         2.84 o                         
   2  -5   2       1158.14       1231.95        11.64 o                         
   3  -5   2         13.08         12.28         0.66 o                         
   4  -5   2          0.21          0.41         0.68 o                         
   5  -5   2          7.83          9.03         0.70 o                         
   6  -5   2         11.45         13.45         0.83 o                         
   7  -5   2          2.30          3.39         0.53 o                         
  -6  -4   2          0.09         -0.51         0.80 o                         
  -5  -4   2        100.22        107.75         2.19 o                         
  -4  -4   2         10.75         10.40         0.95 o                         
  -3  -4   2        172.18        166.34         2.75 o                         
  -2  -4   2        292.74        309.05         4.62 o                         
  -1  -4   2          1.46          2.30         0.81 o                         
   0  -4   2        273.94        282.61         3.65 o                         
   1  -4   2          6.57          4.81         0.76 o                         
   2  -4   2        537.20        553.30        13.63 o                         
   3  -4   2        156.11        154.68         5.35 o                         
   4  -4   2         39.58         42.44         1.10 o                         
   5  -4   2          9.60          7.63         0.85 o                         
   6  -4   2          2.76          3.04         0.74 o                         
   7  -4   2         32.64         30.90         0.87 o                         
  -7  -3   2          3.38          3.84         1.00 o                         
  -6  -3   2         12.17         13.51         1.01 o                         
  -5  -3   2         30.06         30.61         1.12 o                         
  -4  -3   2        113.09        111.88         1.96 o                         
  -3  -3   2        195.59        182.50         2.97 o                         
  -2  -3   2        243.22        296.58         4.37 o                         
  -1  -3   2          1.98          1.05         0.99 o                         
   0  -3   2         30.86         26.36         0.79 o                         
   1  -3   2        221.56        222.37         5.32 o                         
   2  -3   2         25.38         22.63         1.25 o                         
   3  -3   2       1508.03       1448.91        22.52 o                         
   4  -3   2        129.87        136.05         1.82 o                         
   5  -3   2         10.77         10.97         0.81 o                         
   6  -3   2         20.70         23.25         0.95 o                         
   7  -3   2         39.96         38.12         0.98 o                         
  -7  -2   2         21.42         26.80         1.15 o                         
  -6  -2   2          4.60          6.18         0.90 o                         
  -5  -2   2        568.24        598.00         8.12 o                         
  -4  -2   2          1.40          1.75         0.61 o                         
  -3  -2   2         15.82         12.36         1.24 o                         
  -2  -2   2        398.07        367.37         7.26 o                         
  -1  -2   2        268.72        279.08         5.91 o                         
   0  -2   2       7405.16       7299.64       108.99 o                         
   1  -2   2        774.98        727.13        15.84 o                         
   2  -2   2        112.10         84.68         2.00 o                         
   3  -2   2         96.94         79.28         1.85 o                         
   4  -2   2         18.45         13.45         1.24 o                         
   5  -2   2         32.12         32.66         1.27 o                         
   6  -2   2          3.26          3.30         0.69 o                         
   7  -2   2         20.69         20.16         1.05 o                         
  -7  -1   2         40.05         45.06         1.35 o                         
  -6  -1   2        229.43        236.00         3.72 o                         
  -5  -1   2        761.64        771.17         9.54 o                         
  -4  -1   2        167.08        157.60         2.41 o                         
  -3  -1   2         60.97         72.60         2.18 o                         
  -2  -1   2        125.61        126.69         5.07 o                         
  -1  -1   2        508.97        461.25        14.20 o                         
   0  -1   2          4.50          2.74         0.42 o                         
   1  -1   2         11.33          7.09         0.62 o                         
   2  -1   2         93.05         89.93         2.06 o                         
   3  -1   2          4.43          3.96         0.87 o                         
   4  -1   2         12.48         13.90         1.38 o                         
   5  -1   2        104.09        105.44         2.05 o                         
   6  -1   2         35.07         36.89         1.03 o                         
   7  -1   2          5.42          5.11         0.73 o                         
  -7   0   2          0.01          0.25         0.80 o                         
  -6   0   2          0.18         -0.44         0.73 o                         
  -5   0   2         78.41         73.61         1.39 o                         
  -4   0   2         56.81         48.91         1.94 o                         
  -3   0   2         49.20         47.91         2.50 o                         
  -2   0   2        516.37        524.71        11.97 o                         
  -1   0   2        266.17        267.70         6.11 o                         
   0   0   2       1240.92       1116.95        19.30 o                         
   1   0   2        504.01        455.10        14.23 o                         
   2   0   2        214.06        186.41         5.97 o                         
   3   0   2        165.94        174.92         3.94 o                         
   4   0   2        112.69        106.66         2.54 o                         
   5   0   2        296.78        305.59         4.50 o                         
   6   0   2          7.34          6.15         1.16 o                         
   7   0   2         11.66         15.09         1.71 o                         
  -8   1   2         17.34          8.39         0.79 o                         
  -7   1   2         60.85         70.55         2.07 o                         
  -6   1   2        166.48        168.55         3.79 o                         
  -5   1   2        211.55        195.61         2.86 o                         
  -4   1   2         80.36         90.32         3.87 o                         
  -3   1   2       1023.39       1065.00        15.09 o                         
  -2   1   2       1019.54        922.73        14.46 o                         
  -1   1   2        620.07        585.30        10.57 o                         
   0   1   2       1433.62       1423.89        21.45 o                         
   1   1   2       1286.91       1195.61        36.41 o                         
   2   1   2       1530.06       1442.80        31.42 o                         
   3   1   2          1.76          2.88         1.05 o                         
   4   1   2        126.55        117.18         2.03 o                         
   5   1   2        241.93        250.41         3.45 o                         
   6   1   2          1.70          2.12         0.90 o                         
   7   1   2         49.93         58.18         2.25 o                         
  -8   2   2         20.72         11.97         0.90 o                         
  -7   2   2          8.40          7.93         0.80 o                         
  -6   2   2          7.49          7.77         1.04 o                         
  -5   2   2         86.45         94.73         1.94 o                         
  -4   2   2        959.98        999.89        18.14 o                         
  -3   2   2        211.93        207.64         6.66 o                         
  -2   2   2        484.17        499.57         9.69 o                         
  -1   2   2       9355.35       9182.05       142.66 o                         
   0   2   2        208.23        218.78         3.91 o                         
   1   2   2       1313.40       1223.92        37.68 o                         
   2   2   2         89.59         84.76         2.69 o                         
   3   2   2         55.24         45.61         1.41 o                         
   4   2   2        154.79        165.63         2.48 o                         
   5   2   2          0.03         -0.04         0.71 o                         
   6   2   2        175.27        199.68         3.94 o                         
   7   2   2          0.20          0.44         0.69 o                         
  -8   3   2         18.48         10.90         4.01 o                         
  -7   3   2        150.46        156.10         2.82 o                         
  -6   3   2        379.39        409.53         5.64 o                         
  -5   3   2          8.51         10.17         0.81 o                         
  -4   3   2         34.59         33.77         1.31 o                         
  -3   3   2         99.75        107.19         2.36 o                         
  -2   3   2          1.17          2.71         0.84 o                         
  -1   3   2       1216.70       1213.02        19.06 o                         
   0   3   2         69.32         52.04         1.80 o                         
   1   3   2        867.18        908.07        12.97 o                         
   2   3   2        378.90        410.59         7.97 o                         
   3   3   2        172.85        175.79         2.48 o                         
   4   3   2        451.12        447.78         6.91 o                         
   5   3   2          4.17          4.61         0.85 o                         
   6   3   2         48.37         54.68         2.07 o                         
  -7   4   2          4.89          4.38         0.72 o                         
  -6   4   2          1.74          3.48         0.69 o                         
  -5   4   2          1.62          2.26         0.67 o                         
  -4   4   2         88.41         95.08         1.77 o                         
  -3   4   2         31.14         23.83         1.04 o                         
  -2   4   2         90.91         85.31         2.42 o                         
  -1   4   2       1229.70       1208.55        14.57 o                         
   0   4   2          2.02          5.35         0.82 o                         
   1   4   2         28.05         37.41         1.34 o                         
   2   4   2          9.58         12.68         0.65 o                         
   3   4   2          2.88          3.13         0.60 o                         
   4   4   2         73.78         71.31         1.40 o                         
   5   4   2          4.84          4.66         0.65 o                         
   6   4   2         47.62         47.99         8.35 o                         
  -7   5   2          0.77          0.43         0.57 o                         
  -6   5   2          9.99         10.69         1.11 o                         
  -5   5   2          0.82          1.28         0.73 o                         
  -4   5   2          2.50          4.92         0.76 o                         
  -3   5   2          4.35          5.43         0.49 o                         
  -2   5   2         14.66         15.54         0.55 o                         
  -1   5   2         75.52         67.78         1.03 o                         
   0   5   2        134.77        153.97         1.85 o                         
   1   5   2        249.37        260.92         3.00 o                         
   2   5   2         26.75         29.83         0.96 o                         
   3   5   2        275.25        272.73         3.85 o                         
   4   5   2          0.02          0.11         0.61 o                         
   5   5   2          3.61          4.00         0.44 o                         
  -7   6   2          0.02          0.41         0.55 o                         
  -6   6   2         12.59         12.79         0.75 o                         
  -5   6   2          6.31          5.94         0.57 o                         
  -4   6   2          1.97          0.99         0.68 o                         
  -3   6   2        140.43        145.04         1.59 o                         
  -2   6   2         97.43        101.33         1.47 o                         
  -1   6   2          2.69          3.43         0.59 o                         
   0   6   2        169.89        178.14         2.13 o                         
   1   6   2          0.45          0.96         0.63 o                         
   2   6   2          7.65          9.51         0.82 o                         
   3   6   2         32.01         30.33         1.18 o                         
   4   6   2          8.48          8.67         0.53 o                         
  -6   7   2         18.43         18.06         0.64 o                         
  -5   7   2          2.67          2.07         0.40 o                         
  -4   7   2          1.40          1.94         0.49 o                         
  -3   7   2         13.06         13.05         0.61 o                         
  -2   7   2        106.53        111.37         1.72 o                         
  -1   7   2         57.21         59.03         1.08 o                         
   0   7   2         42.02         43.74         1.00 o                         
   1   7   2         11.15         13.37         0.91 o                         
   2   7   2          1.45          0.90         0.66 o                         
   3   7   2         18.42         15.73         1.00 o                         
  -5   8   2          8.87          6.71         0.86 o                         
  -4   8   2          8.49          8.46         0.54 o                         
  -3   8   2         40.61         49.56         1.09 o                         
  -2   8   2          2.39          2.73         0.57 o                         
  -1   8   2          0.01          0.29         0.77 o                         
   0   8   2         19.65         17.30         0.95 o                         
   1   8   2          7.38          6.62         0.62 o                         
   2   8   2          5.81          4.40         0.48 o                         
  -4   9   2          9.47          7.79         0.63 o                         
  -3   9   2          0.62         -0.04         0.53 o                         
  -2   9   2          9.48          8.85         0.59 o                         
  -1   9   2         15.34         16.43         0.72 o                         
   0   9   2         38.14         31.24         1.52 o                         
  -1  -9   3        112.59        106.13         6.14 o                         
   0  -9   3         77.22         81.04         2.96 o                         
   1  -9   3          1.70          1.16         0.54 o                         
   2  -9   3          1.67          1.38         0.77 o                         
   3  -9   3          7.75          6.96         0.65 o                         
   4  -9   3          3.43          2.12         0.35 o                         
  -3  -8   3          3.49          2.17         0.45 o                         
  -2  -8   3        148.59        149.47         6.41 o                         
  -1  -8   3         76.47         73.20         1.30 o                         
   0  -8   3         67.24         71.16         1.27 o                         
   1  -8   3          4.73          4.71         0.60 o                         
   2  -8   3         54.20         57.56         1.63 o                         
   3  -8   3          1.53          2.22         0.58 o                         
   4  -8   3        183.92        186.09         3.18 o                         
   5  -8   3         61.66         63.87         1.73 o                         
  -4  -7   3          3.17          3.14         0.77 o                         
  -3  -7   3         13.40         16.08         1.00 o                         
  -2  -7   3        295.89        297.70         3.72 o                         
  -1  -7   3         66.98         69.69         1.19 o                         
   0  -7   3          4.23          5.52         0.56 o                         
   1  -7   3          7.08          6.11         0.53 o                         
   2  -7   3         80.89         86.19         1.44 o                         
   3  -7   3        425.92        458.01         7.45 o                         
   4  -7   3         14.74         18.24         0.77 o                         
   5  -7   3          0.79          1.20         0.51 o                         
   6  -7   3          1.00          2.75         0.84 o                         
  -5  -6   3         16.61         16.75         0.77 o                         
  -4  -6   3        111.15        120.05         3.41 o                         
  -3  -6   3         96.77         96.28         1.83 o                         
  -2  -6   3          6.59          8.76         0.73 o                         
  -1  -6   3         62.25         60.76         0.94 o                         
   0  -6   3          4.63          3.62         0.46 o                         
   1  -6   3         65.54         66.57         0.87 o                         
   2  -6   3          0.81          0.49         0.44 o                         
   3  -6   3          7.72          7.68         0.58 o                         
   4  -6   3         46.81         50.57         0.97 o                         
   5  -6   3         31.76         31.04         0.84 o                         
   6  -6   3         20.68         21.91         0.68 o                         
   7  -6   3         15.67         10.90         0.89 o                         
  -6  -5   3          1.30          1.59         0.44 o                         
  -5  -5   3         18.24         19.25         1.23 o                         
  -4  -5   3         10.88          9.97         1.13 o                         
  -3  -5   3        425.18        426.39         5.46 o                         
  -2  -5   3         14.99         11.26         0.59 o                         
  -1  -5   3          6.49         10.67         0.58 o                         
   0  -5   3         14.92         16.27         1.61 o                         
   1  -5   3         27.27         24.57         4.84 o                         
   2  -5   3        106.25        119.50         1.61 o                         
   3  -5   3        157.66        154.65         1.61 o                         
   4  -5   3        568.86        564.88        10.75 o                         
   5  -5   3          0.43          1.26         0.71 o                         
   6  -5   3        138.23        152.39         2.55 o                         
   7  -5   3         12.16         11.70         0.66 o                         
  -6  -4   3         15.51         17.32         1.06 o                         
  -5  -4   3         13.41         14.12         1.09 o                         
  -4  -4   3        999.21       1038.95        15.14 o                         
  -3  -4   3         18.96         17.50         0.79 o                         
  -2  -4   3         22.58         18.73         1.19 o                         
  -1  -4   3        460.06        426.35         6.57 o                         
   0  -4   3       1106.55       1099.48        28.38 o                         
   1  -4   3        675.84        658.99        23.48 o                         
   2  -4   3        438.22        420.21        11.74 o                         
   3  -4   3        317.57        313.39         4.87 o                         
   4  -4   3          2.26          2.90         0.58 o                         
   5  -4   3        196.77        201.61         2.70 o                         
   6  -4   3         83.10         86.88         1.73 o                         
   7  -4   3         36.70         40.19         0.84 o                         
  -7  -3   3         75.94         77.85         2.71 o                         
  -6  -3   3          0.09          0.51         1.10 o                         
  -5  -3   3        177.31        189.66         3.05 o                         
  -4  -3   3        222.44        234.44         3.39 o                         
  -3  -3   3         21.70         17.39         0.81 o                         
  -2  -3   3        367.27        392.16         6.78 o                         
  -1  -3   3         48.93         44.09         1.76 o                         
   0  -3   3         99.46         81.69         2.61 o                         
   1  -3   3       3520.02       3194.15        48.62 o                         
   2  -3   3        366.75        362.15         4.74 o                         
   3  -3   3        292.52        266.59         4.06 o                         
   4  -3   3        273.74        264.33         3.26 o                         
   5  -3   3          1.80          2.88         0.76 o                         
   6  -3   3         36.05         37.70         1.31 o                         
   7  -3   3         27.56         22.77         0.97 o                         
  -7  -2   3          0.19          0.48         0.68 o                         
  -6  -2   3          2.78          3.35         0.96 o                         
  -5  -2   3         32.12         34.59         1.00 o                         
  -4  -2   3          0.05          0.03         0.65 o                         
  -3  -2   3        216.14        211.04         4.65 o                         
  -2  -2   3        674.16        672.14        15.17 o                         
  -1  -2   3          0.01          0.47         0.67 o                         
   0  -2   3       5457.62       5036.19        56.25 o                         
   1  -2   3       3399.03       3199.54        39.38 o                         
   2  -2   3         69.71         53.70         1.46 o                         
   3  -2   3         77.31         95.88         2.20 o                         
   4  -2   3        110.77        101.31         2.87 o                         
   5  -2   3        200.20        199.65         4.97 o                         
   6  -2   3        132.88        133.19         2.14 o                         
   7  -2   3         27.90         24.87         0.88 o                         
  -7  -1   3         82.84        100.84         2.70 o                         
  -6  -1   3         89.57         87.78         1.81 o                         
  -5  -1   3         96.76         95.88         1.67 o                         
  -4  -1   3          0.01         -0.38         0.72 o                         
  -3  -1   3         12.39         18.84         1.85 o                         
  -2  -1   3        822.17        797.22        24.76 o                         
  -1  -1   3         32.78         38.96         1.17 o                         
   0  -1   3        103.04         92.65         1.81 o                         
   1  -1   3        354.16        333.80         4.86 o                         
   2  -1   3        552.90        513.04         9.63 o                         
   3  -1   3       1778.21       1974.44        29.66 o                         
   4  -1   3         33.63         29.45         1.03 o                         
   5  -1   3          1.04          2.02         0.91 o                         
   6  -1   3        390.36        390.99         7.01 o                         
   7  -1   3         21.66         18.45         1.26 o                         
  -7   0   3         61.88         72.84         1.62 o                         
  -6   0   3          8.64          7.34         0.73 o                         
  -5   0   3         16.50         16.06         0.99 o                         
  -4   0   3        173.45        202.33         5.48 o                         
  -3   0   3       2941.53       3141.54        67.49 o                         
  -2   0   3          5.84          2.24         1.33 o                         
  -1   0   3        858.13        820.57        25.19 o                         
   0   0   3       3360.83       3061.49        64.53 o                         
   1   0   3        475.86        434.22         9.73 o                         
   2   0   3       2677.97       2684.25        57.57 o                         
   3   0   3        167.89        173.25         5.12 o                         
   4   0   3        153.70        128.85         3.25 o                         
   5   0   3          2.57          2.59         0.94 o                         
   6   0   3          5.95          4.74         1.04 o                         
   7   0   3         26.90         24.94         1.44 o                         
  -8   1   3          4.65          3.01         0.66 o                         
  -7   1   3         17.06         19.97         1.66 o                         
  -6   1   3        241.99        250.64         4.65 o                         
  -5   1   3        415.33        420.27         5.27 o                         
  -4   1   3         33.97         44.66         1.92 o                         
  -3   1   3        718.01        793.13        11.41 o                         
  -2   1   3       1374.71       1351.17        18.62 o                         
  -1   1   3       2142.12       2113.60        42.56 o                         
   0   1   3        426.97        478.87         7.50 o                         
   1   1   3        528.53        461.54         8.55 o                         
   2   1   3       1658.86       1799.10        31.84 o                         
   3   1   3        319.87        351.61         6.54 o                         
   4   1   3         83.07         83.91         1.55 o                         
   5   1   3         51.80         48.80         1.28 o                         
   6   1   3          4.57          3.69         0.80 o                         
   7   1   3         72.73         84.82         3.06 o                         
  -8   2   3          2.81          1.46         0.69 o                         
  -7   2   3          8.84          7.45         0.76 o                         
  -6   2   3         30.50         27.73         1.27 o                         
  -5   2   3         17.96         14.80         1.31 o                         
  -4   2   3         10.49         10.28         1.32 o                         
  -3   2   3        667.14        677.96        11.25 o                         
  -2   2   3         50.92         56.45         2.22 o                         
  -1   2   3        359.23        326.73         6.93 o                         
   0   2   3       2173.23       1869.36        44.17 o                         
   1   2   3        468.06        523.95        12.13 o                         
   2   2   3        507.91        531.77         8.94 o                         
   3   2   3          1.82          1.81         0.87 o                         
   4   2   3          0.05          0.88         0.70 o                         
   5   2   3         65.67         68.00         2.59 o                         
   6   2   3          1.29          1.03         0.94 o                         
   7   2   3         22.97         22.20         1.03 o                         
  -8   3   3          0.04         -0.27         0.48 o                         
  -7   3   3        178.69        185.36         2.88 o                         
  -6   3   3         10.60         12.98         0.86 o                         
  -5   3   3         73.07         71.18         1.69 o                         
  -4   3   3        141.39        142.00         2.34 o                         
  -3   3   3         16.55         15.67         1.17 o                         
  -2   3   3        460.91        464.72        10.59 o                         
  -1   3   3        569.60        572.08         9.56 o                         
   0   3   3         79.14         59.20         2.61 o                         
   1   3   3       1200.39       1230.30        22.48 o                         
   2   3   3        138.80        150.81         4.47 o                         
   3   3   3        103.01        105.98         1.99 o                         
   4   3   3        401.64        415.14         5.51 o                         
   5   3   3          4.83          5.90         0.68 o                         
   6   3   3          1.72          0.61         0.73 o                         
  -7   4   3         27.20         24.18         1.03 o                         
  -6   4   3          9.70          9.76         0.84 o                         
  -5   4   3         89.02         90.02         1.55 o                         
  -4   4   3          0.29          0.89         0.65 o                         
  -3   4   3          2.44          2.75         0.58 o                         
  -2   4   3        448.29        436.65         5.71 o                         
  -1   4   3        708.81        723.61        10.73 o                         
   0   4   3        392.93        398.88         8.60 o                         
   1   4   3        159.21        162.03         3.33 o                         
   2   4   3         35.86         35.95         1.05 o                         
   3   4   3        158.17        173.02         2.43 o                         
   4   4   3        265.31        284.00         3.86 o                         
   5   4   3          0.98          1.15         0.67 o                         
   6   4   3         42.91         40.92         1.67 o                         
  -7   5   3         19.91         22.27         1.05 o                         
  -6   5   3         45.18         57.17         1.81 o                         
  -5   5   3          6.49          5.06         0.84 o                         
  -4   5   3          0.05          0.42         0.52 o                         
  -3   5   3         18.94         16.69         0.64 o                         
  -2   5   3        159.06        174.97         1.78 o                         
  -1   5   3          4.73          3.21         0.48 o                         
   0   5   3          0.02          0.67         0.49 o                         
   1   5   3         19.08         24.45         0.80 o                         
   2   5   3         45.16         48.46         1.28 o                         
   3   5   3         28.14         27.24         0.90 o                         
   4   5   3        101.37        105.67         2.04 o                         
   5   5   3         20.02         19.77         0.86 o                         
  -7   6   3          5.15          4.05         0.54 o                         
  -6   6   3         50.55         50.20         1.22 o                         
  -5   6   3         25.24         26.30         0.94 o                         
  -4   6   3          5.66          4.22         0.86 o                         
  -3   6   3         73.16         82.12         1.26 o                         
  -2   6   3         22.43         24.74         0.68 o                         
  -1   6   3        106.77        105.56         1.52 o                         
   0   6   3          1.52          2.74         0.54 o                         
   1   6   3          0.61          0.70         0.82 o                         
   2   6   3          0.31          0.24         0.76 o                         
   3   6   3         16.85         16.00         0.90 o                         
   4   6   3          1.63          2.07         1.28 o                         
  -6   7   3          3.45          3.45         0.82 o                         
  -5   7   3          5.81          8.37         0.77 o                         
  -4   7   3         30.67         31.02         0.84 o                         
  -3   7   3          0.05          0.26         0.49 o                         
  -2   7   3        199.33        215.14         2.61 o                         
  -1   7   3          6.38          9.65         0.72 o                         
   0   7   3         58.14         59.83         1.19 o                         
   1   7   3          3.53          2.10         0.87 o                         
   2   7   3         41.78         46.15         1.53 o                         
   3   7   3          0.46          0.48         0.43 o                         
  -5   8   3         10.34          8.73         0.79 o                         
  -4   8   3          1.88          2.62         0.54 o                         
  -3   8   3          2.17          0.94         0.53 o                         
  -2   8   3          0.06         -0.55         0.55 o                         
  -1   8   3         17.52         16.03         0.57 o                         
   0   8   3          5.84          7.08         0.62 o                         
   1   8   3         11.93         11.89         0.67 o                         
   2   8   3         40.19         31.58         1.55 o                         
  -3   9   3          0.93          0.66         0.71 o                         
  -2   9   3         22.40         18.16         0.66 o                         
  -1   9   3         47.20         42.58         1.28 o                         
  -1  -9   4         75.03         70.17         1.55 o                         
   0  -9   4          2.15          2.27         0.49 o                         
   1  -9   4         10.49         10.39         0.61 o                         
   2  -9   4          0.00         -0.18         0.51 o                         
   3  -9   4          7.20          7.30         0.67 o                         
   4  -9   4         26.50         17.14         1.89 o                         
  -3  -8   4         13.64         11.57         0.75 o                         
  -2  -8   4         18.30         18.13         0.77 o                         
  -1  -8   4          1.65          0.82         0.52 o                         
   0  -8   4          6.65          8.42         0.89 o                         
   1  -8   4          1.82          2.47         0.59 o                         
   2  -8   4          0.88          1.95         0.74 o                         
   3  -8   4          0.77          0.15         0.72 o                         
   4  -8   4          6.49          5.28         0.63 o                         
   5  -8   4         18.76         19.33         0.77 o                         
  -4  -7   4          0.33         -0.15         0.45 o                         
  -3  -7   4         15.61         16.35         0.82 o                         
  -2  -7   4         70.37         77.60         1.41 o                         
  -1  -7   4          2.26          3.40         0.57 o                         
   0  -7   4        130.71        126.13         1.47 o                         
   1  -7   4          2.74          2.32         0.52 o                         
   2  -7   4          8.77          6.07         0.55 o                         
   3  -7   4         25.24         25.55         0.75 o                         
   4  -7   4         21.16         20.85         0.85 o                         
   5  -7   4         11.43         10.47         0.69 o                         
   6  -7   4          3.75          5.55         0.85 o                         
  -5  -6   4         32.33         29.12         1.09 o                         
  -4  -6   4          3.49          4.32         0.93 o                         
  -3  -6   4        229.31        251.64         4.39 o                         
  -2  -6   4         53.20         53.17         1.01 o                         
  -1  -6   4         62.92         62.86         0.97 o                         
   0  -6   4          1.74          0.30         0.45 o                         
   1  -6   4        601.61        618.28         5.71 o                         
   2  -6   4          5.36          4.46         0.40 o                         
   3  -6   4          2.50          3.54         0.45 o                         
   4  -6   4          9.70          8.29         0.57 o                         
   5  -6   4         12.34         12.75         0.79 o                         
   6  -6   4         23.95         24.20         0.69 o                         
  -6  -5   4          7.45          6.86         0.55 o                         
  -5  -5   4          0.36          0.46         1.25 o                         
  -4  -5   4         34.83         33.32         1.11 o                         
  -3  -5   4        144.44        158.57         2.10 o                         
  -2  -5   4         16.53         17.52         0.68 o                         
  -1  -5   4          4.86          4.93         0.54 o                         
   0  -5   4        131.16        119.52         2.22 o                         
   1  -5   4          0.01          0.27         1.30 o                         
   2  -5   4        498.59        537.94         4.88 o                         
   3  -5   4         39.71         38.15         0.68 o                         
   4  -5   4         38.85         36.21         1.33 o                         
   5  -5   4          7.99          7.91         0.76 o                         
   6  -5   4         45.02         49.07         1.62 o                         
   7  -5   4          4.93          4.93         0.41 o                         
  -6  -4   4         30.36         30.68         1.30 o                         
  -5  -4   4        212.65        221.72         6.84 o                         
  -4  -4   4        379.79        389.78         4.81 o                         
  -3  -4   4          0.82          1.87         0.60 o                         
  -2  -4   4        456.76        441.57        11.01 o                         
  -1  -4   4        432.82        420.71         7.20 o                         
   0  -4   4        320.57        284.77         9.27 o                         
   1  -4   4       1544.53       1475.55        27.21 o                         
   2  -4   4        464.84        465.89         6.62 o                         
   3  -4   4          6.43          4.41         0.48 o                         
   4  -4   4         62.91         57.16         0.99 o                         
   5  -4   4        246.48        252.04         5.88 o                         
   6  -4   4        107.45        113.28         2.24 o                         
   7  -4   4         16.00         16.17         0.82 o                         
  -7  -3   4         66.81         87.75         3.00 o                         
  -6  -3   4          0.87          1.34         1.64 o                         
  -5  -3   4         39.35         41.25         2.03 o                         
  -4  -3   4         14.48         16.47         0.99 o                         
  -3  -3   4          9.76         11.33         1.79 o                         
  -2  -3   4          4.78          2.61         1.92 o                         
  -1  -3   4        344.44        333.06         6.70 o                         
   0  -3   4         31.59         25.50         1.56 o                         
   1  -3   4        205.19        175.97         3.07 o                         
   2  -3   4        171.39        184.38         3.52 o                         
   3  -3   4        412.75        406.91         7.84 o                         
   4  -3   4        209.55        224.83         2.71 o                         
   5  -3   4         32.42         32.80         0.82 o                         
   6  -3   4        162.18        160.17         2.68 o                         
   7  -3   4        119.18        118.02         3.12 o                         
  -7  -2   4          1.85          2.07         0.80 o                         
  -6  -2   4         18.57         22.02         1.07 o                         
  -5  -2   4          0.84         -0.68         0.78 o                         
  -4  -2   4         16.26         11.56         1.01 o                         
  -3  -2   4        572.69        601.89        14.17 o                         
  -2  -2   4       3012.00       3136.58        64.02 o                         
  -1  -2   4        165.37        136.44         3.78 o                         
   0  -2   4       2679.45       2626.82        35.03 o                         
   1  -2   4         70.18         58.54         1.27 o                         
   2  -2   4         12.36         20.64         0.99 o                         
   3  -2   4        610.71        617.80         9.17 o                         
   4  -2   4          7.87          6.97         0.88 o                         
   5  -2   4        222.37        229.56         4.23 o                         
   6  -2   4        133.09        127.61         3.59 o                         
   7  -2   4          7.50          4.98         0.59 o                         
  -7  -1   4          5.07          7.96         0.73 o                         
  -6  -1   4         15.86         18.54         0.88 o                         
  -5  -1   4         23.16         23.22         0.92 o                         
  -4  -1   4        173.35        158.78         2.80 o                         
  -3  -1   4         54.72         69.29         3.77 o                         
  -2  -1   4        520.88        566.88        12.77 o                         
  -1  -1   4        173.03        149.84         3.80 o                         
   0  -1   4        291.53        299.50         5.49 o                         
   1  -1   4         50.73         28.50         1.30 o                         
   2  -1   4       1772.21       1634.56        25.15 o                         
   3  -1   4        185.67        176.62         3.53 o                         
   4  -1   4          9.56         11.78         0.87 o                         
   5  -1   4         12.65         12.47         0.94 o                         
   6  -1   4         31.15         31.46         1.57 o                         
   7  -1   4          0.24          0.61         0.89 o                         
  -8   0   4          7.93          4.48         0.56 o                         
  -7   0   4          0.02         -0.76         0.76 o                         
  -6   0   4         13.96         14.41         0.83 o                         
  -5   0   4          3.96          3.28         0.79 o                         
  -4   0   4        386.92        419.27        10.11 o                         
  -3   0   4       1042.73       1095.89        22.51 o                         
  -2   0   4        712.75        716.88        16.05 o                         
  -1   0   4         31.93         32.96         2.09 o                         
   0   0   4          0.52          0.71         0.97 o                         
   1   0   4        832.80        686.06        21.39 o                         
   2   0   4        215.45        242.33         6.24 o                         
   3   0   4         10.97         12.69         0.90 o                         
   4   0   4          0.68         -0.12         0.72 o                         
   5   0   4          0.54         -0.21         1.00 o                         
   6   0   4          0.19          0.79         0.85 o                         
   7   0   4          5.64          7.13         1.54 o                         
  -7   1   4          0.63          1.42         1.31 o                         
  -6   1   4         71.38         71.51         1.69 o                         
  -5   1   4         11.38         11.47         0.85 o                         
  -4   1   4        318.65        323.09         5.80 o                         
  -3   1   4        182.63        186.86         3.37 o                         
  -2   1   4          0.53          1.69         1.03 o                         
  -1   1   4       3232.59       3214.17        48.26 o                         
   0   1   4        110.72        124.00         5.29 o                         
   1   1   4        366.54        338.92        13.46 o                         
   2   1   4        487.21        505.30         9.85 o                         
   3   1   4        303.91        369.27         5.96 o                         
   4   1   4         54.97         58.95         1.31 o                         
   5   1   4         12.52         11.56         0.83 o                         
   6   1   4          2.10          2.85         0.92 o                         
   7   1   4          2.33          2.71         0.60 o                         
  -7   2   4          6.70          6.65         0.73 o                         
  -6   2   4         77.55         86.42         2.03 o                         
  -5   2   4         27.24         29.03         1.03 o                         
  -4   2   4        229.80        204.99         3.73 o                         
  -3   2   4         89.05         69.30         2.24 o                         
  -2   2   4        179.05        169.64         5.45 o                         
  -1   2   4        836.19        707.33        22.48 o                         
   0   2   4        324.22        257.96         7.37 o                         
   1   2   4        647.67        667.07        19.27 o                         
   2   2   4        340.26        372.22         9.36 o                         
   3   2   4          7.33          6.81         1.28 o                         
   4   2   4        315.86        337.72         4.57 o                         
   5   2   4         27.28         31.23         1.49 o                         
   6   2   4         15.61         19.82         1.17 o                         
  -8   3   4          0.56         -0.22         0.46 o                         
  -7   3   4         25.99         23.98         0.84 o                         
  -6   3   4        112.27        125.09         2.10 o                         
  -5   3   4          6.56          4.48         0.84 o                         
  -4   3   4         62.39         63.05         1.23 o                         
  -3   3   4         46.34         42.63         1.51 o                         
  -2   3   4         63.30         58.21         1.45 o                         
  -1   3   4        461.28        511.65         7.74 o                         
   0   3   4         78.29         60.55         4.13 o                         
   1   3   4         10.62         16.46         2.18 o                         
   2   3   4         75.46         82.06         3.05 o                         
   3   3   4        320.72        322.06         4.07 o                         
   4   3   4          5.79          5.29         0.72 o                         
   5   3   4          6.81          6.63         0.80 o                         
   6   3   4          7.70          7.38         0.73 o                         
  -7   4   4          0.29          0.26         0.71 o                         
  -6   4   4          0.33          0.78         0.63 o                         
  -5   4   4        450.75        456.38         5.68 o                         
  -4   4   4          0.01          0.87         0.59 o                         
  -3   4   4         36.83         37.74         0.89 o                         
  -2   4   4        480.11        489.90         7.89 o                         
  -1   4   4         34.07         35.83         1.41 o                         
   0   4   4         40.25         40.69         2.23 o                         
   1   4   4        351.80        384.18         5.64 o                         
   2   4   4         14.55         12.47         0.79 o                         
   3   4   4        214.06        216.53         2.99 o                         
   4   4   4         12.33         15.96         0.81 o                         
   5   4   4          0.09         -0.33         0.70 o                         
   6   4   4         46.81         44.38         1.60 o                         
  -7   5   4        208.52        222.26         4.16 o                         
  -6   5   4        213.05        221.09         3.89 o                         
  -5   5   4          4.10          3.69         0.83 o                         
  -4   5   4         58.10         59.58         1.50 o                         
  -3   5   4        257.33        273.78         3.14 o                         
  -2   5   4        143.46        160.73         2.09 o                         
  -1   5   4        247.20        255.84         2.50 o                         
   0   5   4        236.85        251.17         2.87 o                         
   1   5   4          0.24          1.35         0.50 o                         
   2   5   4          1.18          0.46         0.64 o                         
   3   5   4        180.52        177.08         2.84 o                         
   4   5   4         22.13         28.59         1.79 o                         
   5   5   4          5.86          8.64         0.92 o                         
  -7   6   4         57.24         39.26         1.03 o                         
  -6   6   4          6.12          5.31         0.61 o                         
  -5   6   4          2.94          3.42         0.69 o                         
  -4   6   4         13.15         13.88         0.72 o                         
  -3   6   4         93.23        101.37         1.71 o                         
  -2   6   4         97.68         99.38         1.29 o                         
  -1   6   4         25.41         26.82         0.96 o                         
   0   6   4          0.23         -0.57         0.57 o                         
   1   6   4         28.16         25.05         1.10 o                         
   2   6   4          0.46          1.81         0.83 o                         
   3   6   4         81.06         77.41         2.18 o                         
   4   6   4          8.03          6.93         2.28 o                         
  -6   7   4         10.62         11.82         0.91 o                         
  -5   7   4          7.75          8.13         1.03 o                         
  -4   7   4         28.86         27.58         0.79 o                         
  -3   7   4          8.78          8.28         0.63 o                         
  -2   7   4         62.63         62.54         1.08 o                         
  -1   7   4        173.06        180.04         2.54 o                         
   0   7   4         10.39         13.00         0.96 o                         
   1   7   4          0.10          0.79         0.70 o                         
   2   7   4          2.45          2.68         1.01 o                         
   3   7   4         14.11         10.94         0.75 o                         
  -5   8   4         76.78         63.10        10.27 o                         
  -4   8   4         18.56         21.20         1.44 o                         
  -3   8   4         23.70         23.10         1.26 o                         
  -2   8   4         29.96         34.22         0.92 o                         
  -1   8   4         10.90         11.10         0.63 o                         
   0   8   4          0.56          0.98         0.63 o                         
   1   8   4         26.89         30.76         2.25 o                         
   2   8   4          3.38          1.33         0.30 o                         
  -2   9   4          7.06          7.20         0.42 o                         
  -1   9   4          0.06         -0.28         0.43 o                         
  -2  -9   5          2.84          1.58         0.46 o                         
  -1  -9   5         11.49         11.62         0.68 o                         
   0  -9   5         97.43        102.24         2.94 o                         
   1  -9   5         44.16         44.22         1.09 o                         
   2  -9   5         11.89         14.39         0.98 o                         
   3  -9   5         19.01         20.16         1.33 o                         
   4  -9   5          3.00          1.85         0.56 o                         
  -3  -8   5          2.08          1.89         0.66 o                         
  -2  -8   5         42.48         47.39         1.18 o                         
  -1  -8   5         46.43         42.72         1.03 o                         
   0  -8   5          1.16          1.65         0.58 o                         
   1  -8   5          4.36          5.32         0.71 o                         
   2  -8   5         18.69         18.29         0.71 o                         
   3  -8   5          7.56          7.37         0.89 o                         
   4  -8   5          0.11          0.22         0.46 o                         
   5  -8   5          0.45          1.49         0.41 o                         
  -4  -7   5          0.13          0.57         0.58 o                         
  -3  -7   5         39.78         44.28         1.21 o                         
  -2  -7   5          9.60         10.30         0.67 o                         
  -1  -7   5         43.92         48.67         1.01 o                         
   0  -7   5         33.56         36.89         0.78 o                         
   1  -7   5         22.76         22.56         0.60 o                         
   2  -7   5         22.94         21.61         0.54 o                         
   3  -7   5         13.37         14.01         0.68 o                         
   4  -7   5         74.42         74.76         1.42 o                         
   5  -7   5          3.99          4.00         0.59 o                         
   6  -7   5          2.32          0.44         0.71 o                         
  -5  -6   5         98.82        109.32         8.75 o                         
  -4  -6   5        278.53        283.81         4.72 o                         
  -3  -6   5        172.54        175.31         3.08 o                         
  -2  -6   5          0.16         -0.12         0.56 o                         
  -1  -6   5         16.08         15.79         0.65 o                         
   0  -6   5        691.22        683.30         5.50 o                         
   1  -6   5        293.09        268.70         1.98 o                         
   2  -6   5        197.45        190.50         1.48 o                         
   3  -6   5         54.83         59.25         0.91 o                         
   4  -6   5         64.76         69.88         1.11 o                         
   5  -6   5        156.60        165.46         2.27 o                         
   6  -6   5         66.89         74.27         2.34 o                         
  -6  -5   5        102.67        101.68         3.44 o                         
  -5  -5   5         30.95         32.66         1.06 o                         
  -4  -5   5         56.50         48.53         1.23 o                         
  -3  -5   5         33.78         32.66         1.06 o                         
  -2  -5   5          0.08          1.70         0.66 o                         
  -1  -5   5        694.50        717.85         7.17 o                         
   0  -5   5          1.59          2.59         0.58 o                         
   1  -5   5        277.33        273.32         4.03 o                         
   2  -5   5        140.72        149.87         1.65 o                         
   3  -5   5          6.77          7.99         0.43 o                         
   4  -5   5        134.86        132.16         1.83 o                         
   5  -5   5          4.65          4.76         0.54 o                         
   6  -5   5          0.00         -0.03         0.61 o                         
   7  -5   5         84.32         64.96         4.00 o                         
  -6  -4   5         10.66          9.81         0.86 o                         
  -5  -4   5         71.82         77.55         2.13 o                         
  -4  -4   5          0.08         -0.27         0.82 o                         
  -3  -4   5         14.00         12.93         0.68 o                         
  -2  -4   5         24.62         24.50         1.25 o                         
  -1  -4   5        340.52        334.98         6.05 o                         
   0  -4   5        553.16        547.25         8.38 o                         
   1  -4   5       2772.22       3038.82        46.34 o                         
   2  -4   5          0.22          0.35         0.78 o                         
   3  -4   5         43.80         52.56         1.10 o                         
   4  -4   5         38.40         38.12         1.31 o                         
   5  -4   5         45.57         50.99         1.87 o                         
   6  -4   5         56.19         58.72         1.57 o                         
   7  -4   5         27.99         23.41         1.37 o                         
  -7  -3   5        144.56        170.69         3.86 o                         
  -6  -3   5          0.00          0.82         0.71 o                         
  -5  -3   5          0.16         -0.20         0.87 o                         
  -4  -3   5          0.38         -0.12         0.73 o                         
  -3  -3   5          0.40          1.54         0.89 o                         
  -2  -3   5        150.42        147.67         4.71 o                         
  -1  -3   5        137.57        143.07         3.83 o                         
   0  -3   5        690.19        701.94        11.51 o                         
   1  -3   5        191.69        186.75         6.94 o                         
   2  -3   5         57.65         58.31         1.29 o                         
   3  -3   5        580.31        596.51         9.86 o                         
   4  -3   5         11.24         16.35         0.68 o                         
   5  -3   5          4.75          4.29         0.85 o                         
   6  -3   5         38.99         38.25         1.09 o                         
   7  -3   5          3.65          3.32         0.52 o                         
  -7  -2   5          1.13          2.63         0.80 o                         
  -6  -2   5          5.60          6.82         0.89 o                         
  -5  -2   5         13.47         14.01         1.05 o                         
  -4  -2   5         14.89         14.73         0.85 o                         
  -3  -2   5        740.96        753.32        17.79 o                         
  -2  -2   5       3355.54       3670.26       111.09 o                         
  -1  -2   5         51.07         38.36         2.77 o                         
   0  -2   5        765.72        761.50        18.48 o                         
   1  -2   5          8.59          6.01         0.60 o                         
   2  -2   5        445.99        426.21         6.31 o                         
   3  -2   5          0.43         -0.08         1.00 o                         
   4  -2   5         29.48         37.03         0.87 o                         
   5  -2   5        242.08        241.85         3.49 o                         
   6  -2   5         35.32         35.51         1.54 o                         
   7  -2   5          8.06          6.77         0.69 o                         
  -7  -1   5          1.94          1.45         0.75 o                         
  -6  -1   5          3.62          3.07         0.74 o                         
  -5  -1   5         29.72         31.61         1.01 o                         
  -4  -1   5          8.13          5.79         0.79 o                         
  -3  -1   5       1943.23       2053.76        62.72 o                         
  -2  -1   5        212.34        172.68         4.73 o                         
  -1  -1   5         59.35         66.93         2.18 o                         
   0  -1   5        195.31        211.02         4.80 o                         
   1  -1   5          1.80         -0.31         0.77 o                         
   2  -1   5        240.70        247.79         4.00 o                         
   3  -1   5        233.86        239.17         4.02 o                         
   4  -1   5         14.73         11.99         0.78 o                         
   5  -1   5        108.67        102.94         3.51 o                         
   6  -1   5          1.21          0.12         0.76 o                         
   7  -1   5         66.94         75.04         3.34 o                         
  -7   0   5          0.00          0.29         0.74 o                         
  -6   0   5          0.09         -0.70         0.70 o                         
  -5   0   5          0.67          0.29         0.84 o                         
  -4   0   5         20.55         19.52         1.18 o                         
  -3   0   5        197.64        238.42         6.03 o                         
  -2   0   5         11.87          8.71         2.12 o                         
  -1   0   5         49.61         56.48         2.80 o                         
   0   0   5        446.26        442.42        14.14 o                         
   1   0   5          2.36          1.87         0.72 o                         
   2   0   5        885.04        918.63        12.81 o                         
   3   0   5         47.31         53.89         1.45 o                         
   4   0   5        135.18        143.41         2.35 o                         
   5   0   5          1.00          0.88         1.14 o                         
   6   0   5          1.65          2.85         0.93 o                         
   7   0   5         62.45         73.16         2.82 o                         
  -8   1   5          3.50          1.59         0.58 o                         
  -7   1   5          4.46          6.67         2.08 o                         
  -6   1   5         32.65         29.04         1.48 o                         
  -5   1   5         29.05         34.48         1.18 o                         
  -4   1   5         62.12         58.77         1.86 o                         
  -3   1   5          1.07          4.54         0.89 o                         
  -2   1   5          1.57          2.53         1.05 o                         
  -1   1   5          1.42          6.60         0.95 o                         
   0   1   5        203.54        170.51         4.23 o                         
   1   1   5         41.09         20.82         1.39 o                         
   2   1   5       1569.12       1850.25        32.58 o                         
   3   1   5         40.99         35.79         1.42 o                         
   4   1   5         41.45         49.14         1.26 o                         
   5   1   5          5.61          6.80         1.51 o                         
   6   1   5          7.10          8.19         1.15 o                         
   7   1   5          1.98          3.28         0.72 o                         
  -8   2   5          2.58          1.32         0.57 o                         
  -7   2   5        191.15        187.93         3.24 o                         
  -6   2   5          1.10          2.83         0.66 o                         
  -5   2   5         84.03         85.49         1.58 o                         
  -4   2   5        698.41        731.33         9.13 o                         
  -3   2   5        102.71        104.82         3.50 o                         
  -2   2   5         16.01         23.20         2.58 o                         
  -1   2   5         15.91         13.31         1.19 o                         
   0   2   5          0.95          2.11         1.23 o                         
   1   2   5         87.71         78.76         2.40 o                         
   2   2   5         45.55         47.99         1.62 o                         
   3   2   5         47.53         46.19         1.44 o                         
   4   2   5        176.86        170.23         3.16 o                         
   5   2   5          0.31         -0.52         0.97 o                         
   6   2   5          0.83          1.15         0.87 o                         
  -7   3   5         38.36         46.21         1.09 o                         
  -6   3   5        129.54        127.45         2.17 o                         
  -5   3   5        163.04        161.75         2.42 o                         
  -4   3   5          0.02         -0.40         0.58 o                         
  -3   3   5        210.73        212.13         3.54 o                         
  -2   3   5        786.35        812.22        10.70 o                         
  -1   3   5         60.74         79.99         2.24 o                         
   0   3   5          2.79          2.18         1.72 o                         
   1   3   5        200.03        180.18        14.86 o                         
   2   3   5         22.09         23.76         1.26 o                         
   3   3   5          2.44          2.07         1.02 o                         
   4   3   5        113.50        106.42         2.07 o                         
   5   3   5         27.58         28.11         1.82 o                         
   6   3   5         13.28         15.89         0.68 o                         
  -7   4   5          0.88         -0.35         0.93 o                         
  -6   4   5         17.02         17.10         0.77 o                         
  -5   4   5         65.52         66.46         1.28 o                         
  -4   4   5          0.01          0.54         0.61 o                         
  -3   4   5         71.59         78.08         1.60 o                         
  -2   4   5        459.38        494.22         8.63 o                         
  -1   4   5        189.94        189.18         4.19 o                         
   0   4   5        109.08        116.63         4.25 o                         
   1   4   5          6.02         10.17         0.82 o                         
   2   4   5         69.25         58.68         1.61 o                         
   3   4   5         27.03         20.97         1.09 o                         
   4   4   5          9.43         11.83         1.09 o                         
   5   4   5          6.02          8.07         0.71 o                         
  -7   5   5         19.30         11.84         0.76 o                         
  -6   5   5         14.54         13.66         0.92 o                         
  -5   5   5         20.94         20.60         0.96 o                         
  -4   5   5         10.52          9.17         0.70 o                         
  -3   5   5        306.12        320.17         3.55 o                         
  -2   5   5        235.79        250.24         2.39 o                         
  -1   5   5        271.25        266.77         2.96 o                         
   0   5   5        487.87        524.85         6.25 o                         
   1   5   5         62.30         55.26         1.21 o                         
   2   5   5          3.36          4.52         0.61 o                         
   3   5   5          0.64          1.08         0.69 o                         
   4   5   5          9.34          6.87         0.66 o                         
   5   5   5          0.82          0.84         0.42 o                         
  -6   6   5         60.16         61.86         1.78 o                         
  -5   6   5          5.66          5.93         0.67 o                         
  -4   6   5         88.77        101.29         2.14 o                         
  -3   6   5         67.92         69.95         1.42 o                         
  -2   6   5        273.39        280.78         3.07 o                         
  -1   6   5         89.78         94.72         1.65 o                         
   0   6   5         14.32         13.82         0.79 o                         
   1   6   5         39.76         41.41         1.48 o                         
   2   6   5        168.47        177.20         3.91 o                         
   3   6   5         43.80         38.90         1.32 o                         
   4   6   5         16.78         13.23         1.94 o                         
  -6   7   5          7.33          6.26         0.70 o                         
  -5   7   5         69.89         77.19         1.62 o                         
  -4   7   5          6.78          6.53         0.49 o                         
  -3   7   5         24.18         21.23         0.82 o                         
  -2   7   5         44.76         45.45         1.30 o                         
  -1   7   5         18.31         16.96         0.71 o                         
   0   7   5         10.85         10.06         1.14 o                         
   1   7   5          5.54          4.18         0.82 o                         
   2   7   5         67.24         60.23         2.92 o                         
   3   7   5        172.94        140.93         3.94 o                         
  -5   8   5         19.60         16.80         0.88 o                         
  -4   8   5         97.41         97.87         2.43 o                         
  -3   8   5          0.14          0.60         0.51 o                         
  -2   8   5         18.65         19.06         0.76 o                         
  -1   8   5          0.49          1.13         0.58 o                         
   0   8   5        103.04        102.00         2.04 o                         
   1   8   5        180.25        137.91        26.40 o                         
  -2  -9   6          0.02          0.22         0.46 o                         
  -1  -9   6          4.39          3.89         0.52 o                         
   0  -9   6         74.55         74.18         1.79 o                         
   1  -9   6         39.39         35.50         1.07 o                         
   2  -9   6         19.01         15.56         0.80 o                         
   3  -9   6          0.59         -0.10         0.85 o                         
   4  -9   6          7.06          3.87         0.56 o                         
  -3  -8   6         73.70         74.57         3.09 o                         
  -2  -8   6         38.91         39.37         1.28 o                         
  -1  -8   6         18.63         20.44         1.04 o                         
   0  -8   6         13.15         13.35         0.75 o                         
   1  -8   6        279.49        261.83         3.60 o                         
   2  -8   6         32.97         33.01         0.76 o                         
   3  -8   6         32.81         33.31         1.70 o                         
   4  -8   6         17.03         20.37         0.73 o                         
   5  -8   6        101.42         97.57         4.90 o                         
  -4  -7   6          2.39          2.83         0.59 o                         
  -3  -7   6          8.41          7.39         0.76 o                         
  -2  -7   6          5.17          4.39         0.67 o                         
  -1  -7   6          1.60          0.70         0.52 o                         
   0  -7   6        479.11        492.01         5.14 o                         
   1  -7   6          2.37          3.85         0.43 o                         
   2  -7   6         76.25         75.65         0.88 o                         
   3  -7   6          7.55          9.01         0.94 o                         
   4  -7   6         32.44         33.14         0.92 o                         
   5  -7   6          0.49          1.42         0.57 o                         
   6  -7   6         20.75         20.78         1.11 o                         
  -5  -6   6          0.96          1.28         0.52 o                         
  -4  -6   6        115.77        114.60         2.51 o                         
  -3  -6   6          0.80         -0.02         0.79 o                         
  -2  -6   6          0.56          0.71         0.62 o                         
  -1  -6   6         94.39         94.45         1.36 o                         
   0  -6   6         16.03         16.79         0.53 o                         
   1  -6   6        173.62        169.13         1.51 o                         
   2  -6   6        192.37        215.82         1.60 o                         
   3  -6   6          0.01          0.11         0.47 o                         
   4  -6   6         36.61         38.71         0.88 o                         
   5  -6   6         31.17         35.77         1.16 o                         
   6  -6   6        102.74        114.99         3.60 o                         
  -6  -5   6        100.55         96.31         3.25 o                         
  -5  -5   6         25.62         22.10         1.06 o                         
  -4  -5   6          4.78          3.52         0.85 o                         
  -3  -5   6         22.62         21.61         0.72 o                         
  -2  -5   6         17.42         17.48         0.77 o                         
  -1  -5   6        589.09        597.78         5.74 o                         
   0  -5   6        113.19        115.89         1.45 o                         
   1  -5   6         23.88         22.22         0.53 o                         
   2  -5   6          8.72          8.83         0.34 o                         
   3  -5   6         27.34         28.98         0.76 o                         
   4  -5   6          9.71          8.74         0.55 o                         
   5  -5   6         99.32        108.10         1.55 o                         
   6  -5   6          3.93          2.84         0.54 o                         
   7  -5   6          0.69          0.95         0.38 o                         
  -6  -4   6         30.70         33.69         2.66 o                         
  -5  -4   6         18.79         17.50         0.84 o                         
  -4  -4   6         52.96         52.23         1.28 o                         
  -3  -4   6         34.44         32.68         1.03 o                         
  -2  -4   6        395.85        402.93         4.22 o                         
  -1  -4   6        794.84        818.40        30.12 o                         
   0  -4   6         32.14         38.17         1.63 o                         
   1  -4   6        158.09        202.75         4.11 o                         
   2  -4   6          1.45          2.73         0.85 o                         
   3  -4   6          0.00          0.21         0.49 o                         
   4  -4   6        215.43        221.94         4.08 o                         
   5  -4   6          1.32          2.19         0.58 o                         
   6  -4   6        136.60        135.67         2.68 o                         
   7  -4   6          4.12          3.21         0.52 o                         
  -7  -3   6         73.14         83.99         2.90 o                         
  -6  -3   6          0.15         -1.00         1.00 o                         
  -5  -3   6         96.75         82.26         1.40 o                         
  -4  -3   6          3.42          1.49         0.68 o                         
  -3  -3   6          4.11          3.27         0.75 o                         
  -2  -3   6       1205.00       1242.33        27.71 o                         
  -1  -3   6        123.43        109.00         2.65 o                         
   0  -3   6         30.29         36.63         1.66 o                         
   1  -3   6          4.94          1.41         0.86 o                         
   2  -3   6        340.89        313.64         4.52 o                         
   3  -3   6        500.38        508.38         7.03 o                         
   4  -3   6          5.62          8.05         0.62 o                         
   5  -3   6          7.71          5.70         0.76 o                         
   6  -3   6         47.05         40.99         1.07 o                         
   7  -3   6          6.02          7.33         0.90 o                         
  -7  -2   6         27.46         34.08         1.94 o                         
  -6  -2   6          9.80          9.56         0.73 o                         
  -5  -2   6        237.35        222.67         3.20 o                         
  -4  -2   6          9.96         10.68         0.86 o                         
  -3  -2   6         12.20          8.98         1.91 o                         
  -2  -2   6        241.64        279.52        10.32 o                         
  -1  -2   6          5.65          7.19         1.11 o                         
   0  -2   6        418.46        404.12         9.77 o                         
   1  -2   6        120.51        104.14         2.13 o                         
   2  -2   6        473.64        509.87         7.48 o                         
   3  -2   6         23.91         22.12         1.34 o                         
   4  -2   6         61.47         73.48         1.45 o                         
   5  -2   6         40.71         43.45         1.10 o                         
   6  -2   6        119.33        111.62         3.24 o                         
   7  -2   6          2.76          3.21         0.47 o                         
  -7  -1   6          0.07         -0.65         0.65 o                         
  -6  -1   6        204.26        199.74         2.93 o                         
  -5  -1   6          1.90          2.91         0.82 o                         
  -4  -1   6         29.41         28.82         1.16 o                         
  -3  -1   6          0.25          0.19         2.38 o                         
  -2  -1   6        179.31        224.42         5.83 o                         
  -1  -1   6        391.15        338.57         9.70 o                         
   0  -1   6        233.49        248.96         5.63 o                         
   1  -1   6         26.69         25.32         1.10 o                         
   2  -1   6         35.37         42.28         1.24 o                         
   3  -1   6       1482.56       1675.70        21.15 o                         
   4  -1   6         89.05         84.28         1.98 o                         
   5  -1   6         44.75         37.34         1.51 o                         
   6  -1   6          4.44          4.96         1.23 o                         
   7  -1   6         24.38         26.69         1.02 o                         
  -7   0   6         17.25         16.24         0.78 o                         
  -6   0   6          4.40          2.96         0.98 o                         
  -5   0   6          9.94         12.28         0.97 o                         
  -4   0   6         60.32         50.45         1.31 o                         
  -3   0   6        956.84       1070.19        19.48 o                         
  -2   0   6        135.19        168.90         4.73 o                         
  -1   0   6        531.96        542.98         9.80 o                         
   0   0   6         80.24         90.60         4.03 o                         
   1   0   6          1.37          5.41         0.52 o                         
   2   0   6        274.77        272.40         4.75 o                         
   3   0   6         56.46         54.80         1.34 o                         
   4   0   6         55.92         44.26         1.30 o                         
   5   0   6          0.32          2.27         1.29 o                         
   6   0   6         29.52         24.57         1.74 o                         
   7   0   6          1.34          0.99         0.65 o                         
  -7   1   6          1.81          3.24         0.73 o                         
  -6   1   6          1.28          4.42         0.95 o                         
  -5   1   6          6.99         10.83         0.89 o                         
  -4   1   6        149.86        156.09         2.81 o                         
  -3   1   6          3.12          2.99         0.84 o                         
  -2   1   6        478.22        498.62         8.32 o                         
  -1   1   6         23.35         24.14         1.14 o                         
   0   1   6          7.47          6.13         2.20 o                         
   1   1   6        105.46         89.94         3.47 o                         
   2   1   6         33.01         46.07         1.57 o                         
   3   1   6          1.56          2.05         0.83 o                         
   4   1   6         10.51         12.54         0.97 o                         
   5   1   6          0.72         -0.39         3.05 o                         
   6   1   6         15.72         14.23         2.18 o                         
  -7   2   6         18.49         20.64         0.86 o                         
  -6   2   6          5.02          5.19         0.70 o                         
  -5   2   6         69.43         70.32         1.61 o                         
  -4   2   6        404.73        439.19         5.37 o                         
  -3   2   6         33.57         21.10         1.53 o                         
  -2   2   6         12.32          7.28         1.19 o                         
  -1   2   6        235.07        252.35         4.76 o                         
   0   2   6         48.53         50.13         2.07 o                         
   1   2   6          3.99          7.62         1.12 o                         
   2   2   6         58.52         36.09         1.45 o                         
   3   2   6         16.18         15.29         0.89 o                         
   4   2   6         34.50         32.75         2.50 o                         
   5   2   6         45.94         33.77         2.56 o                         
   6   2   6         12.95         15.41         0.92 o                         
  -7   3   6         16.12         16.43         0.74 o                         
  -6   3   6         95.50         97.41         1.55 o                         
  -5   3   6          4.32          5.89         0.70 o                         
  -4   3   6          0.11          0.41         0.65 o                         
  -3   3   6         23.47         16.55         1.30 o                         
  -2   3   6        310.32        325.47         4.87 o                         
  -1   3   6        170.57        185.13         4.49 o                         
   0   3   6          1.41          1.43         1.53 o                         
   1   3   6        247.43        270.07        14.34 o                         
   2   3   6         22.72         15.90         1.24 o                         
   3   3   6         34.83         34.10         1.37 o                         
   4   3   6         20.13         13.97         1.25 o                         
   5   3   6         13.35         14.81         1.21 o                         
   6   3   6          0.71          0.95         0.36 o                         
  -7   4   6        120.10        115.65         3.37 o                         
  -6   4   6          1.36          1.69         0.62 o                         
  -5   4   6         50.74         51.04         2.35 o                         
  -4   4   6         10.43         10.54         0.69 o                         
  -3   4   6         41.66         42.56         1.19 o                         
  -2   4   6        360.56        363.59         4.51 o                         
  -1   4   6          1.58          2.27         0.80 o                         
   0   4   6          0.06          2.82         1.13 o                         
   1   4   6          5.41          6.57         0.93 o                         
   2   4   6          5.53          4.94         1.30 o                         
   3   4   6         99.60        103.94         2.02 o                         
   4   4   6          3.88          4.57         1.33 o                         
   5   4   6         32.99         31.00         1.81 o                         
  -7   5   6         70.15         46.84         1.72 o                         
  -6   5   6          5.21          5.87         0.83 o                         
  -5   5   6         52.53         50.58         1.43 o                         
  -4   5   6        165.49        177.43         2.44 o                         
  -3   5   6         51.02         52.26         1.05 o                         
  -2   5   6        383.03        398.78         3.82 o                         
  -1   5   6         30.53         36.16         0.91 o                         
   0   5   6         68.81         75.75         1.49 o                         
   1   5   6          0.17          0.64         0.67 o                         
   2   5   6          1.18          2.24         0.59 o                         
   3   5   6         67.82         56.07         1.27 o                         
   4   5   6        123.77        131.47         2.74 o                         
  -6   6   6         66.27         63.12         1.43 o                         
  -5   6   6         10.85          9.54         0.75 o                         
  -4   6   6         37.37         42.03         1.14 o                         
  -3   6   6         16.30         17.66         1.03 o                         
  -2   6   6         10.22         12.11         0.62 o                         
  -1   6   6          6.43          8.33         0.81 o                         
   0   6   6         17.53         16.46         0.84 o                         
   1   6   6        118.06        106.46         2.31 o                         
   2   6   6        317.30        304.62         5.14 o                         
   3   6   6          0.41         -0.47         1.24 o                         
  -6   7   6         26.51         22.10         0.99 o                         
  -5   7   6         56.07         61.52         2.19 o                         
  -4   7   6        178.78        187.68         3.30 o                         
  -3   7   6         97.98         96.14         1.90 o                         
  -2   7   6          9.06          7.08         0.62 o                         
  -1   7   6        125.73        140.47         2.31 o                         
   0   7   6        154.39        171.41         3.50 o                         
   1   7   6         17.97         16.57         0.99 o                         
   2   7   6         85.41         85.39         3.22 o                         
  -4   8   6          0.01          0.59         0.49 o                         
  -3   8   6        199.71        188.63         6.48 o                         
  -2   8   6          7.14          8.86         0.86 o                         
  -1   8   6          3.24          2.40         0.61 o                         
   0   8   6         17.20         17.13         1.05 o                         
   1   8   6         63.69         56.58         1.50 o                         
  -1  -9   7         28.85         25.99         0.76 o                         
   0  -9   7          8.46          7.58         0.77 o                         
   1  -9   7          1.99          2.70         0.59 o                         
   2  -9   7          9.61          8.45         0.68 o                         
   3  -9   7         12.30         12.44         0.64 o                         
  -3  -8   7         13.40         10.15         0.81 o                         
  -2  -8   7         31.36         31.30         0.99 o                         
  -1  -8   7        146.81        150.61         2.88 o                         
   0  -8   7          2.57          2.30         0.59 o                         
   1  -8   7         39.27         38.09         0.81 o                         
   2  -8   7         31.14         26.02         0.84 o                         
   3  -8   7          0.02         -0.50         0.52 o                         
   4  -8   7         34.76         37.53         0.81 o                         
   5  -8   7         48.62         48.04         1.08 o                         
  -4  -7   7          0.43          1.63         0.81 o                         
  -3  -7   7        120.12        123.64         2.06 o                         
  -2  -7   7          3.70          3.80         0.64 o                         
  -1  -7   7        138.65        142.13         1.55 o                         
   0  -7   7        112.87        126.03         1.85 o                         
   1  -7   7          2.21          1.32         0.39 o                         
   2  -7   7          5.81          8.13         0.41 o                         
   3  -7   7         24.44         22.59         0.80 o                         
   4  -7   7         54.66         56.62         1.01 o                         
   5  -7   7         12.07         12.33         0.67 o                         
   6  -7   7          0.01          0.16         0.45 o                         
  -5  -6   7          0.00         -0.21         0.57 o                         
  -4  -6   7         22.75         26.81         0.99 o                         
  -3  -6   7          2.68          2.12         0.71 o                         
  -2  -6   7          6.47          5.02         0.64 o                         
  -1  -6   7          3.12          2.20         0.46 o                         
   0  -6   7         13.68         13.02         0.46 o                         
   1  -6   7         83.87         84.00         0.91 o                         
   2  -6   7         73.19         78.02         0.79 o                         
   3  -6   7         41.42         42.70         0.84 o                         
   4  -6   7          8.36          9.35         0.54 o                         
   5  -6   7          4.27          3.60         0.56 o                         
   6  -6   7          7.95          9.48         0.70 o                         
  -6  -5   7          2.07          1.00         0.67 o                         
  -5  -5   7         29.84         29.51         0.76 o                         
  -4  -5   7         16.77         14.23         0.87 o                         
  -3  -5   7          5.50          5.82         0.67 o                         
  -2  -5   7        194.50        205.11         2.50 o                         
  -1  -5   7        293.97        294.80         3.37 o                         
   0  -5   7         83.49         83.50         1.19 o                         
   1  -5   7         30.86         22.57         0.47 o                         
   2  -5   7        129.14        133.33         1.07 o                         
   3  -5   7          4.65          4.75         0.71 o                         
   4  -5   7         74.59         71.87         1.02 o                         
   5  -5   7         22.28         21.87         1.09 o                         
   6  -5   7          6.19          7.59         0.55 o                         
   7  -5   7          2.95          1.91         0.52 o                         
  -6  -4   7          3.72          5.64         0.68 o                         
  -5  -4   7          0.00         -0.31         0.64 o                         
  -4  -4   7        148.98        126.17         2.68 o                         
  -3  -4   7         53.65         60.18         1.12 o                         
  -2  -4   7        133.19        128.11         1.55 o                         
  -1  -4   7         77.43         88.01         2.27 o                         
   0  -4   7         69.69         57.07         3.92 o                         
   1  -4   7          3.14          1.85         1.00 o                         
   2  -4   7        306.49        295.65         5.49 o                         
   3  -4   7          9.42          8.88         0.47 o                         
   4  -4   7         43.41         48.43         1.15 o                         
   5  -4   7          0.00         -0.04         0.61 o                         
   6  -4   7          0.05         -0.30         0.51 o                         
   7  -4   7         66.05         62.72         2.29 o                         
  -7  -3   7         24.20         24.25         1.19 o                         
  -6  -3   7          9.77          9.76         0.74 o                         
  -5  -3   7        232.03        205.01         2.63 o                         
  -4  -3   7          0.44          1.17         0.82 o                         
  -3  -3   7         99.51        100.05         1.74 o                         
  -2  -3   7          4.48          4.24         1.44 o                         
  -1  -3   7         75.20         84.56         4.56 o                         
   0  -3   7        491.03        504.05        16.60 o                         
   1  -3   7         92.14        122.94         3.04 o                         
   2  -3   7         11.41         11.01         0.75 o                         
   3  -3   7        269.93        256.34         3.06 o                         
   4  -3   7        176.98        184.61         4.12 o                         
   5  -3   7         14.72         15.29         0.78 o                         
   6  -3   7         52.30         50.80         1.20 o                         
   7  -3   7         20.15         18.86         1.58 o                         
  -7  -2   7          4.38          4.18         0.63 o                         
  -6  -2   7         22.30         22.97         0.93 o                         
  -5  -2   7         66.31         59.92         1.23 o                         
  -4  -2   7         27.45         38.86         1.11 o                         
  -3  -2   7          0.14          0.66         2.37 o                         
  -2  -2   7         76.45         85.15         4.52 o                         
  -1  -2   7         80.54         81.89         1.93 o                         
   0  -2   7        678.26        684.63        22.98 o                         
   1  -2   7         12.13         10.88         1.14 o                         
   2  -2   7         27.53         23.14         1.16 o                         
   3  -2   7          1.78          1.45         0.79 o                         
   4  -2   7          5.56          6.27         0.83 o                         
   5  -2   7        106.23         85.87         4.17 o                         
   6  -2   7          6.78          4.49         1.26 o                         
   7  -2   7         60.31         55.17         1.52 o                         
  -7  -1   7         48.39         55.20         1.14 o                         
  -6  -1   7         10.88          9.13         0.77 o                         
  -5  -1   7          1.58          0.55         0.79 o                         
  -4  -1   7         79.58         78.41         2.34 o                         
  -3  -1   7         13.86          9.70         1.73 o                         
  -2  -1   7         12.47         19.80         1.30 o                         
  -1  -1   7        605.50        536.58        13.27 o                         
   0  -1   7       2910.13       2991.60        89.83 o                         
   1  -1   7         29.45         28.36         1.06 o                         
   2  -1   7        262.63        278.44         4.39 o                         
   3  -1   7          0.14          1.84         0.83 o                         
   4  -1   7         19.14         17.69         0.86 o                         
   5  -1   7          0.18          0.71         0.60 o                         
   6  -1   7         28.75         28.79         2.13 o                         
   7  -1   7          2.00          0.71         0.51 o                         
  -7   0   7          2.64          1.20         0.55 o                         
  -6   0   7         64.29         60.15         1.28 o                         
  -5   0   7          2.53          4.86         1.09 o                         
  -4   0   7         74.35         80.02         1.86 o                         
  -3   0   7        717.98        766.86        11.13 o                         
  -2   0   7        700.33        627.92        13.79 o                         
  -1   0   7       1361.39       1336.34        20.26 o                         
   0   0   7        206.20        193.09         7.29 o                         
   1   0   7         39.59         44.75         2.15 o                         
   2   0   7         64.79         83.62         1.69 o                         
   3   0   7          6.34          2.50         0.88 o                         
   4   0   7         96.04        106.51         3.09 o                         
   5   0   7        159.40        152.32         5.23 o                         
   6   0   7          1.92          2.05         0.68 o                         
   7   0   7          9.02          7.66         0.47 o                         
  -7   1   7         82.86         69.73         2.19 o                         
  -6   1   7         30.42         25.85         1.83 o                         
  -5   1   7         56.00         52.09         2.79 o                         
  -4   1   7         12.81         10.86         0.91 o                         
  -3   1   7        349.08        347.04         5.56 o                         
  -2   1   7        139.89        161.05         3.69 o                         
  -1   1   7       1239.40       1199.04        35.05 o                         
   0   1   7         29.45         44.23         3.36 o                         
   1   1   7         48.41         52.26         2.65 o                         
   2   1   7        265.81        283.36        11.82 o                         
   3   1   7        108.06        104.04         3.37 o                         
   4   1   7         53.26         53.46         2.43 o                         
   5   1   7          4.29          4.49         1.29 o                         
   6   1   7          1.52          1.83         0.73 o                         
  -7   2   7         11.71         10.54         0.74 o                         
  -6   2   7          4.25          4.24         0.71 o                         
  -5   2   7         13.22         11.65         0.88 o                         
  -4   2   7         86.40         95.52         2.15 o                         
  -3   2   7        339.84        329.53         5.45 o                         
  -2   2   7        215.43        201.33         4.81 o                         
  -1   2   7        187.65        205.46         3.40 o                         
   0   2   7        163.55        167.93         4.53 o                         
   1   2   7         22.16         12.34         2.04 o                         
   2   2   7         69.71         83.38         2.76 o                         
   3   2   7          0.83          0.47         1.19 o                         
   4   2   7        222.50        204.25         3.98 o                         
   5   2   7          2.96          3.76         0.84 o                         
   6   2   7         32.03         28.56         2.63 o                         
  -7   3   7         95.38         95.31         1.65 o                         
  -6   3   7         34.67         34.10         0.98 o                         
  -5   3   7          1.36          1.67         0.65 o                         
  -4   3   7         40.06         34.93         0.92 o                         
  -3   3   7         56.26         55.56         1.43 o                         
  -2   3   7        741.07        834.21        13.80 o                         
  -1   3   7        481.52        479.35         8.17 o                         
   0   3   7        228.09        251.49         7.53 o                         
   1   3   7        306.50        342.38         6.53 o                         
   2   3   7         31.48         27.81         1.23 o                         
   3   3   7        312.33        282.61         4.10 o                         
   4   3   7          0.00         -0.13         1.36 o                         
   5   3   7         10.53          9.02         0.90 o                         
  -7   4   7          4.19          3.54         0.99 o                         
  -6   4   7          8.34          8.06         0.57 o                         
  -5   4   7         55.09         52.98         2.78 o                         
  -4   4   7         47.49         51.57         2.69 o                         
  -3   4   7          2.59          1.94         0.71 o                         
  -2   4   7         19.70         16.60         1.26 o                         
  -1   4   7         19.22         23.19         1.87 o                         
   0   4   7          0.27          0.55         0.79 o                         
   1   4   7         40.28         43.35         1.48 o                         
   2   4   7          1.42          2.37         1.07 o                         
   3   4   7         90.01         82.71         2.61 o                         
   4   4   7         16.04         16.46         0.93 o                         
   5   4   7         36.83         36.37         1.51 o                         
  -7   5   7         16.06          9.70         0.46 o                         
  -6   5   7          4.88          4.15         1.21 o                         
  -5   5   7         63.30         69.04         2.37 o                         
  -4   5   7         34.09         38.66         1.07 o                         
  -3   5   7         64.05         70.12         1.62 o                         
  -2   5   7          7.63          7.11         0.62 o                         
  -1   5   7         14.42         16.39         0.78 o                         
   0   5   7         68.80         71.51         2.01 o                         
   1   5   7         48.92         50.49         1.51 o                         
   2   5   7          2.30          2.85         0.66 o                         
   3   5   7        390.24        395.05         6.37 o                         
   4   5   7         14.43         12.08         0.70 o                         
  -6   6   7          2.44          3.56         0.93 o                         
  -5   6   7         11.20         13.16         0.66 o                         
  -4   6   7        140.81        156.06         2.54 o                         
  -3   6   7         48.25         48.97         1.43 o                         
  -2   6   7        221.57        233.47         3.19 o                         
  -1   6   7         41.67         38.83         1.13 o                         
   0   6   7          4.82          5.57         0.72 o                         
   1   6   7         55.35         54.24         1.38 o                         
   2   6   7         20.86         20.17         1.50 o                         
   3   6   7          8.55         11.27         0.67 o                         
  -5   7   7         48.48         43.77         4.76 o                         
  -4   7   7          3.46          2.90         0.78 o                         
  -3   7   7         10.09          9.71         0.67 o                         
  -2   7   7         49.52         48.83         1.28 o                         
  -1   7   7          0.62          1.11         0.59 o                         
   0   7   7         52.39         46.65         1.29 o                         
   1   7   7          0.28         -0.06         0.71 o                         
   2   7   7          5.95          3.82         0.74 o                         
  -4   8   7         21.62         15.71         0.92 o                         
  -3   8   7         27.40         30.82         1.27 o                         
  -2   8   7          0.10         -0.40         0.48 o                         
  -1   8   7          1.44          1.12         0.51 o                         
   0   8   7         22.90         17.56         0.82 o                         
   1   8   7          5.05          3.99         0.35 o                         
  -1  -9   8          2.63          2.45         0.54 o                         
   0  -9   8         97.92        100.56         2.59 o                         
   1  -9   8         47.13         51.14         2.27 o                         
   2  -9   8         64.69         62.95         2.39 o                         
   3  -9   8         27.48         21.58         1.15 o                         
  -3  -8   8         14.94         11.04         0.66 o                         
  -2  -8   8          1.39          1.38         0.57 o                         
  -1  -8   8         14.50         14.31         0.75 o                         
   0  -8   8          1.17          0.91         0.86 o                         
   1  -8   8        128.19        122.83         1.89 o                         
   2  -8   8         47.06         43.88         0.86 o                         
   3  -8   8          0.42          0.79         0.51 o                         
   4  -8   8         51.04         54.22         1.34 o                         
   5  -8   8         36.75         27.41         0.91 o                         
  -4  -7   8         10.44          9.69         0.55 o                         
  -3  -7   8          0.01          0.04         0.52 o                         
  -2  -7   8         11.61         11.68         0.61 o                         
  -1  -7   8        135.16        147.33         1.92 o                         
   0  -7   8          6.00          5.95         0.57 o                         
   1  -7   8         40.87         41.62         0.61 o                         
   2  -7   8         52.90         54.28         0.69 o                         
   3  -7   8         71.19         80.55         1.12 o                         
   4  -7   8        105.51        112.18         2.55 o                         
   5  -7   8          0.92          1.63         0.73 o                         
   6  -7   8         14.11          8.57         0.45 o                         
  -5  -6   8          3.06          3.70         0.50 o                         
  -4  -6   8          0.02          0.22         0.63 o                         
  -3  -6   8          7.47          6.70         0.64 o                         
  -2  -6   8          0.01         -0.38         0.62 o                         
  -1  -6   8        170.18        168.69         2.06 o                         
   0  -6   8         45.10         48.88         0.69 o                         
   1  -6   8        195.70        201.55         1.67 o                         
   2  -6   8         76.92         86.41         0.85 o                         
   3  -6   8         43.40         44.87         0.95 o                         
   4  -6   8        113.65        126.24         1.62 o                         
   5  -6   8         50.46         57.71         1.12 o                         
   6  -6   8         13.22         14.16         0.92 o                         
  -6  -5   8         10.34          9.78         1.14 o                         
  -5  -5   8         19.66         16.18         0.63 o                         
  -4  -5   8         34.63         31.41         1.39 o                         
  -3  -5   8          0.52          0.01         0.63 o                         
  -2  -5   8        233.01        231.07         2.88 o                         
  -1  -5   8         14.13         15.93         0.63 o                         
   0  -5   8         52.39         53.58         0.64 o                         
   1  -5   8         26.77         27.48         0.50 o                         
   2  -5   8         37.15         31.87         0.47 o                         
   3  -5   8        112.76        115.54         1.26 o                         
   4  -5   8        245.10        250.24         3.60 o                         
   5  -5   8         12.50         13.02         0.65 o                         
   6  -5   8         18.57         20.24         0.75 o                         
  -6  -4   8          0.76          0.72         0.54 o                         
  -5  -4   8          0.73          1.07         0.68 o                         
  -4  -4   8        102.26         98.18         2.12 o                         
  -3  -4   8        146.21        158.14         2.20 o                         
  -2  -4   8          3.14          2.30         0.49 o                         
  -1  -4   8        108.26         98.22         3.48 o                         
   0  -4   8        161.20        152.41         4.70 o                         
   1  -4   8         12.52          9.78         1.10 o                         
   2  -4   8          4.63          3.17         0.38 o                         
   3  -4   8        140.43        145.25         1.61 o                         
   4  -4   8          0.42          0.41         0.52 o                         
   5  -4   8         56.82         59.31         1.06 o                         
   6  -4   8          7.66          6.28         0.52 o                         
  -7  -3   8          6.51          7.26         0.86 o                         
  -6  -3   8         13.61         16.12         0.57 o                         
  -5  -3   8          0.51         -0.06         0.62 o                         
  -4  -3   8          5.60          7.33         1.17 o                         
  -3  -3   8         26.48         23.42         0.80 o                         
  -2  -3   8        263.00        264.74         7.16 o                         
  -1  -3   8         72.61         64.05         2.40 o                         
   0  -3   8          0.38          0.53         1.32 o                         
   1  -3   8        714.25        771.13        12.10 o                         
   2  -3   8         30.61         25.56         0.87 o                         
   3  -3   8          0.03          0.86         0.49 o                         
   4  -3   8         24.71         26.88         1.29 o                         
   5  -3   8          3.20          3.99         0.67 o                         
   6  -3   8         35.24         37.15         1.25 o                         
   7  -3   8          9.94          9.08         0.83 o                         
  -7  -2   8          0.40          0.58         0.90 o                         
  -6  -2   8          4.23          4.59         0.66 o                         
  -5  -2   8         42.03         29.26         0.89 o                         
  -4  -2   8          0.04          0.70         0.79 o                         
  -3  -2   8          5.16          6.09         1.77 o                         
  -2  -2   8         16.29         10.55         1.08 o                         
  -1  -2   8         52.42         28.94         2.05 o                         
   0  -2   8        240.60        260.53         4.95 o                         
   1  -2   8          6.91          6.58         0.74 o                         
   2  -2   8          0.67          1.28         0.83 o                         
   3  -2   8         52.69         47.02         1.62 o                         
   4  -2   8         49.43         39.34         1.19 o                         
   5  -2   8         23.31         20.79         1.34 o                         
   6  -2   8         31.57         28.85         1.73 o                         
   7  -2   8          0.56          0.60         0.32 o                         
  -7  -1   8          0.51          1.22         0.54 o                         
  -6  -1   8        227.03        194.47         3.11 o                         
  -5  -1   8         51.98         47.94         1.24 o                         
  -4  -1   8        125.06        122.25         2.11 o                         
  -3  -1   8         83.27         90.91         3.85 o                         
  -2  -1   8         29.22         38.57         2.30 o                         
  -1  -1   8         40.74         33.96         1.12 o                         
   0  -1   8       1754.17       1833.70        55.64 o                         
   1  -1   8         41.09         47.05         2.77 o                         
   2  -1   8         13.24         11.93         0.92 o                         
   3  -1   8         12.31         18.96         0.73 o                         
   4  -1   8          6.89          8.34         0.76 o                         
   5  -1   8         40.23         33.94         1.07 o                         
   6  -1   8         14.61         14.31         1.08 o                         
   7  -1   8          1.90          1.50         1.12 o                         
  -7   0   8         59.44         59.89         1.10 o                         
  -6   0   8        264.64        252.19         4.50 o                         
  -5   0   8          3.23          1.91         0.87 o                         
  -4   0   8          2.97          4.00         0.75 o                         
  -3   0   8         63.09         84.50         1.98 o                         
  -2   0   8        580.98        554.91        11.25 o                         
  -1   0   8        224.24        229.77         5.47 o                         
   0   0   8        416.65        496.17         9.04 o                         
   1   0   8         41.98         48.50         2.32 o                         
   2   0   8         16.86         20.80         1.51 o                         
   3   0   8          5.11         10.03         0.87 o                         
   4   0   8          6.35          5.49         1.47 o                         
   5   0   8        531.27        489.21         7.25 o                         
   6   0   8          6.85          5.73         0.78 o                         
  -7   1   8          1.52          0.85         0.57 o                         
  -6   1   8        127.06        118.37         3.38 o                         
  -5   1   8        150.34        138.72         2.56 o                         
  -4   1   8         61.04         70.26         1.71 o                         
  -3   1   8        167.28        156.95         3.64 o                         
  -2   1   8        308.47        292.60         4.62 o                         
  -1   1   8       3436.61       3740.28        56.16 o                         
   0   1   8        362.46        372.54         9.40 o                         
   1   1   8        257.72        262.67         7.22 o                         
   2   1   8        105.72        137.48         3.51 o                         
   3   1   8         51.16         46.24         1.53 o                         
   4   1   8        561.85        504.35         7.29 o                         
   5   1   8          5.49          6.16         1.20 o                         
   6   1   8          4.01          3.39         0.63 o                         
  -7   2   8         14.62         11.07         0.59 o                         
  -6   2   8          0.76          1.06         0.74 o                         
  -5   2   8         29.68         28.82         1.07 o                         
  -4   2   8         41.25         44.42         1.35 o                         
  -3   2   8          2.69          2.96         0.90 o                         
  -2   2   8        310.74        326.59         9.33 o                         
  -1   2   8         51.26         50.83         1.84 o                         
   0   2   8         97.27        108.60         6.30 o                         
   1   2   8          6.73          8.14         1.96 o                         
   2   2   8        350.07        372.12         5.19 o                         
   3   2   8         70.36         63.10         2.26 o                         
   4   2   8         11.04         16.48         1.09 o                         
   5   2   8         12.90         10.86         1.51 o                         
   6   2   8          3.22          1.89         0.44 o                         
  -7   3   8          0.05          0.06         0.53 o                         
  -6   3   8         19.16         18.77         0.86 o                         
  -5   3   8          1.58          1.54         0.62 o                         
  -4   3   8          3.07          2.59         0.70 o                         
  -3   3   8         13.65         14.02         1.62 o                         
  -2   3   8         49.74         51.29         1.87 o                         
  -1   3   8        584.26        621.32        20.21 o                         
   0   3   8          4.69          6.64         0.81 o                         
   1   3   8         47.78         53.88         1.50 o                         
   2   3   8         50.29         52.44         1.41 o                         
   3   3   8          4.37          5.60         0.89 o                         
   4   3   8        251.34        234.65         4.78 o                         
   5   3   8         36.52         32.14         3.08 o                         
  -7   4   8          0.58          1.32         0.91 o                         
  -6   4   8          6.08          5.88         0.59 o                         
  -5   4   8         16.54         16.85         0.85 o                         
  -4   4   8        126.90        131.46         2.59 o                         
  -3   4   8        196.46        209.06         4.19 o                         
  -2   4   8        231.68        256.61         4.61 o                         
  -1   4   8          1.58          1.49         1.08 o                         
   0   4   8          5.86          6.70         1.18 o                         
   1   4   8        282.96        286.07         4.91 o                         
   2   4   8         59.26         57.97         1.64 o                         
   3   4   8        226.30        224.45         4.05 o                         
   4   4   8         20.58         21.39         1.49 o                         
   5   4   8          5.95          7.36         0.67 o                         
  -7   5   8         23.56         16.17         0.60 o                         
  -6   5   8         43.69         42.76         1.50 o                         
  -5   5   8        154.07        159.19         5.70 o                         
  -4   5   8         26.02         25.88         1.34 o                         
  -3   5   8         83.11         94.52         2.72 o                         
  -2   5   8          1.05          1.10         0.61 o                         
  -1   5   8          6.40          5.21         0.74 o                         
   0   5   8         25.69         19.36         1.09 o                         
   1   5   8         43.20         40.54         1.20 o                         
   2   5   8         35.35         34.16         1.15 o                         
   3   5   8         18.44         16.94         0.83 o                         
   4   5   8          0.46          0.89         0.55 o                         
  -6   6   8          3.76          5.49         0.85 o                         
  -5   6   8          0.14          1.31         0.49 o                         
  -4   6   8         12.42         14.21         1.10 o                         
  -3   6   8        175.25        173.20         6.12 o                         
  -2   6   8          4.44          7.08         0.69 o                         
  -1   6   8         18.99         21.17         1.00 o                         
   0   6   8         34.83         33.31         1.17 o                         
   1   6   8        123.26        121.76         2.61 o                         
   2   6   8          0.00          0.30         0.61 o                         
   3   6   8          2.80          2.57         0.41 o                         
  -5   7   8          7.69          8.68         0.90 o                         
  -4   7   8         10.07         13.73         0.76 o                         
  -3   7   8         52.87         58.30         1.89 o                         
  -2   7   8         13.44         18.76         0.94 o                         
  -1   7   8          0.84          1.24         1.12 o                         
   0   7   8         22.64         27.99         0.96 o                         
   1   7   8         36.74         40.52         2.71 o                         
   2   7   8        149.43        127.10         2.92 o                         
  -4   8   8          0.97         -0.14         0.45 o                         
  -3   8   8        163.58        152.88         4.96 o                         
  -2   8   8         75.82         48.43         1.46 o                         
  -1   8   8          1.07          0.73         0.33 o                         
   0   8   8          0.24          0.51         0.52 o                         
  -1  -9   9         47.19         38.58         0.86 o                         
   0  -9   9          0.00         -0.17         0.69 o                         
   1  -9   9         23.46         22.07         1.02 o                         
  -3  -8   9          1.01          1.54         0.43 o                         
  -2  -8   9          0.94          0.98         0.63 o                         
  -1  -8   9         58.10         64.66         1.39 o                         
   0  -8   9         41.32         42.78         1.06 o                         
   1  -8   9         26.80         24.13         0.77 o                         
   2  -8   9         27.29         29.44         0.69 o                         
   3  -8   9         11.29         10.86         0.57 o                         
   4  -8   9         12.88         10.71         0.99 o                         
   5  -8   9          7.45          4.83         0.58 o                         
  -4  -7   9          5.20          3.66         0.48 o                         
  -3  -7   9          1.01          0.72         0.47 o                         
  -2  -7   9         87.50         84.43         1.27 o                         
  -1  -7   9        218.91        218.04         2.92 o                         
   0  -7   9          0.82          0.31         0.47 o                         
   1  -7   9         10.08         11.53         0.42 o                         
   2  -7   9         23.05         24.36         0.48 o                         
   3  -7   9         13.56         15.13         0.58 o                         
   4  -7   9          9.73          9.55         0.68 o                         
   5  -7   9          3.04          1.96         0.49 o                         
  -5  -6   9          0.39          0.69         0.46 o                         
  -4  -6   9          0.91          0.85         0.62 o                         
  -3  -6   9        174.47        175.68         2.14 o                         
  -2  -6   9        418.37        438.59         4.58 o                         
  -1  -6   9          0.94          1.62         0.55 o                         
   0  -6   9          5.44          7.46         0.42 o                         
   1  -6   9          0.40          0.81         0.39 o                         
   2  -6   9         90.86        100.65         0.96 o                         
   3  -6   9        133.86        138.22         1.73 o                         
   4  -6   9          6.53          7.47         0.53 o                         
   5  -6   9          5.32          7.13         0.72 o                         
   6  -6   9         21.36         17.58         0.63 o                         
  -5  -5   9          8.05         10.30         0.69 o                         
  -4  -5   9         43.52         39.09         0.99 o                         
  -3  -5   9          0.20          0.11         0.61 o                         
  -2  -5   9        124.06        116.90         1.57 o                         
  -1  -5   9         41.46         53.20         0.85 o                         
   0  -5   9          1.77          2.28         0.38 o                         
   1  -5   9          0.07          0.11         0.34 o                         
   2  -5   9        241.27        263.10         2.08 o                         
   3  -5   9        305.54        314.36         2.79 o                         
   4  -5   9          9.04          9.72         0.52 o                         
   5  -5   9          2.02          2.54         0.57 o                         
   6  -5   9          0.84          0.66         0.48 o                         
  -6  -4   9          1.99          0.97         0.45 o                         
  -5  -4   9          4.71          5.13         0.70 o                         
  -4  -4   9         55.38         62.15         1.48 o                         
  -3  -4   9         12.99         12.57         0.70 o                         
  -2  -4   9        338.34        335.72         3.58 o                         
  -1  -4   9         68.65         59.47         1.01 o                         
   0  -4   9          0.44          0.54         0.69 o                         
   1  -4   9         10.02         12.75         0.49 o                         
   2  -4   9         44.53         48.30         0.65 o                         
   3  -4   9        108.30        105.06         1.26 o                         
   4  -4   9         48.02         47.90         0.85 o                         
   5  -4   9          9.91         10.05         0.73 o                         
   6  -4   9          1.91          1.87         0.55 o                         
  -6  -3   9         15.17         15.09         0.59 o                         
  -5  -3   9          2.53          0.52         0.63 o                         
  -4  -3   9          9.69          8.00         0.81 o                         
  -3  -3   9          0.84          1.87         0.66 o                         
  -2  -3   9         10.10          8.82         1.09 o                         
  -1  -3   9          0.01          1.14         0.78 o                         
   0  -3   9        310.49        352.05         8.23 o                         
   1  -3   9        886.85        929.05        14.48 o                         
   2  -3   9         38.25         28.54         0.67 o                         
   3  -3   9          0.02          0.22         0.57 o                         
   4  -3   9         17.33         19.06         0.85 o                         
   5  -3   9          2.62          2.34         0.66 o                         
   6  -3   9          1.55          2.20         0.72 o                         
  -7  -2   9         11.09         10.33         1.73 o                         
  -6  -2   9          5.45          6.84         0.66 o                         
  -5  -2   9        169.81        140.74         1.95 o                         
  -4  -2   9          1.02          0.58         0.62 o                         
  -3  -2   9         99.15        105.42         2.03 o                         
  -2  -2   9          1.27         -0.10         0.80 o                         
  -1  -2   9        190.10        161.61         2.89 o                         
   0  -2   9        335.56        317.39         5.12 o                         
   1  -2   9         78.68         83.42         4.41 o                         
   2  -2   9        138.73        128.96         4.83 o                         
   3  -2   9         42.26         44.13         0.87 o                         
   4  -2   9          3.31          0.93         0.55 o                         
   5  -2   9         39.79         36.12         1.17 o                         
   6  -2   9        124.47        103.08         2.70 o                         
  -7  -1   9          0.14         -0.55         0.55 o                         
  -6  -1   9         21.14         24.06         0.94 o                         
  -5  -1   9         75.10         60.45         1.21 o                         
  -4  -1   9         32.20         28.78         1.37 o                         
  -3  -1   9         26.60         32.45         1.34 o                         
  -2  -1   9         56.18         61.77         2.00 o                         
  -1  -1   9        524.98        501.40         8.70 o                         
   0  -1   9       1061.33       1084.26        23.60 o                         
   1  -1   9         30.77         29.63         2.39 o                         
   2  -1   9         16.56         19.51         1.19 o                         
   3  -1   9         15.59         16.43         0.76 o                         
   4  -1   9          9.26          9.68         0.81 o                         
   5  -1   9         85.73         71.12         1.62 o                         
   6  -1   9         10.74         10.91         1.54 o                         
  -7   0   9         49.26         41.38         1.29 o                         
  -6   0   9          7.28          8.37         0.82 o                         
  -5   0   9         11.37          9.59         0.93 o                         
  -4   0   9        145.75        142.85         2.27 o                         
  -3   0   9          9.21         10.55         1.07 o                         
  -2   0   9        233.41        254.40         4.07 o                         
  -1   0   9        403.18        439.44         9.99 o                         
   0   0   9         40.33         57.29         1.68 o                         
   1   0   9         28.69         20.56         2.57 o                         
   2   0   9         18.68         23.62         1.97 o                         
   3   0   9         15.49         17.38         0.83 o                         
   4   0   9         26.48         18.70         1.12 o                         
   5   0   9         14.08         15.89         0.91 o                         
   6   0   9          1.35          0.71         0.80 o                         
  -7   1   9          0.39         -0.22         0.51 o                         
  -6   1   9         63.68         60.82         2.04 o                         
  -5   1   9         51.04         48.59         1.25 o                         
  -4   1   9         82.35         83.71         1.70 o                         
  -3   1   9         98.32        108.11         2.91 o                         
  -2   1   9         86.21         96.52         2.65 o                         
  -1   1   9        635.30        676.39        12.25 o                         
   0   1   9        445.57        520.95        12.06 o                         
   1   1   9         49.29         48.22         3.95 o                         
   2   1   9          2.90          1.70         0.76 o                         
   3   1   9          7.21          7.37         0.98 o                         
   4   1   9         42.58         35.32         1.31 o                         
   5   1   9        101.71        101.03         2.13 o                         
   6   1   9         38.64         38.33         2.75 o                         
  -7   2   9          3.03          3.68         0.57 o                         
  -6   2   9        116.70        124.26         2.36 o                         
  -5   2   9         45.00         43.27         1.23 o                         
  -4   2   9        199.51        192.41         3.29 o                         
  -3   2   9        244.69        220.86         4.19 o                         
  -2   2   9        221.38        232.00         5.07 o                         
  -1   2   9         21.14         22.43         1.76 o                         
   0   2   9         42.72         42.45         2.07 o                         
   1   2   9         52.29         67.36         1.66 o                         
   2   2   9         33.36         32.10         1.85 o                         
   3   2   9         10.26         13.43         1.14 o                         
   4   2   9        251.41        238.02         4.87 o                         
   5   2   9         17.51         15.62         0.95 o                         
   6   2   9         10.80         13.03         0.64 o                         
  -7   3   9         17.35         19.06         0.78 o                         
  -6   3   9         22.02         22.74         0.88 o                         
  -5   3   9          4.41          5.35         0.76 o                         
  -4   3   9        378.80        404.22         6.88 o                         
  -3   3   9          0.36         -1.01         1.25 o                         
  -2   3   9         52.30         51.64         1.42 o                         
  -1   3   9        140.05        136.70         4.24 o                         
   0   3   9          9.06          6.09         0.74 o                         
   1   3   9         43.31         47.23         1.37 o                         
   2   3   9          2.51          2.41         1.02 o                         
   3   3   9         71.43         61.82         1.59 o                         
   4   3   9         14.14         15.46         1.14 o                         
   5   3   9          8.51          9.90         0.82 o                         
  -7   4   9          0.57          0.95         0.81 o                         
  -6   4   9         28.02         27.79         0.90 o                         
  -5   4   9         42.67         46.13         1.47 o                         
  -4   4   9         69.79         74.73         2.20 o                         
  -3   4   9          5.79          4.93         0.94 o                         
  -2   4   9         25.38         26.46         1.21 o                         
  -1   4   9          0.94          2.03         0.86 o                         
   0   4   9        139.93        128.72         5.66 o                         
   1   4   9        372.51        374.75         5.25 o                         
   2   4   9        131.65        126.32         2.46 o                         
   3   4   9         94.23         92.97         1.99 o                         
   4   4   9          0.04          0.30         0.63 o                         
  -6   5   9         77.42         65.49         1.86 o                         
  -5   5   9         10.24          9.20         1.06 o                         
  -4   5   9          0.34          0.76         0.62 o                         
  -3   5   9         16.27         19.08         0.96 o                         
  -2   5   9         40.61         38.46         1.03 o                         
  -1   5   9          3.54          1.92         0.75 o                         
   0   5   9         98.54        101.95         2.06 o                         
   1   5   9         41.62         46.28         1.11 o                         
   2   5   9         15.50         15.71         0.67 o                         
   3   5   9         51.22         45.08         0.97 o                         
   4   5   9         26.19         23.55         1.07 o                         
  -6   6   9          4.12          3.58         0.68 o                         
  -5   6   9         35.21         31.32         0.96 o                         
  -4   6   9         15.30         15.20         0.79 o                         
  -3   6   9         11.74         14.01         1.20 o                         
  -2   6   9         73.92         76.04         1.49 o                         
  -1   6   9        195.44        197.44         3.98 o                         
   0   6   9         10.18         11.80         0.73 o                         
   1   6   9         60.59         64.30         1.34 o                         
   2   6   9         82.29         80.72         1.92 o                         
   3   6   9          1.70          1.56         0.58 o                         
  -5   7   9          0.95          1.50         0.57 o                         
  -4   7   9          0.22         -0.49         0.53 o                         
  -3   7   9         81.22         89.80         2.37 o                         
  -2   7   9         29.86         29.17         1.32 o                         
  -1   7   9         34.65         41.77         1.08 o                         
   0   7   9          0.68          0.97         0.72 o                         
   1   7   9         11.55         13.56         0.79 o                         
  -3   8   9         12.24          6.73         0.61 o                         
  -2   8   9          0.96         -0.50         0.55 o                         
  -1  -9  10         17.04         10.49         0.56 o                         
   0  -9  10          1.29          1.62         0.59 o                         
   1  -9  10          1.35          1.32         0.96 o                         
  -3  -8  10         13.57         11.23         0.51 o                         
  -2  -8  10         27.66         26.54         0.79 o                         
  -1  -8  10         38.87         37.50         1.14 o                         
   0  -8  10         26.80         27.78         0.77 o                         
   1  -8  10          0.04          0.11         0.50 o                         
   2  -8  10          3.41          3.70         0.46 o                         
   3  -8  10         76.05         70.89         2.02 o                         
   4  -8  10         65.72         67.96         1.81 o                         
  -4  -7  10          1.44         -0.08         0.48 o                         
  -3  -7  10          4.28          2.52         0.55 o                         
  -2  -7  10         70.88         75.33         1.26 o                         
  -1  -7  10         22.53         20.29         0.74 o                         
   0  -7  10          0.03         -0.01         0.43 o                         
   1  -7  10          2.85          2.18         0.39 o                         
   2  -7  10          1.75          0.71         0.35 o                         
   3  -7  10         68.07         72.61         1.07 o                         
   4  -7  10        129.15        130.90         2.86 o                         
   5  -7  10          5.79          6.11         0.50 o                         
  -5  -6  10          1.12          0.56         0.47 o                         
  -4  -6  10          0.00          0.47         0.49 o                         
  -3  -6  10         33.89         33.91         0.74 o                         
  -2  -6  10          0.03          0.32         0.54 o                         
  -1  -6  10        260.64        279.98         2.89 o                         
   0  -6  10          7.97          6.26         0.53 o                         
   1  -6  10          0.06          0.24         0.38 o                         
   2  -6  10          0.02         -0.13         0.37 o                         
   3  -6  10         57.67         58.06         1.03 o                         
   4  -6  10         55.76         59.67         1.37 o                         
   5  -6  10          6.46          7.00         0.67 o                         
   6  -6  10          0.94          1.59         0.52 o                         
  -5  -5  10         21.83         21.92         0.65 o                         
  -4  -5  10         39.64         37.44         1.07 o                         
  -3  -5  10         41.89         36.61         0.85 o                         
  -2  -5  10         74.73         79.31         1.21 o                         
  -1  -5  10         16.77         19.20         0.60 o                         
   0  -5  10          0.59          1.25         0.41 o                         
   1  -5  10         98.32        102.61         1.06 o                         
   2  -5  10        178.04        188.60         1.94 o                         
   3  -5  10         69.52         66.96         0.95 o                         
   4  -5  10          5.66          6.00         0.54 o                         
   5  -5  10          7.76          8.09         0.56 o                         
   6  -5  10          0.00         -0.16         0.37 o                         
  -6  -4  10          0.01         -0.36         0.36 o                         
  -5  -4  10          5.42          3.83         0.66 o                         
  -4  -4  10         38.06         27.10         1.02 o                         
  -3  -4  10         24.09         22.48         0.78 o                         
  -2  -4  10        407.31        420.90         4.36 o                         
  -1  -4  10         42.17         34.19         0.67 o                         
   0  -4  10         11.37         11.74         0.46 o                         
   1  -4  10        391.97        388.86         3.92 o                         
   2  -4  10         31.34         37.75         0.65 o                         
   3  -4  10        416.09        414.75         4.49 o                         
   4  -4  10         13.95         13.93         0.67 o                         
   5  -4  10          5.63          6.52         0.58 o                         
   6  -4  10          1.55         -0.29         0.71 o                         
  -6  -3  10         12.73         11.99         0.62 o                         
  -5  -3  10         35.18         37.53         1.02 o                         
  -4  -3  10         19.56         18.17         0.89 o                         
  -3  -3  10         13.84         13.76         0.61 o                         
  -2  -3  10         24.66         18.54         0.69 o                         
  -1  -3  10         46.57         54.98         1.56 o                         
   0  -3  10          0.13         -0.19         1.13 o                         
   1  -3  10         73.38         64.12         2.75 o                         
   2  -3  10         63.69         59.08         1.06 o                         
   3  -3  10        210.63        220.05         3.54 o                         
   4  -3  10          0.16         -0.62         0.62 o                         
   5  -3  10         11.06         10.36         0.72 o                         
   6  -3  10          6.58          6.24         1.08 o                         
  -7  -2  10          8.36          8.30         0.93 o                         
  -6  -2  10        115.55        100.44         1.61 o                         
  -5  -2  10         94.52         86.18         1.64 o                         
  -4  -2  10          5.10          3.34         0.61 o                         
  -3  -2  10         49.04         45.34         1.12 o                         
  -2  -2  10         21.88         23.89         1.41 o                         
  -1  -2  10         13.20         10.04         0.75 o                         
   0  -2  10        322.09        308.89         7.48 o                         
   1  -2  10          4.79          6.20         1.08 o                         
   2  -2  10          1.61          0.42         0.58 o                         
   3  -2  10        117.50        119.36         1.58 o                         
   4  -2  10          0.58          0.49         0.58 o                         
   5  -2  10         27.53         20.75         1.06 o                         
   6  -2  10         39.83         35.43         5.16 o                         
  -7  -1  10          2.10          2.88         0.52 o                         
  -6  -1  10         10.03          7.70         0.76 o                         
  -5  -1  10          9.89          8.77         0.71 o                         
  -4  -1  10         55.66         52.98         1.17 o                         
  -3  -1  10         93.52        102.85         1.97 o                         
  -2  -1  10          0.88          0.60         0.72 o                         
  -1  -1  10       1520.00       1634.88        34.91 o                         
   0  -1  10        194.48        204.87         4.92 o                         
   1  -1  10         57.34         78.43         4.06 o                         
   2  -1  10        199.00        193.38         2.92 o                         
   3  -1  10         22.41         21.03         0.75 o                         
   4  -1  10          2.95          1.80         0.65 o                         
   5  -1  10          0.74          1.65         0.67 o                         
   6  -1  10          3.21          3.73         0.56 o                         
  -7   0  10         13.11         15.67         1.00 o                         
  -6   0  10          4.97          3.03         0.67 o                         
  -5   0  10         56.71         54.37         1.55 o                         
  -4   0  10        311.42        307.59         4.05 o                         
  -3   0  10          2.93          5.67         1.24 o                         
  -2   0  10         74.07         79.32         2.30 o                         
  -1   0  10          4.18          8.06         1.11 o                         
   0   0  10         33.37         19.56         1.50 o                         
   1   0  10         97.97        104.45         5.36 o                         
   2   0  10          0.13         -0.08         0.61 o                         
   3   0  10          3.81          2.75         0.71 o                         
   4   0  10          1.43          0.56         0.76 o                         
   5   0  10          0.47          0.69         0.66 o                         
   6   0  10          3.45          2.07         1.03 o                         
  -7   1  10          0.13         -0.20         0.57 o                         
  -6   1  10          1.40          2.46         0.95 o                         
  -5   1  10         65.95         66.12         1.50 o                         
  -4   1  10          3.04          3.32         1.02 o                         
  -3   1  10          0.24          0.35         0.84 o                         
  -2   1  10        248.02        251.76         5.46 o                         
  -1   1  10        474.22        506.61        11.27 o                         
   0   1  10        109.05         95.07         3.20 o                         
   1   1  10         10.27          8.41         0.83 o                         
   2   1  10        118.72        112.39         2.12 o                         
   3   1  10         62.64         53.51         1.78 o                         
   4   1  10          3.88          5.35         0.87 o                         
   5   1  10          9.87         10.93         0.77 o                         
   6   1  10         31.47         31.34         0.96 o                         
  -7   2  10         20.25         18.44         1.16 o                         
  -6   2  10         30.95         37.03         1.54 o                         
  -5   2  10         31.25         29.04         1.04 o                         
  -4   2  10        711.16        714.49         9.43 o                         
  -3   2  10        496.55        488.07         8.25 o                         
  -2   2  10         21.46         24.05         0.88 o                         
  -1   2  10          9.78         13.33         1.17 o                         
   0   2  10          2.52          0.45         0.80 o                         
   1   2  10       1007.62        993.43        13.78 o                         
   2   2  10        103.22         96.02         1.96 o                         
   3   2  10          0.04          0.21         0.93 o                         
   4   2  10        248.78        228.72         4.66 o                         
   5   2  10         13.49         16.42         0.85 o                         
  -7   3  10          0.15         -0.18         0.44 o                         
  -6   3  10          8.66          9.60         0.86 o                         
  -5   3  10        925.61        977.87        14.13 o                         
  -4   3  10        186.38        185.24         3.44 o                         
  -3   3  10         11.60         11.39         1.60 o                         
  -2   3  10         79.91         90.76         2.06 o                         
  -1   3  10        526.39        522.07        11.69 o                         
   0   3  10        439.46        431.33         6.35 o                         
   1   3  10        108.32        106.45         2.32 o                         
   2   3  10          0.03          0.66         1.18 o                         
   3   3  10         17.99         19.28         1.29 o                         
   4   3  10          7.31          8.75         0.83 o                         
   5   3  10         41.33         48.78         2.41 o                         
  -7   4  10          7.75          6.06         0.72 o                         
  -6   4  10         35.37         32.59         1.73 o                         
  -5   4  10          2.82          4.69         0.85 o                         
  -4   4  10        255.11        262.28         4.43 o                         
  -3   4  10         85.40         87.44         2.00 o                         
  -2   4  10         97.66         97.95         2.00 o                         
  -1   4  10          1.55          1.86         0.79 o                         
   0   4  10        221.48        228.00         6.60 o                         
   1   4  10        258.41        257.74         4.79 o                         
   2   4  10        153.71        164.40         3.10 o                         
   3   4  10          0.75          0.63         0.68 o                         
   4   4  10         10.06         12.45         0.64 o                         
  -6   5  10          0.24          0.02         0.44 o                         
  -5   5  10         20.98         22.63         1.18 o                         
  -4   5  10         79.51         84.29         1.59 o                         
  -3   5  10         12.95         13.78         0.90 o                         
  -2   5  10          0.09          0.87         0.99 o                         
  -1   5  10          8.38          9.51         0.84 o                         
   0   5  10        455.95        489.40         9.37 o                         
   1   5  10          1.79          3.67         0.65 o                         
   2   5  10         19.42         22.72         0.67 o                         
   3   5  10          7.30          9.70         0.58 o                         
  -5   6  10          2.93          2.63         0.70 o                         
  -4   6  10         14.92         15.04         0.82 o                         
  -3   6  10         74.03         81.07         2.38 o                         
  -2   6  10         18.73         23.12         0.85 o                         
  -1   6  10        158.25        161.57         2.62 o                         
   0   6  10        104.39        109.90         2.47 o                         
   1   6  10         61.43         57.13         1.31 o                         
   2   6  10          0.02          0.31         0.85 o                         
  -4   7  10         16.59         15.72         0.90 o                         
  -3   7  10          0.03         -0.23         1.40 o                         
  -2   7  10         24.02         25.64         1.57 o                         
  -1   7  10          0.24          0.24         0.46 o                         
   0   7  10         19.99         15.77         1.84 o                         
   1   7  10          1.77          1.02         0.40 o                         
   0  -9  11          1.16          1.68         0.59 o                         
  -3  -8  11         13.95         10.95         1.32 o                         
  -2  -8  11          1.44          0.61         0.53 o                         
  -1  -8  11          0.00         -0.67         0.67 o                         
   0  -8  11         10.12         13.15         0.68 o                         
   1  -8  11          0.84          1.85         0.51 o                         
   2  -8  11          2.83          1.78         0.49 o                         
   3  -8  11          6.64          4.78         0.64 o                         
   4  -8  11          0.07         -0.42         0.53 o                         
  -4  -7  11          6.09          5.38         0.55 o                         
  -3  -7  11         17.70         16.82         0.64 o                         
  -2  -7  11         38.60         38.11         0.86 o                         
  -1  -7  11         16.42         18.33         0.70 o                         
   0  -7  11         25.11         27.78         0.80 o                         
   1  -7  11          0.14         -0.28         0.36 o                         
   2  -7  11         69.84         69.37         0.81 o                         
   3  -7  11          2.49          2.91         0.52 o                         
   4  -7  11          0.20          0.16         0.82 o                         
   5  -7  11         54.84         55.74         1.43 o                         
  -5  -6  11          0.37          0.57         0.77 o                         
  -4  -6  11          0.10          0.08         0.42 o                         
  -3  -6  11         11.83         10.60         0.58 o                         
  -2  -6  11         89.92         87.78         1.48 o                         
  -1  -6  11        125.10        136.71         1.77 o                         
   0  -6  11         51.11         48.39         0.80 o                         
   1  -6  11         20.71         20.93         0.48 o                         
   2  -6  11          7.67          6.78         0.44 o                         
   3  -6  11        113.84        124.72         2.14 o                         
   4  -6  11         68.74         72.11         1.29 o                         
   5  -6  11          4.58          5.05         0.60 o                         
  -5  -5  11          1.18          1.36         0.48 o                         
  -4  -5  11          0.99          0.43         0.67 o                         
  -3  -5  11         15.36         12.89         0.64 o                         
  -2  -5  11        196.96        191.86         2.25 o                         
  -1  -5  11          4.93          3.87         0.50 o                         
   0  -5  11          0.77          1.56         0.45 o                         
   1  -5  11          2.99          3.80         0.47 o                         
   2  -5  11         13.07         13.64         0.55 o                         
   3  -5  11         17.60         17.43         0.73 o                         
   4  -5  11         28.82         29.71         0.81 o                         
   5  -5  11          2.82          3.76         0.52 o                         
   6  -5  11         11.93         11.02         0.63 o                         
  -6  -4  11          4.29          3.65         0.47 o                         
  -5  -4  11          2.63          2.26         0.55 o                         
  -4  -4  11        182.60        176.26         3.13 o                         
  -3  -4  11         69.97         64.69         1.11 o                         
  -2  -4  11          2.93          3.08         0.58 o                         
  -1  -4  11         19.35         16.01         0.64 o                         
   0  -4  11          6.00          6.45         0.39 o                         
   1  -4  11        150.09        161.96         1.56 o                         
   2  -4  11        136.06        127.80         1.66 o                         
   3  -4  11         22.73         21.71         0.73 o                         
   4  -4  11         73.86         81.51         1.35 o                         
   5  -4  11         12.75         15.12         0.81 o                         
   6  -4  11          7.72          6.32         0.67 o                         
  -6  -3  11         40.41         34.95         0.84 o                         
  -5  -3  11        102.55         90.60         2.14 o                         
  -4  -3  11         14.99         12.73         0.75 o                         
  -3  -3  11        284.26        276.47         3.21 o                         
  -2  -3  11        173.94        176.37         1.96 o                         
  -1  -3  11         12.55         15.15         0.57 o                         
   0  -3  11        550.76        570.42         5.96 o                         
   1  -3  11        119.91        125.24         1.58 o                         
   2  -3  11         75.13         71.81         1.05 o                         
   3  -3  11        270.09        277.11         3.91 o                         
   4  -3  11         72.24         79.15         1.32 o                         
   5  -3  11          0.02         -0.36         1.06 o                         
   6  -3  11         13.58         13.70         0.68 o                         
  -7  -2  11          0.07          1.05         0.56 o                         
  -6  -2  11          0.79          1.57         0.58 o                         
  -5  -2  11          2.65          1.89         0.68 o                         
  -4  -2  11          5.86          4.46         0.56 o                         
  -3  -2  11        853.34        843.52         9.90 o                         
  -2  -2  11         46.73         48.35         1.53 o                         
  -1  -2  11         84.32         78.21         2.40 o                         
   0  -2  11        186.01        195.66         4.74 o                         
   1  -2  11          0.81          0.08         0.63 o                         
   2  -2  11        436.81        424.98         4.59 o                         
   3  -2  11         12.14         12.97         0.87 o                         
   4  -2  11          5.28          4.28         0.88 o                         
   5  -2  11         24.54         25.59         1.34 o                         
   6  -2  11         32.33         27.72         4.79 o                         
  -7  -1  11          0.73          0.62         0.49 o                         
  -6  -1  11         14.69         12.03         0.76 o                         
  -5  -1  11          7.28          6.56         0.72 o                         
  -4  -1  11         67.70         68.87         2.17 o                         
  -3  -1  11        322.96        332.00         4.61 o                         
  -2  -1  11          4.63          0.82         0.76 o                         
  -1  -1  11          0.22         -0.58         1.04 o                         
   0  -1  11        763.54        808.52        17.64 o                         
   1  -1  11        170.90        150.01         6.42 o                         
   2  -1  11         12.28         13.45         0.60 o                         
   3  -1  11         50.38         51.00         1.11 o                         
   4  -1  11        286.71        270.86         3.86 o                         
   5  -1  11         64.87         68.23         1.70 o                         
   6  -1  11          1.51          1.11         0.33 o                         
  -7   0  11         70.58         75.81         1.45 o                         
  -6   0  11         46.29         39.33         1.23 o                         
  -5   0  11         91.64         93.72         2.81 o                         
  -4   0  11         35.79         34.73         2.09 o                         
  -3   0  11        927.75        914.57        14.59 o                         
  -2   0  11        217.77        216.66         4.77 o                         
  -1   0  11         35.42         38.86         2.33 o                         
   0   0  11        211.92        208.73         5.55 o                         
   1   0  11         27.87         29.19         1.27 o                         
   2   0  11        796.27        807.80        11.33 o                         
   3   0  11         63.11         64.55         1.35 o                         
   4   0  11         21.76         19.06         0.84 o                         
   5   0  11         86.47         71.37         1.48 o                         
   6   0  11         34.05         28.76         1.94 o                         
  -7   1  11          2.30          2.39         0.52 o                         
  -6   1  11          5.31          5.43         0.99 o                         
  -5   1  11        112.70        107.75         2.11 o                         
  -4   1  11       1169.06       1185.88        16.71 o                         
  -3   1  11        299.27        282.42         4.51 o                         
  -2   1  11          3.60          4.95         0.68 o                         
  -1   1  11        310.62        330.61         6.23 o                         
   0   1  11        449.98        449.81         6.54 o                         
   1   1  11        866.71        875.72        12.23 o                         
   2   1  11         47.77         52.72         1.24 o                         
   3   1  11         19.28         18.10         1.10 o                         
   4   1  11          4.92          3.97         0.78 o                         
   5   1  11          0.91         -0.10         0.57 o                         
  -7   2  11         23.67         24.31         0.81 o                         
  -6   2  11         68.41         70.09         2.70 o                         
  -5   2  11        119.29        114.70         2.38 o                         
  -4   2  11          3.99          3.73         0.87 o                         
  -3   2  11        339.92        336.29         4.74 o                         
  -2   2  11          6.05          4.44         0.64 o                         
  -1   2  11        186.89        192.57         3.39 o                         
   0   2  11         48.44         44.63         1.09 o                         
   1   2  11        222.22        226.31         3.32 o                         
   2   2  11        814.47        849.08        12.06 o                         
   3   2  11        209.40        214.08         3.41 o                         
   4   2  11          0.38          0.20         0.78 o                         
   5   2  11          2.07          3.69         0.58 o                         
  -7   3  11         18.78         17.54         0.62 o                         
  -6   3  11         14.23         15.53         0.89 o                         
  -5   3  11         23.18         26.78         1.55 o                         
  -4   3  11        106.44        112.03         2.35 o                         
  -3   3  11         69.97         68.89         1.71 o                         
  -2   3  11        177.06        190.52         3.23 o                         
  -1   3  11          6.93          9.14         1.03 o                         
   0   3  11         51.99         52.45         1.53 o                         
   1   3  11       1438.52       1478.74        18.60 o                         
   2   3  11          0.00          0.37         0.80 o                         
   3   3  11         32.70         33.89         1.10 o                         
   4   3  11         10.14         12.50         0.68 o                         
  -6   4  11         54.21         55.73         1.51 o                         
  -5   4  11         18.87         18.06         0.85 o                         
  -4   4  11         31.11         33.69         1.11 o                         
  -3   4  11         11.78         11.79         1.03 o                         
  -2   4  11          0.89          1.08         0.75 o                         
  -1   4  11          0.08          1.46         0.79 o                         
   0   4  11        704.10        713.09        13.44 o                         
   1   4  11        114.88        128.94         2.74 o                         
   2   4  11          8.78          8.56         1.05 o                         
   3   4  11          9.70         10.47         0.69 o                         
   4   4  11         10.29          9.01         0.67 o                         
  -6   5  11        100.38         97.32         3.49 o                         
  -5   5  11         27.19         24.46         0.90 o                         
  -4   5  11          3.61          2.56         0.66 o                         
  -3   5  11          0.65         -0.12         0.78 o                         
  -2   5  11        182.87        199.89         3.48 o                         
  -1   5  11        105.82        109.21         2.19 o                         
   0   5  11         22.89         26.58         1.14 o                         
   1   5  11         22.71         25.15         1.01 o                         
   2   5  11          4.09          5.21         0.47 o                         
   3   5  11          9.89         12.85         1.17 o                         
  -5   6  11         31.11         30.54         0.96 o                         
  -4   6  11          7.55         10.45         0.60 o                         
  -3   6  11         59.61         63.37         1.95 o                         
  -2   6  11         17.62         17.86         2.30 o                         
  -1   6  11         53.90         51.18         1.25 o                         
   0   6  11         10.50         13.97         0.89 o                         
   1   6  11          8.97          9.22         0.63 o                         
   2   6  11          3.20          2.00         0.64 o                         
  -4   7  11          0.19          1.15         0.35 o                         
  -3   7  11          0.77          0.48         0.79 o                         
  -2   7  11          2.19          3.51         0.66 o                         
  -1   7  11        138.25        128.66         4.24 o                         
   0   7  11          7.01          4.61         0.62 o                         
  -2  -8  12          9.96          7.63         0.52 o                         
  -1  -8  12          3.28          4.81         0.53 o                         
   0  -8  12         34.00         32.70         0.87 o                         
   1  -8  12         12.43         13.34         0.71 o                         
   2  -8  12          0.76          0.14         1.05 o                         
   3  -8  12          0.03         -0.07         0.85 o                         
   4  -8  12          2.83          1.90         0.63 o                         
  -4  -7  12          1.57          2.34         0.99 o                         
  -3  -7  12          1.94          2.05         0.56 o                         
  -2  -7  12          1.31          1.11         0.70 o                         
  -1  -7  12         35.87         38.99         1.18 o                         
   0  -7  12         46.31         44.48         0.91 o                         
   1  -7  12         16.94         13.72         0.50 o                         
   2  -7  12          0.00          0.18         0.44 o                         
   3  -7  12         22.48         19.96         0.68 o                         
   4  -7  12         42.71         47.52         1.31 o                         
   5  -7  12          6.32          4.50         0.44 o                         
  -4  -6  12          6.25          7.33         0.57 o                         
  -3  -6  12         31.90         32.98         0.79 o                         
  -2  -6  12          8.85          9.08         0.73 o                         
  -1  -6  12        140.51        141.25         1.94 o                         
   0  -6  12         17.10         19.44         0.68 o                         
   1  -6  12          6.27          4.43         0.40 o                         
   2  -6  12         29.59         28.66         0.71 o                         
   3  -6  12         28.61         29.13         0.78 o                         
   4  -6  12         24.52         25.50         0.85 o                         
   5  -6  12         51.62         58.53         1.67 o                         
  -5  -5  12         39.88         38.49         1.13 o                         
  -4  -5  12         28.90         23.18         0.83 o                         
  -3  -5  12        142.14        143.60         1.92 o                         
  -2  -5  12         53.43         54.76         0.91 o                         
  -1  -5  12         29.21         30.90         0.81 o                         
   0  -5  12          3.28          2.12         0.52 o                         
   1  -5  12         33.16         28.52         0.72 o                         
   2  -5  12          7.85          6.99         0.59 o                         
   3  -5  12         78.42         72.48         1.32 o                         
   4  -5  12         77.15         86.76         1.76 o                         
   5  -5  12         15.73         15.78         0.63 o                         
   6  -5  12          0.24          0.59         0.45 o                         
  -6  -4  12         17.57         13.77         1.10 o                         
  -5  -4  12          8.00          6.65         1.07 o                         
  -4  -4  12         30.21         28.65         0.94 o                         
  -3  -4  12         36.78         35.53         0.86 o                         
  -2  -4  12        178.70        181.71         2.22 o                         
  -1  -4  12          4.36          4.07         0.50 o                         
   0  -4  12         11.61         14.33         0.57 o                         
   1  -4  12        123.09        122.49         1.34 o                         
   2  -4  12          0.00          0.28         0.47 o                         
   3  -4  12        412.02        408.70         5.05 o                         
   4  -4  12         22.93         25.74         0.79 o                         
   5  -4  12          0.45          0.57         0.65 o                         
   6  -4  12          0.40         -0.01         0.44 o                         
  -6  -3  12         49.21         52.88         2.48 o                         
  -5  -3  12         94.36         94.33         2.26 o                         
  -4  -3  12         78.39         72.42         1.42 o                         
  -3  -3  12          0.12          0.82         0.58 o                         
  -2  -3  12       1092.44       1086.87        10.53 o                         
  -1  -3  12        276.33        284.04         3.36 o                         
   0  -3  12        355.19        355.82         4.11 o                         
   1  -3  12        205.21        208.64         2.09 o                         
   2  -3  12        273.64        268.66         3.20 o                         
   3  -3  12         82.03         82.68         1.51 o                         
   4  -3  12         50.16         52.68         1.16 o                         
   5  -3  12         79.39         86.64         2.50 o                         
   6  -3  12          5.22          5.77         0.72 o                         
  -6  -2  12          6.34          7.82         0.67 o                         
  -5  -2  12         13.15         10.56         0.96 o                         
  -4  -2  12         14.97         12.92         0.77 o                         
  -3  -2  12        745.70        740.90         8.71 o                         
  -2  -2  12         30.94         31.80         1.04 o                         
  -1  -2  12         41.51         44.00         1.10 o                         
   0  -2  12          9.78         11.69         0.61 o                         
   1  -2  12        256.94        248.53         2.55 o                         
   2  -2  12         77.56         76.07         1.25 o                         
   3  -2  12        356.19        372.67         4.67 o                         
   4  -2  12          4.20          4.72         0.71 o                         
   5  -2  12         38.88         38.33         1.11 o                         
   6  -2  12         18.52         13.82         0.94 o                         
  -7  -1  12          4.21          3.66         0.42 o                         
  -6  -1  12         12.69         11.84         0.78 o                         
  -5  -1  12         78.57         80.36         1.96 o                         
  -4  -1  12        212.84        210.78         3.71 o                         
  -3  -1  12          2.06          2.49         0.81 o                         
  -2  -1  12         66.84         58.35         1.23 o                         
  -1  -1  12        104.22        115.11         2.00 o                         
   0  -1  12        152.64        166.48         2.98 o                         
   1  -1  12        115.57        105.46         1.67 o                         
   2  -1  12        744.15        752.47         8.35 o                         
   3  -1  12          3.30          2.54         0.63 o                         
   4  -1  12         90.13         95.39         1.69 o                         
   5  -1  12         29.75         29.74         1.01 o                         
   6  -1  12          5.47          4.01         0.74 o                         
  -7   0  12          0.34          0.05         0.43 o                         
  -6   0  12          4.99          4.23         0.63 o                         
  -5   0  12         15.67         16.26         1.21 o                         
  -4   0  12         48.87         48.02         1.53 o                         
  -3   0  12        116.51        108.59         2.40 o                         
  -2   0  12        247.86        246.01         3.49 o                         
  -1   0  12          4.44          2.26         0.70 o                         
   0   0  12        267.36        270.76         4.18 o                         
   1   0  12        257.52        248.66         3.88 o                         
   2   0  12        157.33        162.31         2.31 o                         
   3   0  12         90.65         95.08         1.50 o                         
   4   0  12         29.08         27.97         1.46 o                         
   5   0  12          2.02          2.21         0.54 o                         
  -7   1  12          2.58          1.90         0.46 o                         
  -6   1  12          3.06          2.88         0.80 o                         
  -5   1  12         32.56         34.59         1.19 o                         
  -4   1  12         44.59         44.58         1.85 o                         
  -3   1  12        132.72        146.42         2.45 o                         
  -2   1  12        106.30        112.42         1.67 o                         
  -1   1  12         18.54         24.79         0.90 o                         
   0   1  12         85.03         92.09         1.86 o                         
   1   1  12        191.22        188.87         2.85 o                         
   2   1  12        396.00        405.74         5.55 o                         
   3   1  12         35.94         42.43         1.37 o                         
   4   1  12         68.45         59.56         1.19 o                         
   5   1  12          6.24          6.85         0.54 o                         
  -7   2  12          5.28          4.66         0.56 o                         
  -6   2  12         61.85         69.07         2.02 o                         
  -5   2  12        138.36        138.20         3.72 o                         
  -4   2  12          7.11          9.25         1.05 o                         
  -3   2  12         32.17         31.12         0.92 o                         
  -2   2  12         35.49         36.18         1.19 o                         
  -1   2  12         16.18         11.36         0.76 o                         
   0   2  12          2.11          2.13         0.69 o                         
   1   2  12         23.76         22.39         0.90 o                         
   2   2  12        201.05        208.25         3.19 o                         
   3   2  12         11.85         13.71         0.98 o                         
   4   2  12          0.28          0.30         0.57 o                         
   5   2  12          2.87          3.95         0.36 o                         
  -6   3  12         21.30         25.93         0.86 o                         
  -5   3  12          1.14          0.81         0.82 o                         
  -4   3  12          0.27          0.33         0.78 o                         
  -3   3  12         31.04         32.45         1.04 o                         
  -2   3  12          5.25          3.50         0.81 o                         
  -1   3  12        232.42        229.71         4.48 o                         
   0   3  12         10.28         11.04         0.86 o                         
   1   3  12         21.22         22.59         0.88 o                         
   2   3  12          0.55          0.33         0.77 o                         
   3   3  12          5.17          8.53         0.76 o                         
   4   3  12          4.07          7.34         0.46 o                         
  -6   4  12          0.15         -0.48         0.70 o                         
  -5   4  12        139.32        144.91         2.62 o                         
  -4   4  12         14.46         16.30         0.81 o                         
  -3   4  12          0.33         -0.88         0.88 o                         
  -2   4  12        302.21        299.10         5.26 o                         
  -1   4  12          1.70         -0.03         1.29 o                         
   0   4  12        466.39        460.03        10.37 o                         
   1   4  12          1.97          2.31         0.89 o                         
   2   4  12         30.28         31.65         1.26 o                         
   3   4  12          0.18          0.50         0.64 o                         
  -6   5  12        100.29         76.68         9.91 o                         
  -5   5  12         12.12         11.94         0.90 o                         
  -4   5  12          6.47          3.82         0.60 o                         
  -3   5  12          3.92          5.77         0.94 o                         
  -2   5  12          6.43          6.15         0.98 o                         
  -1   5  12         34.05         40.67         1.66 o                         
   0   5  12        166.04        157.80         2.65 o                         
   1   5  12          3.75          4.32         0.72 o                         
   2   5  12         21.52         19.39         0.75 o                         
   3   5  12         85.51         64.31         2.21 o                         
  -5   6  12          0.07         -0.09         0.42 o                         
  -4   6  12          1.79          0.81         0.46 o                         
  -3   6  12          8.03          4.99         0.78 o                         
  -2   6  12          1.39          0.67         1.68 o                         
  -1   6  12        122.90        129.02         4.98 o                         
   0   6  12         16.52         14.37         0.50 o                         
   1   6  12          1.32          1.85         0.44 o                         
  -3   7  12          0.01          0.21         0.37 o                         
  -2   7  12         21.40         17.52         0.73 o                         
  -1   7  12         42.60         25.28         1.83 o                         
  -2  -8  13         24.59         23.34         1.01 o                         
  -1  -8  13          0.01          1.14         0.59 o                         
   0  -8  13        128.36        124.09         1.84 o                         
   1  -8  13         13.49         14.76         0.84 o                         
   2  -8  13         10.24          6.61         1.12 o                         
  -3  -7  13          7.10          6.38         0.54 o                         
  -2  -7  13         42.13         45.08         1.38 o                         
  -1  -7  13          3.86          3.17         0.77 o                         
   0  -7  13          1.18          1.72         0.60 o                         
   1  -7  13          1.26         -0.13         0.53 o                         
   2  -7  13         10.73         12.21         0.61 o                         
   3  -7  13          1.34          2.12         0.81 o                         
   4  -7  13          1.62          4.32         0.58 o                         
  -4  -6  13         14.76         15.28         0.60 o                         
  -3  -6  13         32.77         32.01         0.99 o                         
  -2  -6  13         33.85         31.63         0.91 o                         
  -1  -6  13         81.41         88.70         1.42 o                         
   0  -6  13         77.07         70.57         1.12 o                         
   1  -6  13          0.96          1.72         0.50 o                         
   2  -6  13          0.03          0.43         0.60 o                         
   3  -6  13          9.08         11.89         0.72 o                         
   4  -6  13         39.37         42.98         1.11 o                         
   5  -6  13         55.71         53.52         1.42 o                         
  -5  -5  13         82.01         81.37         1.77 o                         
  -4  -5  13        102.71        109.69         2.24 o                         
  -3  -5  13        149.71        157.04         2.92 o                         
  -2  -5  13        117.86        120.64         1.66 o                         
  -1  -5  13        739.02        754.33         7.88 o                         
   0  -5  13        164.94        154.87         1.96 o                         
   1  -5  13         22.23         25.47         0.81 o                         
   2  -5  13          0.60          0.81         0.65 o                         
   3  -5  13         36.96         40.07         1.05 o                         
   4  -5  13        293.87        302.09         3.72 o                         
   5  -5  13         15.05         15.04         0.54 o                         
  -6  -4  13         47.90         42.04         1.70 o                         
  -5  -4  13          0.57          0.61         0.79 o                         
  -4  -4  13         20.22         19.42         1.30 o                         
  -3  -4  13         42.31         41.97         1.10 o                         
  -2  -4  13        676.71        685.74         7.65 o                         
  -1  -4  13         17.65         16.75         0.62 o                         
   0  -4  13          0.75          1.01         0.56 o                         
   1  -4  13         72.32         71.66         1.05 o                         
   2  -4  13        226.34        222.70         2.26 o                         
   3  -4  13         10.12          9.30         0.67 o                         
   4  -4  13         29.39         31.08         0.96 o                         
   5  -4  13          0.63          0.46         0.83 o                         
  -6  -3  13          0.01         -0.03         0.56 o                         
  -5  -3  13          0.52          1.34         0.79 o                         
  -4  -3  13         38.93         39.59         1.10 o                         
  -3  -3  13        272.21        264.53         3.71 o                         
  -2  -3  13        292.31        295.55         3.13 o                         
  -1  -3  13        154.55        158.03         2.09 o                         
   0  -3  13        382.27        383.52         4.42 o                         
   1  -3  13        143.60        142.96         1.63 o                         
   2  -3  13         59.75         61.52         1.11 o                         
   3  -3  13         38.34         36.05         0.89 o                         
   4  -3  13         89.76         91.92         2.16 o                         
   5  -3  13         90.22         92.63         2.06 o                         
  -6  -2  13          0.30         -0.60         0.60 o                         
  -5  -2  13          5.81          4.62         0.61 o                         
  -4  -2  13          0.08          0.24         0.61 o                         
  -3  -2  13        488.31        477.11         5.77 o                         
  -2  -2  13         53.38         60.25         1.46 o                         
  -1  -2  13          9.84         10.61         0.61 o                         
   0  -2  13         56.15         54.89         0.99 o                         
   1  -2  13         23.05         19.51         0.57 o                         
   2  -2  13        531.61        536.30         5.41 o                         
   3  -2  13        646.38        665.98         9.56 o                         
   4  -2  13          5.31          5.81         0.71 o                         
   5  -2  13          8.10          7.31         0.70 o                         
   6  -2  13          0.02          0.21         0.48 o                         
  -6  -1  13          1.27          1.95         0.59 o                         
  -5  -1  13         40.17         35.85         1.21 o                         
  -4  -1  13         69.21         68.74         1.39 o                         
  -3  -1  13        504.52        501.63         7.18 o                         
  -2  -1  13         21.63         15.00         0.77 o                         
  -1  -1  13          6.22          5.78         0.63 o                         
   0  -1  13         14.30         15.00         0.80 o                         
   1  -1  13        438.72        447.04         5.83 o                         
   2  -1  13       1015.44       1001.77        10.99 o                         
   3  -1  13         28.56         27.50         0.85 o                         
   4  -1  13         10.91         10.89         0.67 o                         
   5  -1  13         30.69         24.33         0.71 o                         
  -7   0  13         11.29         11.77         0.45 o                         
  -6   0  13          1.56          1.27         0.55 o                         
  -5   0  13          6.82          7.23         1.17 o                         
  -4   0  13        994.42        988.68        11.69 o                         
  -3   0  13        211.55        200.04         3.81 o                         
  -2   0  13        106.81        107.85         2.06 o                         
  -1   0  13          9.36          8.33         0.72 o                         
   0   0  13         82.80         72.20         1.35 o                         
   1   0  13         66.17         61.92         1.30 o                         
   2   0  13        420.99        434.76         5.90 o                         
   3   0  13         71.57         72.03         1.23 o                         
   4   0  13         35.05         37.05         1.31 o                         
   5   0  13          8.90          8.79         0.49 o                         
  -7   1  13          8.87          7.09         0.41 o                         
  -6   1  13          1.32          1.59         0.57 o                         
  -5   1  13         25.89         29.36         1.44 o                         
  -4   1  13        792.75        838.89        13.42 o                         
  -3   1  13         33.35         38.52         1.49 o                         
  -2   1  13         59.27         63.68         1.15 o                         
  -1   1  13          0.90          0.20         0.68 o                         
   0   1  13          0.12          0.00         0.76 o                         
   1   1  13        123.32        115.50         1.83 o                         
   2   1  13         66.73         64.74         1.30 o                         
   3   1  13         23.14         22.44         1.15 o                         
   4   1  13          7.78         11.55         0.71 o                         
   5   1  13          6.89          6.04         0.56 o                         
  -7   2  13        122.03        112.39         2.43 o                         
  -6   2  13         68.18         69.44         1.95 o                         
  -5   2  13        109.74        113.12         2.61 o                         
  -4   2  13        323.84        327.71         6.06 o                         
  -3   2  13          1.77          1.82         0.64 o                         
  -2   2  13          6.20         10.09         0.89 o                         
  -1   2  13         97.78         98.17         2.16 o                         
   0   2  13         17.27         21.32         1.00 o                         
   1   2  13       1354.71       1383.84        17.49 o                         
   2   2  13          9.07         10.61         0.72 o                         
   3   2  13         44.06         45.13         1.47 o                         
   4   2  13          0.34         -0.53         0.74 o                         
  -6   3  13         17.32         19.59         0.71 o                         
  -5   3  13         92.19         94.42         1.96 o                         
  -4   3  13          6.36          4.20         0.84 o                         
  -3   3  13          2.61          1.32         0.72 o                         
  -2   3  13         61.19         64.16         1.71 o                         
  -1   3  13         52.95         50.04         1.27 o                         
   0   3  13        245.75        258.81         3.94 o                         
   1   3  13        135.82        127.55         2.92 o                         
   2   3  13          4.07          4.00         0.74 o                         
   3   3  13         64.96         61.70         1.15 o                         
   4   3  13         17.79         13.80         0.74 o                         
  -6   4  13          2.47          3.04         0.64 o                         
  -5   4  13          4.35          5.53         0.66 o                         
  -4   4  13          4.02          4.33         0.63 o                         
  -3   4  13         86.67         80.61         2.58 o                         
  -2   4  13        171.05        165.16         3.35 o                         
  -1   4  13         82.64         84.17         2.60 o                         
   0   4  13         15.85         17.91         1.03 o                         
   1   4  13         14.06         15.62         0.88 o                         
   2   4  13         34.77         36.30         0.92 o                         
   3   4  13         94.10        109.72         2.20 o                         
  -5   5  13          1.22          1.85         0.64 o                         
  -4   5  13          2.37          2.32         0.51 o                         
  -3   5  13         91.39         94.89         2.66 o                         
  -2   5  13          4.29          4.11         0.91 o                         
  -1   5  13         79.59         79.94         1.59 o                         
   0   5  13        115.85        108.45         1.93 o                         
   1   5  13          2.80          5.01         0.60 o                         
   2   5  13          0.11          0.66         0.58 o                         
  -4   6  13          0.66          0.83         0.43 o                         
  -3   6  13          9.41          6.00         0.78 o                         
  -2   6  13         48.63         48.71         2.91 o                         
  -1   6  13        190.13        194.65         5.66 o                         
   0   6  13          2.07          1.52         0.41 o                         
  -2  -8  14          3.48          3.41         0.44 o                         
  -1  -8  14         25.12         25.68         0.86 o                         
   0  -8  14        119.97        123.26         2.19 o                         
   1  -8  14        118.99         98.34         2.25 o                         
   2  -8  14          0.08          1.03         0.79 o                         
  -3  -7  14          1.56          0.87         0.74 o                         
  -2  -7  14          0.04          0.72         0.56 o                         
  -1  -7  14         37.26         41.86         1.10 o                         
   0  -7  14        328.30        320.65         3.72 o                         
   1  -7  14         68.93         60.98         1.19 o                         
   2  -7  14          2.55          2.18         0.54 o                         
   3  -7  14          6.45          7.56         0.96 o                         
   4  -7  14         11.69          8.73         0.61 o                         
  -4  -6  14         41.57         47.78         2.10 o                         
  -3  -6  14          0.78          0.11         0.63 o                         
  -2  -6  14          4.81          5.32         0.64 o                         
  -1  -6  14        185.29        178.96         2.50 o                         
   0  -6  14         39.43         35.11         0.86 o                         
   1  -6  14          9.11          8.54         0.63 o                         
   2  -6  14          1.97          1.33         0.62 o                         
   3  -6  14          1.19          0.50         0.58 o                         
   4  -6  14          6.94          6.36         0.61 o                         
  -5  -5  14         40.11         42.14         1.29 o                         
  -4  -5  14          0.04          0.34         0.81 o                         
  -3  -5  14         52.97         53.69         1.17 o                         
  -2  -5  14         34.39         36.82         0.89 o                         
  -1  -5  14        267.23        273.13         3.15 o                         
   0  -5  14         19.25         22.54         0.82 o                         
   1  -5  14         37.47         34.99         1.07 o                         
   2  -5  14          6.65          6.17         0.63 o                         
   3  -5  14          5.34          4.61         0.85 o                         
   4  -5  14         20.68         21.20         0.77 o                         
   5  -5  14        107.46        106.55         2.58 o                         
  -5  -4  14         12.20         18.99         0.93 o                         
  -4  -4  14          4.87          6.05         0.90 o                         
  -3  -4  14         16.92         18.76         0.83 o                         
  -2  -4  14        714.21        723.32         8.04 o                         
  -1  -4  14        242.49        247.59         2.60 o                         
   0  -4  14          4.47          2.94         0.52 o                         
   1  -4  14         14.05         13.22         0.60 o                         
   2  -4  14         56.21         55.29         1.14 o                         
   3  -4  14        169.90        181.32         2.50 o                         
   4  -4  14        299.52        308.55         4.09 o                         
   5  -4  14          5.75          7.12         1.05 o                         
  -6  -3  14          0.27         -0.14         0.61 o                         
  -5  -3  14          0.06          0.43         0.74 o                         
  -4  -3  14        200.80        198.35         3.56 o                         
  -3  -3  14         25.58         22.75         0.88 o                         
  -2  -3  14        545.24        536.60         5.70 o                         
  -1  -3  14         16.40         15.42         0.80 o                         
   0  -3  14         22.40         27.60         0.74 o                         
   1  -3  14         11.14         10.75         0.58 o                         
   2  -3  14        210.45        219.85         2.91 o                         
   3  -3  14        525.40        540.71         5.69 o                         
   4  -3  14         20.27         19.31         0.84 o                         
   5  -3  14          0.18          0.41         0.57 o                         
  -6  -2  14         12.01          9.55         0.67 o                         
  -5  -2  14          6.73          8.14         0.75 o                         
  -4  -2  14         10.29          8.56         0.63 o                         
  -3  -2  14       1230.71       1227.33        13.31 o                         
  -2  -2  14        497.66        484.34         8.88 o                         
  -1  -2  14        176.54        177.53         2.61 o                         
   0  -2  14         14.36         15.78         0.81 o                         
   1  -2  14        128.02        132.21         1.69 o                         
   2  -2  14         35.02         37.75         0.80 o                         
   3  -2  14        257.40        278.03         4.19 o                         
   4  -2  14          4.44          5.95         0.73 o                         
   5  -2  14         36.75         42.54         1.88 o                         
  -6  -1  14          8.40          8.32         0.67 o                         
  -5  -1  14         30.59         30.81         0.97 o                         
  -4  -1  14          0.08          0.86         0.58 o                         
  -3  -1  14       1882.42       1886.17        25.62 o                         
  -2  -1  14          7.08          9.88         0.78 o                         
  -1  -1  14          0.85          0.50         0.55 o                         
   0  -1  14         21.28         28.18         1.08 o                         
   1  -1  14         76.35         75.98         1.47 o                         
   2  -1  14         61.64         62.45         1.07 o                         
   3  -1  14        238.29        243.02         3.24 o                         
   4  -1  14         55.69         57.82         1.48 o                         
   5  -1  14          6.61          5.64         0.54 o                         
  -6   0  14         52.83         61.26         1.31 o                         
  -5   0  14         58.16         57.33         1.88 o                         
  -4   0  14        247.95        239.01         3.12 o                         
  -3   0  14        419.54        421.55         6.33 o                         
  -2   0  14         48.66         58.48         1.67 o                         
  -1   0  14          0.11          0.47         0.72 o                         
   0   0  14          0.79          1.05         0.64 o                         
   1   0  14        133.27        131.05         2.51 o                         
   2   0  14       1988.23       2029.71        25.26 o                         
   3   0  14        127.17        139.15         2.12 o                         
   4   0  14          9.01          8.15         0.59 o                         
   5   0  14          1.60          1.23         0.46 o                         
  -7   1  14         10.83          8.14         0.45 o                         
  -6   1  14          6.97          8.34         0.68 o                         
  -5   1  14         13.51         13.18         0.92 o                         
  -4   1  14          2.91          3.03         0.78 o                         
  -3   1  14         88.13         90.75         1.91 o                         
  -2   1  14         16.17         13.28         0.67 o                         
  -1   1  14          0.94          0.84         0.74 o                         
   0   1  14         26.79         29.32         1.32 o                         
   1   1  14       1093.46       1129.16        14.41 o                         
   2   1  14          1.32          1.08         0.62 o                         
   3   1  14         32.87         33.95         1.22 o                         
   4   1  14          3.27          2.57         0.46 o                         
  -6   2  14         18.01         18.41         1.66 o                         
  -5   2  14         15.48         16.34         1.04 o                         
  -4   2  14         31.63         34.79         1.81 o                         
  -3   2  14          0.00         -0.50         0.72 o                         
  -2   2  14         97.53         94.62         1.98 o                         
  -1   2  14        106.41        100.78         1.91 o                         
   0   2  14        101.86        109.95         2.28 o                         
   1   2  14        136.48        138.32         4.32 o                         
   2   2  14          0.08         -0.23         0.62 o                         
   3   2  14          9.58          8.97         0.65 o                         
   4   2  14         48.68         65.34         1.80 o                         
  -6   3  14         20.74         20.17         0.62 o                         
  -5   3  14        175.33        181.61         3.16 o                         
  -4   3  14         36.48         38.23         1.29 o                         
  -3   3  14          0.15         -0.25         0.68 o                         
  -2   3  14         58.87         65.20         1.59 o                         
  -1   3  14          1.61         -0.03         0.72 o                         
   0   3  14        212.10        216.94         3.37 o                         
   1   3  14         22.14         16.52         0.81 o                         
   2   3  14          5.29          5.91         0.79 o                         
   3   3  14          6.25          3.32         0.52 o                         
  -6   4  14         50.75         37.61         3.76 o                         
  -5   4  14         52.56         53.59         1.17 o                         
  -4   4  14         24.30         22.64         0.89 o                         
  -3   4  14         15.15         17.85         0.96 o                         
  -2   4  14          0.76          0.27         0.77 o                         
  -1   4  14         25.10         22.62         1.16 o                         
   0   4  14         53.67         56.79         1.39 o                         
   1   4  14         10.77          9.04         1.03 o                         
   2   4  14         10.84         10.48         0.57 o                         
   3   4  14         88.68         70.69         2.41 o                         
  -5   5  14          8.31          7.06         0.57 o                         
  -4   5  14          0.04          0.02         0.48 o                         
  -3   5  14          3.61          4.95         0.88 o                         
  -2   5  14          5.46          6.19         0.82 o                         
  -1   5  14          7.70          9.19         0.73 o                         
   0   5  14          0.58          0.42         0.71 o                         
   1   5  14         11.10          9.19         0.56 o                         
   2   5  14          0.00          0.27         0.44 o                         
  -4   6  14          0.31         -0.27         0.44 o                         
  -3   6  14          0.03          0.20         0.35 o                         
  -2   6  14          3.50          3.99         0.88 o                         
  -1   6  14         33.34         25.44         1.29 o                         
   0   6  14          6.93          7.61         0.64 o                         
  -1  -8  15          9.50          9.29         0.79 o                         
   0  -8  15         12.09         12.19         0.58 o                         
  -3  -7  15          4.13          3.15         0.43 o                         
  -2  -7  15          0.97          1.07         0.49 o                         
  -1  -7  15         39.07         38.54         0.84 o                         
   0  -7  15         45.93         52.03         1.23 o                         
   1  -7  15          8.54          9.99         0.76 o                         
   2  -7  15          0.51          1.12         0.69 o                         
   3  -7  15         13.70         14.97         0.97 o                         
  -4  -6  15          4.93          7.25         0.55 o                         
  -3  -6  15          0.09         -0.34         0.47 o                         
  -2  -6  15          0.19         -0.02         0.62 o                         
  -1  -6  15        313.51        336.36         3.93 o                         
   0  -6  15         43.79         41.28         1.10 o                         
   1  -6  15        123.25        122.72         1.59 o                         
   2  -6  15          2.07          3.18         0.56 o                         
   3  -6  15          6.16          5.75         0.55 o                         
   4  -6  15         10.59         10.80         0.64 o                         
  -5  -5  15          6.79          5.60         0.43 o                         
  -4  -5  15          1.37          0.98         0.87 o                         
  -3  -5  15         38.76         38.34         0.95 o                         
  -2  -5  15         14.58         13.99         0.64 o                         
  -1  -5  15         21.06         19.95         0.73 o                         
   0  -5  15         83.59         85.10         1.34 o                         
   1  -5  15          9.95          8.61         0.58 o                         
   2  -5  15          2.19          0.89         0.61 o                         
   3  -5  15          0.00          0.60         0.62 o                         
   4  -5  15         32.61         31.11         1.03 o                         
   5  -5  15          1.01          0.84         0.82 o                         
  -5  -4  15          0.05          0.71         0.94 o                         
  -4  -4  15          1.84          1.98         1.08 o                         
  -3  -4  15         74.38         73.06         1.39 o                         
  -2  -4  15         56.20         53.74         0.96 o                         
  -1  -4  15        144.56        137.39         1.71 o                         
   0  -4  15         48.60         51.11         1.02 o                         
   1  -4  15          4.85          3.29         0.53 o                         
   2  -4  15         92.40         92.03         1.64 o                         
   3  -4  15         24.55         27.48         0.90 o                         
   4  -4  15         83.96         85.65         1.36 o                         
   5  -4  15         65.79         69.40         2.44 o                         
  -6  -3  15          8.56          6.76         0.57 o                         
  -5  -3  15          0.17         -0.17         0.66 o                         
  -4  -3  15        119.81        125.10         2.44 o                         
  -3  -3  15         20.90         19.44         0.89 o                         
  -2  -3  15        571.38        559.22         5.93 o                         
  -1  -3  15          0.03          0.81         0.58 o                         
   0  -3  15         56.96         47.09         1.14 o                         
   1  -3  15        132.22        135.15         1.87 o                         
   2  -3  15         49.46         48.29         0.89 o                         
   3  -3  15         84.23         86.93         1.83 o                         
   4  -3  15         30.52         30.89         0.90 o                         
   5  -3  15          0.41          0.68         0.85 o                         
  -6  -2  15         14.67         22.88         1.87 o                         
  -5  -2  15          0.48          0.93         0.58 o                         
  -4  -2  15        234.54        239.10         3.67 o                         
  -3  -2  15          0.44          1.72         0.58 o                         
  -2  -2  15        539.50        533.21         9.75 o                         
  -1  -2  15          0.29          0.45         0.66 o                         
   0  -2  15         43.10         45.57         1.09 o                         
   1  -2  15          0.61          1.09         0.58 o                         
   2  -2  15        267.89        270.17         3.73 o                         
   3  -2  15        453.29        471.35         6.70 o                         
   4  -2  15         47.13         48.00         1.19 o                         
   5  -2  15          8.33          5.45         0.87 o                         
  -6  -1  15          4.29          2.90         0.56 o                         
  -5  -1  15          0.01         -0.17         0.73 o                         
  -4  -1  15        558.82        582.17         7.52 o                         
  -3  -1  15          0.40          0.54         0.57 o                         
  -2  -1  15         61.95         62.87         1.62 o                         
  -1  -1  15         18.89         17.90         0.81 o                         
   0  -1  15         48.29         45.12         1.55 o                         
   1  -1  15          0.92          2.25         0.64 o                         
   2  -1  15        314.67        321.27         3.85 o                         
   3  -1  15          0.15         -0.64         0.70 o                         
   4  -1  15         52.23         53.03         1.73 o                         
   5  -1  15          9.51         10.66         0.79 o                         
  -6   0  15          3.38          2.66         0.48 o                         
  -5   0  15          4.97          4.62         0.66 o                         
  -4   0  15          3.53          4.09         0.60 o                         
  -3   0  15         18.52         21.22         1.22 o                         
  -2   0  15         34.18         30.25         1.31 o                         
  -1   0  15         16.22         22.51         1.07 o                         
   0   0  15         53.20         57.83         1.38 o                         
   1   0  15        287.52        310.21         4.26 o                         
   2   0  15         60.77         57.71         1.25 o                         
   3   0  15         24.46         28.47         0.87 o                         
   4   0  15         20.18         22.75         0.96 o                         
  -6   1  15         17.80         20.32         0.85 o                         
  -5   1  15          0.39          0.92         0.66 o                         
  -4   1  15        245.05        250.48         4.27 o                         
  -3   1  15         17.39         15.19         0.95 o                         
  -2   1  15         10.06          5.13         1.05 o                         
  -1   1  15          0.23          1.68         0.75 o                         
   0   1  15         16.67         19.93         1.51 o                         
   1   1  15         63.55         66.00         1.49 o                         
   2   1  15          0.34          0.41         0.60 o                         
   3   1  15          0.11          0.81         0.66 o                         
   4   1  15          2.93          2.32         0.53 o                         
  -6   2  15          0.23         -0.20         0.55 o                         
  -5   2  15        120.28        129.17         2.74 o                         
  -4   2  15         42.65         44.85         1.54 o                         
  -3   2  15         18.53         20.99         0.93 o                         
  -2   2  15         48.92         46.45         1.31 o                         
  -1   2  15          8.89          7.22         0.77 o                         
   0   2  15         52.97         60.48         1.39 o                         
   1   2  15         12.08         13.24         1.30 o                         
   2   2  15          6.18          6.00         0.65 o                         
   3   2  15         18.97         20.01         0.72 o                         
   4   2  15          9.32          6.65         0.83 o                         
  -6   3  15         35.82         35.49         0.79 o                         
  -5   3  15        101.79        102.41         1.92 o                         
  -4   3  15         18.01         18.33         0.84 o                         
  -3   3  15          2.80          3.53         0.69 o                         
  -2   3  15         56.36         58.96         1.35 o                         
  -1   3  15          0.03         -0.18         0.91 o                         
   0   3  15         21.43         24.33         1.00 o                         
   1   3  15         48.33         56.36         1.40 o                         
   2   3  15          4.52          4.87         0.71 o                         
   3   3  15         28.64         37.33         0.95 o                         
  -5   4  15          0.13         -0.23         0.62 o                         
  -4   4  15          1.00          1.57         0.62 o                         
  -3   4  15          0.42          1.23         0.59 o                         
  -2   4  15          9.57         14.91         1.06 o                         
  -1   4  15         22.41         28.55         1.16 o                         
   0   4  15         21.02         24.72         1.01 o                         
   1   4  15          0.52          0.48         0.44 o                         
   2   4  15         73.06         64.54         3.11 o                         
  -4   5  15          2.85          3.12         0.60 o                         
  -3   5  15         79.33         72.96         2.84 o                         
  -2   5  15          3.87          1.95         0.52 o                         
  -1   5  15          2.58          3.78         0.61 o                         
   0   5  15          2.63          3.94         0.77 o                         
   1   5  15          3.65          2.33         0.35 o                         
  -2   6  15          5.47          4.28         1.22 o                         
   0  -8  16         45.63         33.40         1.33 o                         
  -2  -7  16         39.35         41.51         1.01 o                         
  -1  -7  16          4.95          6.39         0.71 o                         
   0  -7  16         27.19         27.58         1.05 o                         
   1  -7  16         46.27         50.58         1.37 o                         
   2  -7  16          1.44          1.17         0.59 o                         
   3  -7  16          4.97          4.24         0.77 o                         
  -3  -6  16         29.02         27.40         0.68 o                         
  -2  -6  16        151.38        153.31         2.44 o                         
  -1  -6  16         60.54         65.44         1.09 o                         
   0  -6  16         94.16         85.98         1.55 o                         
   1  -6  16         94.22        107.14         1.92 o                         
   2  -6  16          0.22          0.08         0.81 o                         
   3  -6  16         12.90         14.13         0.76 o                         
   4  -6  16          2.15          2.79         0.65 o                         
  -4  -5  16         56.81         60.73         1.78 o                         
  -3  -5  16        195.04        199.59         3.31 o                         
  -2  -5  16          7.57          8.13         0.61 o                         
  -1  -5  16        152.55        151.82         1.90 o                         
   0  -5  16        118.32        110.43         1.86 o                         
   1  -5  16         20.87         19.76         0.94 o                         
   2  -5  16          3.49          3.88         0.67 o                         
   3  -5  16          6.21          7.45         0.60 o                         
   4  -5  16         40.48         41.92         1.96 o                         
  -5  -4  16        122.83        142.67         3.37 o                         
  -4  -4  16         12.31         11.82         0.78 o                         
  -3  -4  16        148.82        154.77         2.16 o                         
  -2  -4  16         30.75         37.47         0.82 o                         
  -1  -4  16         83.23         92.23         1.28 o                         
   0  -4  16         22.04         19.15         0.77 o                         
   1  -4  16          0.00          0.07         0.48 o                         
   2  -4  16        150.75        156.21         2.36 o                         
   3  -4  16         87.18         85.79         1.47 o                         
   4  -4  16         13.46         15.22         0.67 o                         
  -5  -3  16         16.94         22.13         1.12 o                         
  -4  -3  16         38.04         40.70         1.37 o                         
  -3  -3  16        298.85        312.52         4.23 o                         
  -2  -3  16         10.00         10.77         0.72 o                         
  -1  -3  16         89.11         83.30         1.55 o                         
   0  -3  16          6.41          6.38         0.71 o                         
   1  -3  16        241.49        238.37         3.14 o                         
   2  -3  16          5.97          7.53         0.62 o                         
   3  -3  16         10.76         10.04         0.81 o                         
   4  -3  16          4.44          4.57         0.78 o                         
   5  -3  16         20.60         16.55         0.85 o                         
  -6  -2  16         68.33         92.80         2.26 o                         
  -5  -2  16          4.23          4.76         0.52 o                         
  -4  -2  16          5.44          6.48         0.67 o                         
  -3  -2  16         91.27         92.51         1.40 o                         
  -2  -2  16          1.40          1.71         1.21 o                         
  -1  -2  16         17.26         16.63         1.08 o                         
   0  -2  16         83.73         73.23         1.43 o                         
   1  -2  16         70.28         70.46         1.19 o                         
   2  -2  16        303.66        310.70         4.19 o                         
   3  -2  16          3.51          3.61         0.68 o                         
   4  -2  16         41.32         50.24         1.37 o                         
  -6  -1  16         35.76         35.38         1.83 o                         
  -5  -1  16         47.12         46.88         1.27 o                         
  -4  -1  16          0.65          0.09         0.61 o                         
  -3  -1  16        147.13        139.26         1.90 o                         
  -2  -1  16          2.17          2.83         0.81 o                         
  -1  -1  16        167.51        131.62         2.11 o                         
   0  -1  16          6.31          5.85         0.86 o                         
   1  -1  16        118.59        118.15         2.08 o                         
   2  -1  16          0.85          1.50         0.53 o                         
   3  -1  16          0.15          0.63         0.75 o                         
   4  -1  16         23.08         23.51         0.85 o                         
  -6   0  16         68.47         77.90         2.03 o                         
  -5   0  16         12.81         13.06         0.89 o                         
  -4   0  16        137.41        143.37         2.01 o                         
  -3   0  16         23.94         25.86         1.11 o                         
  -2   0  16          0.04          0.28         0.84 o                         
  -1   0  16         62.72         50.11         1.39 o                         
   0   0  16          1.96          1.52         0.75 o                         
   1   0  16        244.45        257.54         3.45 o                         
   2   0  16         14.57         11.53         0.74 o                         
   3   0  16         14.19         13.74         0.90 o                         
   4   0  16         26.89         27.98         2.37 o                         
  -6   1  16          2.45          2.25         0.55 o                         
  -5   1  16         82.35         87.96         2.50 o                         
  -4   1  16        255.30        268.36         3.98 o                         
  -3   1  16         47.72         58.06         2.20 o                         
  -2   1  16          2.82          1.75         0.98 o                         
  -1   1  16        435.17        405.30         5.58 o                         
   0   1  16         23.53         19.51         1.51 o                         
   1   1  16        144.62        148.30         2.29 o                         
   2   1  16          0.32          0.63         0.57 o                         
   3   1  16         10.35         10.59         0.97 o                         
   4   1  16         71.83         86.27         2.06 o                         
  -6   2  16          2.60          2.13         0.72 o                         
  -5   2  16         15.92         17.54         1.05 o                         
  -4   2  16         30.61         37.43         1.33 o                         
  -3   2  16         18.94         18.80         1.38 o                         
  -2   2  16        214.96        169.82         3.09 o                         
  -1   2  16          0.01          1.58         0.76 o                         
   0   2  16         20.59         21.30         0.90 o                         
   1   2  16         36.73         42.49         1.22 o                         
   2   2  16          1.94          4.96         0.59 o                         
   3   2  16        129.18        144.65         2.40 o                         
  -5   3  16          0.83         -0.17         0.50 o                         
  -4   3  16         24.56         25.23         0.93 o                         
  -3   3  16         25.14         20.65         0.86 o                         
  -2   3  16         11.81         10.99         0.80 o                         
  -1   3  16         24.76         21.07         1.12 o                         
   0   3  16         26.57         30.12         0.80 o                         
   1   3  16          6.27          5.24         0.62 o                         
   2   3  16          9.87          8.72         0.46 o                         
  -5   4  16         31.91         35.75         1.10 o                         
  -4   4  16          6.95          7.60         0.76 o                         
  -3   4  16          9.91          9.98         0.84 o                         
  -2   4  16         11.24          9.26         0.63 o                         
  -1   4  16         29.44         35.29         1.67 o                         
   0   4  16        108.27        106.64         2.56 o                         
   1   4  16         35.83         43.61         1.25 o                         
   2   4  16          3.22          2.26         0.33 o                         
  -4   5  16         19.57         12.95         0.53 o                         
  -3   5  16         66.43         57.87         2.00 o                         
  -2   5  16          0.82          1.07         0.49 o                         
  -1   5  16          5.33          2.59         0.43 o                         
   0   5  16         40.31         35.03         3.91 o                         
  -2  -7  17         18.44         15.85         0.64 o                         
  -1  -7  17          4.29          4.34         0.57 o                         
   0  -7  17         41.11         40.14         1.18 o                         
   1  -7  17         42.14         33.27         0.96 o                         
   2  -7  17          4.78          3.98         0.57 o                         
  -3  -6  17         13.37         10.30         0.71 o                         
  -2  -6  17         29.32         27.88         1.32 o                         
  -1  -6  17          5.55          5.07         0.69 o                         
   0  -6  17          0.22          1.41         0.56 o                         
   1  -6  17         33.32         33.23         1.04 o                         
   2  -6  17          8.28          9.35         0.68 o                         
   3  -6  17        135.18        140.83         3.30 o                         
  -4  -5  17          8.08         11.48         0.66 o                         
  -3  -5  17         74.36         77.13         1.48 o                         
  -2  -5  17          2.94          5.65         0.56 o                         
  -1  -5  17         12.55         14.75         0.72 o                         
   0  -5  17         99.21        101.11         2.19 o                         
   1  -5  17          0.23          0.30         0.72 o                         
   2  -5  17        119.63        120.59         4.58 o                         
   3  -5  17          2.27          2.22         0.71 o                         
   4  -5  17         25.37         23.54         0.89 o                         
  -5  -4  17         95.88        106.39         3.52 o                         
  -4  -4  17          3.25          3.65         0.61 o                         
  -3  -4  17         45.67         47.79         0.97 o                         
  -2  -4  17        169.87        175.07         2.54 o                         
  -1  -4  17          7.07          5.26         0.64 o                         
   0  -4  17          1.51          0.66         0.66 o                         
   1  -4  17         76.84         71.55         1.11 o                         
   2  -4  17         79.74         82.94         1.47 o                         
   3  -4  17         16.62         19.03         0.85 o                         
   4  -4  17          0.61          0.30         0.45 o                         
  -5  -3  17         18.44         18.51         1.20 o                         
  -4  -3  17          6.71          7.60         1.24 o                         
  -3  -3  17          2.26          3.48         0.66 o                         
  -2  -3  17         28.22         28.49         0.78 o                         
  -1  -3  17         19.53         21.09         0.92 o                         
   0  -3  17        287.16        269.00         3.46 o                         
   1  -3  17          0.36          0.72         0.58 o                         
   2  -3  17          0.49         -0.07         0.54 o                         
   3  -3  17          6.47          9.04         1.05 o                         
   4  -3  17          7.01          4.29         0.44 o                         
  -5  -2  17         65.88         73.45         1.71 o                         
  -4  -2  17          5.19          5.62         0.68 o                         
  -3  -2  17         34.72         36.26         0.82 o                         
  -2  -2  17         76.37         81.10         1.55 o                         
  -1  -2  17         45.30         45.12         1.91 o                         
   0  -2  17        180.29        161.68         2.13 o                         
   1  -2  17          5.54          5.02         0.56 o                         
   2  -2  17          5.33          5.53         0.61 o                         
   3  -2  17         10.36          7.96         0.74 o                         
   4  -2  17          1.37          2.17         0.51 o                         
  -6  -1  17         11.45         12.22         0.77 o                         
  -5  -1  17         24.58         25.34         0.82 o                         
  -4  -1  17         29.63         30.34         0.83 o                         
  -3  -1  17          1.88          2.12         0.56 o                         
  -2  -1  17         19.54         21.32         1.65 o                         
  -1  -1  17         67.48         56.38         2.30 o                         
   0  -1  17        316.65        290.99         4.03 o                         
   1  -1  17          0.88          0.74         0.68 o                         
   2  -1  17         50.97         45.80         1.06 o                         
   3  -1  17          1.42          1.16         0.75 o                         
   4  -1  17          7.93         10.22         0.75 o                         
  -6   0  17         31.73         29.85         1.07 o                         
  -5   0  17         13.92         12.44         1.09 o                         
  -4   0  17         12.87         11.21         0.56 o                         
  -3   0  17          0.04          0.75         0.87 o                         
  -2   0  17         26.51         24.38         1.16 o                         
  -1   0  17        350.31        295.35         5.00 o                         
   0   0  17          3.23          5.75         0.70 o                         
   1   0  17        100.84        107.92         1.79 o                         
   2   0  17          0.25          0.20         0.57 o                         
   3   0  17          5.47          3.95         1.26 o                         
   4   0  17        172.54        162.92         5.10 o                         
  -6   1  17          1.00          0.62         0.46 o                         
  -5   1  17         90.95        100.89         2.18 o                         
  -4   1  17          4.85          7.17         0.89 o                         
  -3   1  17         11.62          8.88         0.95 o                         
  -2   1  17          8.91          6.94         1.04 o                         
  -1   1  17          0.63          0.72         0.66 o                         
   0   1  17         55.44         52.06         1.42 o                         
   1   1  17          7.17          8.44         0.68 o                         
   2   1  17          1.58          3.70         0.51 o                         
   3   1  17          1.52          0.60         0.58 o                         
  -5   2  17        199.34        202.20         5.32 o                         
  -4   2  17         12.80         13.71         1.01 o                         
  -3   2  17         33.60         38.90         5.28 o                         
  -2   2  17         42.31         39.02         1.17 o                         
  -1   2  17          5.20          3.80         0.66 o                         
   0   2  17         47.81         53.59         1.21 o                         
   1   2  17         61.02         66.02         1.31 o                         
   2   2  17         36.54         46.50         1.07 o                         
   3   2  17          6.78          6.79         0.96 o                         
  -5   3  17         75.23         80.40         2.14 o                         
  -4   3  17          1.39          3.20         0.57 o                         
  -3   3  17        116.77        115.84         2.32 o                         
  -2   3  17         33.25         25.93         1.00 o                         
  -1   3  17          8.82         11.04         0.67 o                         
   0   3  17         50.44         40.82         1.43 o                         
   1   3  17         41.16         40.24         1.16 o                         
   2   3  17          0.02          0.18         0.41 o                         
  -4   4  17          3.52          4.29         0.55 o                         
  -3   4  17          0.16          0.38         0.58 o                         
  -2   4  17          7.48          5.68         0.46 o                         
  -1   4  17        108.25        116.96         2.24 o                         
   0   4  17         11.43          8.23         0.48 o                         
   1   4  17          0.06          0.59         0.33 o                         
  -2   5  17          0.00         -0.43         0.45 o                         
  -1   5  17         46.26         31.50         1.22 o                         
  -1  -7  18         54.80         54.50         2.92 o                         
   0  -7  18          2.36          4.02         0.54 o                         
   1  -7  18         18.19         16.62         1.15 o                         
  -3  -6  18          6.59          5.81         0.59 o                         
  -2  -6  18         85.34         80.09         2.17 o                         
  -1  -6  18         16.35         18.99         0.71 o                         
   0  -6  18          4.61          3.88         0.61 o                         
   1  -6  18         32.13         39.06         1.02 o                         
   2  -6  18         27.70         31.35         1.19 o                         
   3  -6  18         82.64         71.44         2.50 o                         
  -4  -5  18         11.56          8.12         1.15 o                         
  -3  -5  18         10.25         10.61         0.52 o                         
  -2  -5  18          9.86          8.98         0.85 o                         
  -1  -5  18         46.34         50.52         0.99 o                         
   0  -5  18          5.15          3.31         0.76 o                         
   1  -5  18          2.27          3.44         0.66 o                         
   2  -5  18         46.51         59.21         1.88 o                         
   3  -5  18         37.38         37.58         1.12 o                         
  -4  -4  18         68.03         71.03         1.57 o                         
  -3  -4  18        120.62        133.68         2.05 o                         
  -2  -4  18         76.30         78.82         1.98 o                         
  -1  -4  18          0.55          1.01         0.55 o                         
   0  -4  18         19.82         18.14         0.81 o                         
   1  -4  18        100.68         96.54         1.39 o                         
   2  -4  18         19.60         19.99         1.05 o                         
   3  -4  18        113.46        118.45         2.11 o                         
   4  -4  18          0.25          0.09         0.46 o                         
  -5  -3  18         33.71         36.76         1.08 o                         
  -4  -3  18          3.30          3.04         0.78 o                         
  -3  -3  18         85.32         89.32         1.38 o                         
  -2  -3  18         31.81         35.88         1.06 o                         
  -1  -3  18        125.54        113.06         2.01 o                         
   0  -3  18         70.45         60.65         1.21 o                         
   1  -3  18         64.13         59.14         1.05 o                         
   2  -3  18          2.65          2.27         0.55 o                         
   3  -3  18         27.83         25.46         1.10 o                         
   4  -3  18          2.84          2.57         0.32 o                         
  -5  -2  18          7.55          8.24         0.65 o                         
  -4  -2  18          5.20          4.96         0.91 o                         
  -3  -2  18         15.02         13.81         0.63 o                         
  -2  -2  18          5.53          5.54         0.75 o                         
  -1  -2  18        108.41        101.25         2.36 o                         
   0  -2  18        142.24        146.16         2.75 o                         
   1  -2  18         13.31         13.25         0.63 o                         
   2  -2  18        153.67        159.21         2.28 o                         
   3  -2  18          6.68          5.10         0.58 o                         
   4  -2  18          3.83          3.97         0.63 o                         
  -5  -1  18          5.53          5.84         0.47 o                         
  -4  -1  18         11.67         11.73         0.57 o                         
  -3  -1  18          9.14         11.57         0.68 o                         
  -2  -1  18         34.83         33.50         1.93 o                         
  -1  -1  18          0.89          1.45         1.58 o                         
   0  -1  18          0.00         -0.33         0.65 o                         
   1  -1  18          0.13          0.16         0.65 o                         
   2  -1  18          0.95          0.84         0.78 o                         
   3  -1  18          2.13          3.09         0.66 o                         
  -5   0  18         13.39         12.24         0.79 o                         
  -4   0  18        202.82        210.98         5.50 o                         
  -3   0  18          0.16          0.17         0.51 o                         
  -2   0  18         66.09         67.20         2.29 o                         
  -1   0  18         59.45         51.82         2.97 o                         
   0   0  18          1.95          1.44         0.55 o                         
   1   0  18          2.41          1.74         0.66 o                         
   2   0  18          5.26          4.77         0.69 o                         
   3   0  18         34.88         47.09         1.54 o                         
  -5   1  18         95.20        101.62         2.52 o                         
  -4   1  18         28.45         36.44         1.13 o                         
  -3   1  18         15.44         19.45         0.79 o                         
  -2   1  18        182.32        185.91         3.85 o                         
  -1   1  18          8.45          5.02         0.84 o                         
   0   1  18          2.30          2.98         0.68 o                         
   1   1  18        126.96        117.51         1.79 o                         
   2   1  18          3.65          6.56         0.66 o                         
   3   1  18          2.85          2.73         0.41 o                         
  -5   2  18         63.80         64.61         2.01 o                         
  -4   2  18          2.15          1.32         0.55 o                         
  -3   2  18          0.00         -0.19         0.57 o                         
  -2   2  18          1.12          1.96         0.68 o                         
  -1   2  18         10.78          8.54         0.73 o                         
   0   2  18        252.87        272.78         3.96 o                         
   1   2  18          6.14         11.00         0.52 o                         
   2   2  18          5.96          4.45         0.34 o                         
  -4   3  18          2.52          4.80         0.56 o                         
  -3   3  18         29.50         27.57         0.77 o                         
  -2   3  18         15.50         11.45         0.75 o                         
  -1   3  18          0.01          0.17         0.51 o                         
   0   3  18        281.94        304.49         4.88 o                         
   1   3  18          4.30          4.65         0.43 o                         
  -3   4  18         50.56         33.48         1.30 o                         
  -2   4  18          3.50          4.30         0.35 o                         
  -1   4  18        106.05        116.91         2.99 o                         
   0   4  18         90.19         83.11         1.59 o                         
  -2  -6  19         92.81         93.33         2.28 o                         
  -1  -6  19         68.57         71.31         1.27 o                         
   0  -6  19          0.18          0.49         0.53 o                         
   1  -6  19         29.82         27.04         0.78 o                         
   2  -6  19        129.40        112.83         4.21 o                         
  -3  -5  19         14.10         17.40         1.27 o                         
  -2  -5  19         96.11        101.58         2.67 o                         
  -1  -5  19          8.18          7.41         0.55 o                         
   0  -5  19         49.90         43.24         1.31 o                         
   1  -5  19        109.62        111.04         1.83 o                         
   2  -5  19          0.58          0.62         0.72 o                         
   3  -5  19          0.10         -0.01         0.40 o                         
  -4  -4  19          3.54          5.38         0.81 o                         
  -3  -4  19          9.51          9.91         0.65 o                         
  -2  -4  19          0.19          0.25         0.64 o                         
  -1  -4  19         28.48         28.60         0.89 o                         
   0  -4  19         29.22         24.51         0.91 o                         
   1  -4  19          3.43          2.75         0.61 o                         
   2  -4  19         95.27        101.18         1.90 o                         
   3  -4  19         69.60         62.48         2.33 o                         
  -4  -3  19          1.45          1.86         1.08 o                         
  -3  -3  19         73.79         81.28         1.64 o                         
  -2  -3  19          0.78          1.01         0.68 o                         
  -1  -3  19         17.64         17.72         0.66 o                         
   0  -3  19         29.46         26.38         0.86 o                         
   1  -3  19          4.90          3.36         0.51 o                         
   2  -3  19         67.87         76.06         1.80 o                         
   3  -3  19          4.28          3.60         0.72 o                         
  -4  -2  19         30.77         28.91         2.68 o                         
  -3  -2  19         15.50         16.99         0.78 o                         
  -2  -2  19          5.55          5.76         0.82 o                         
  -1  -2  19         41.08         38.64         1.20 o                         
   0  -2  19         71.46         60.81         1.47 o                         
   1  -2  19          9.99         11.33         0.79 o                         
   2  -2  19         80.33         83.05         2.21 o                         
   3  -2  19          0.83          2.15         0.97 o                         
  -5  -1  19          3.60          1.82         0.60 o                         
  -4  -1  19         15.08         16.93         1.13 o                         
  -3  -1  19          9.28          7.14         0.57 o                         
  -2  -1  19         14.71         13.16         1.87 o                         
  -1  -1  19        255.51        236.85         8.17 o                         
   0  -1  19          6.10          6.79         0.79 o                         
   1  -1  19         34.30         37.32         0.95 o                         
   2  -1  19          1.97          1.45         0.88 o                         
   3  -1  19          4.67          5.87         0.51 o                         
  -5   0  19          0.07         -0.44         0.65 o                         
  -4   0  19         17.78         18.88         1.11 o                         
  -3   0  19          0.01          0.36         0.45 o                         
  -2   0  19          0.13          0.63         1.53 o                         
  -1   0  19         21.35         13.73         1.89 o                         
   0   0  19         13.25         12.19         0.56 o                         
   1   0  19         12.44         13.44         0.60 o                         
   2   0  19          6.41          7.73         0.87 o                         
   3   0  19          0.24          0.01         0.31 o                         
  -5   1  19          0.26          0.44         0.61 o                         
  -4   1  19          8.79         10.93         1.09 o                         
  -3   1  19          3.45          1.72         0.52 o                         
  -2   1  19         57.43         55.34         2.70 o                         
  -1   1  19          0.09          0.82         0.59 o                         
   0   1  19          8.64          9.90         0.68 o                         
   1   1  19         73.61         76.68         1.36 o                         
   2   1  19          0.95          1.13         0.43 o                         
  -4   2  19          0.14          1.77         0.44 o                         
  -3   2  19          5.07          7.12         0.81 o                         
  -2   2  19         14.88          9.13         1.31 o                         
  -1   2  19          0.03         -0.19         0.53 o                         
   0   2  19         70.37         88.94         1.89 o                         
   1   2  19         18.19         20.48         0.96 o                         
  -3   3  19         60.65         64.78         1.74 o                         
  -2   3  19         12.77          9.87         1.70 o                         
  -1   3  19          6.12          6.55         0.74 o                         
   0   3  19          5.42          2.91         0.49 o                         
  -1  -6  20         13.21         14.30         0.69 o                         
   0  -6  20          4.30          4.15         0.37 o                         
   1  -6  20          7.25          8.11         0.71 o                         
  -3  -5  20         27.64         22.51         0.77 o                         
  -2  -5  20         94.70        100.10         3.06 o                         
  -1  -5  20          6.11          5.26         0.41 o                         
   0  -5  20         19.62         21.29         0.72 o                         
   1  -5  20         64.93         61.96         1.09 o                         
   2  -5  20          1.63          2.65         0.47 o                         
  -3  -4  20         10.28          9.67         1.19 o                         
  -2  -4  20         13.24         11.80         0.78 o                         
  -1  -4  20         45.45         42.08         0.87 o                         
   0  -4  20         58.26         61.80         1.51 o                         
   1  -4  20          0.57         -0.09         0.53 o                         
   2  -4  20          0.71          0.55         0.54 o                         
  -4  -3  20          0.19          0.50         0.72 o                         
  -3  -3  20          0.80          0.56         0.56 o                         
  -2  -3  20          0.31          1.08         0.60 o                         
  -1  -3  20         11.44         10.41         0.59 o                         
   0  -3  20         58.97         55.16         1.25 o                         
   1  -3  20          2.53          5.50         0.47 o                         
   2  -3  20         11.92         10.19         0.85 o                         
   3  -3  20          9.74          8.95         0.68 o                         
  -4  -2  20          4.26          7.56         1.04 o                         
  -3  -2  20         34.68         34.74         0.82 o                         
  -2  -2  20         16.04         16.80         0.72 o                         
  -1  -2  20         12.22         13.58         0.70 o                         
   0  -2  20          3.18          1.91         0.62 o                         
   1  -2  20          4.67          5.92         0.58 o                         
   2  -2  20         34.82         36.04         1.53 o                         
   3  -2  20         26.36         22.02         0.71 o                         
  -4  -1  20        119.87        110.63        14.78 o                         
  -3  -1  20          0.11          0.56         0.44 o                         
  -2  -1  20         71.43         71.83         1.26 o                         
  -1  -1  20          2.13          1.73         1.32 o                         
   0  -1  20          0.32          1.40         0.58 o                         
   1  -1  20          1.91          2.32         0.62 o                         
   2  -1  20          0.34         -0.08         0.66 o                         
  -4   0  20          2.05          3.24         0.86 o                         
  -3   0  20          0.06          0.08         0.63 o                         
  -2   0  20          8.93          6.55         1.43 o                         
  -1   0  20          1.04          3.24         1.39 o                         
   0   0  20          1.11          0.45         0.70 o                         
   1   0  20          1.09          1.65         0.34 o                         
   2   0  20          1.18          1.91         0.48 o                         
  -4   1  20          1.79          2.97         0.83 o                         
  -3   1  20          2.81          4.65         0.60 o                         
  -2   1  20         21.20         26.92         3.71 o                         
  -1   1  20          0.30          0.40         0.93 o                         
   0   1  20          1.17          1.92         0.45 o                         
   1   1  20         12.80          7.94         1.02 o                         
  -4   2  20          3.30          3.52         0.55 o                         
  -3   2  20          1.03          0.61         0.58 o                         
  -2   2  20          6.22          5.33         0.47 o                         
  -1   2  20          4.36          6.87         0.72 o                         
   0   2  20          4.24          2.12         0.42 o                         
  -2   3  20          0.01         -0.23         0.55 o                         
  -1   3  20          0.13          0.96         0.46 o                         
  -1  -5  21          0.66          0.85         0.55 o                         
   0  -5  21         34.97         39.51         2.24 o                         
   1  -5  21         11.44         10.16         0.56 o                         
  -2  -4  21         12.62         11.86         0.93 o                         
  -1  -4  21          2.06          1.26         0.47 o                         
   0  -4  21          1.73          3.05         0.68 o                         
   1  -4  21          0.05          0.26         0.39 o                         
   2  -4  21          2.44          2.59         0.37 o                         
  -3  -3  21        116.17        124.55         4.19 o                         
  -2  -3  21         10.81         13.98         0.64 o                         
  -1  -3  21         32.35         28.30         1.03 o                         
   0  -3  21         15.29         15.34         0.67 o                         
   1  -3  21          0.26          0.61         0.50 o                         
   2  -3  21          2.21          1.46         0.63 o                         
  -4  -2  21         39.05         37.23         1.45 o                         
  -3  -2  21         69.58         76.25         2.84 o                         
  -2  -2  21          8.40          8.75         0.56 o                         
  -1  -2  21         30.14         22.00         0.93 o                         
   0  -2  21          6.61          6.77         0.62 o                         
   1  -2  21          2.79          2.13         0.40 o                         
   2  -2  21          5.85          6.58         0.49 o                         
  -4  -1  21        120.91        125.62         4.07 o                         
  -3  -1  21          2.48          2.26         0.44 o                         
  -2  -1  21          0.02         -0.31         0.42 o                         
  -1  -1  21         10.50         10.87         0.64 o                         
   0  -1  21         16.60         25.56         1.70 o                         
   1  -1  21          4.31          2.00         0.39 o                         
  -4   0  21          0.82          0.63         0.56 o                         
  -3   0  21          8.93          8.60         0.57 o                         
  -2   0  21         13.12         12.21         0.49 o                         
  -1   0  21          0.05          0.23         1.10 o                         
   0   0  21          2.90          2.55         0.65 o                         
   1   0  21         88.27         92.94         2.25 o                         
  -3   1  21         14.27          7.82         2.53 o                         
  -2   1  21          2.93          3.66         0.34 o                         
  -1   1  21          4.69          6.06         1.00 o                         
   0   1  21         23.57         28.27         1.33 o                         
  -2   2  21          0.02          1.05         0.47 o                         
  -1   2  21          5.02          2.80         1.02 o                         
  -1  -4  22         16.97         14.89         0.84 o                         
   0  -4  22          0.68          2.18         0.47 o                         
  -2  -3  22          0.60          1.21         0.33 o                         
  -1  -3  22         13.32         12.46         0.63 o                         
   0  -3  22          0.76         -0.21         0.67 o                         
  -3  -2  22          0.01          0.84         0.59 o                         
  -2  -2  22         25.88         26.28         0.59 o                         
  -1  -2  22          2.28          1.66         0.55 o                         
   0  -2  22         18.84         17.05         1.31 o                         
  -3  -1  22         51.15         48.44         1.81 o                         
  -2  -1  22         13.64          9.83         0.52 o                         
  -1  -1  22          0.97         -0.29         0.51 o                         
   0  -1  22          0.16         -0.50         0.64 o                         
  -2   0  22          0.88          0.85         0.99 o                         
  -1   0  22          2.52          0.67         0.41 o                         
   0   0  22          2.93          3.17         0.35 o                         
                                                                                
